# Supplementary material for: From network to phenotype: the dynamic wiring of an Arabidopsis transcriptional network induced by osmotic stress
Source: Mol Syst Biol. 2017 Dec 21;13(12):961. doi: 10.15252/msb.20177840 (PMC5740496; doi:10.15252/msb.20177840)
Supplement: Supplementary file 6 — Dataset EV1 [file MSB-13-961-s006.xlsx]

## Sheet: Log(Counts)
Log2 values of the normalized counts measured with the nCounter Nanostring Technologie
Wild-type plants were grown on control and transferred to control or mild osmotic stress (25mM mannitol) conditions at 9, 15, or 22DAS. Subsequently the third leaf was harvested and analyzed with nCounter Nanostring Technology.
ID	DAS	Repeat	Transfer	Treatment	ERF15	GA2OX6	RAP2.6L	WRKY6	GA3OX1	ERF11	WRKY40	MYB51	WRKY33	bHLH	ERF98	ERF1	EXLB3	K11J9.4	ZAT6	ERF9	GATA3	GA2OX4	ERF8	ERF6	WRKY15	ERF5	RAP2.2	WRKY30	ERF59	ERF2	STZ	MPK3	WRKY28	WRKY48	GA20OX1
1	15	R1	20'	MS	8.84479	3.62826	2.16883	8.95673	9.44496	5.49076	6.89675	7.0392	10.1332	4.81269	0.118988	7.49076	4.97619	8.94362	5.75379	3.62826	9.05758	0.118988	8.9337	5.02681	9.26949	6.56115	11.0276	6.14611	2.49076	7.81988	7.0392	10.9858	5.52638	5.66068	6.39765
2	15	R1	20'	MA	9.19569	3.54581	0.146358	9.2456	8.82949	6.75979	8.73333	7.58511	11.3649	0.146358	5.01436	7.91233	4.80604	8.44034	7.44822	4.42332	9.10752	0.146358	9.68131	7.49241	9.50702	7.9445	10.8767	8.51079	0.146358	7.44822	8.57384	11.2974	4.86101	5.63524	6.13635
3	15	R1	40'	MA	9.10713	7.26569	4.41648	9.74124	8.7802	8.8466	10.342	9.05473	12.4197	6.21255	6.5198	8.91318	4.88936	8.85952	8.28198	5.03315	9.07979	0.0850659	9.77914	8.81378	10.0831	9.03777	11.2478	9.29244	1.90814	9.69874	9.18362	12.3247	5.20497	6.71727	4.41648
4	15	R1	40'	MS	8.61511	6.18471	5.13882	9.60149	8.90039	7.66119	9.17103	8.48738	11.5781	5.76878	4.41278	9.32601	4.55111	9.28694	7.86062	5.18205	9.11636	0.0561997	9.27701	7.85395	9.62908	8.55471	11.3184	7.58271	2.3853	9.81049	9.0154	11.7365	5.48792	6.74195	5.58774
5	15	R1	60'	MS	8.31058	3.66137	2.48303	8.87805	9.24563	3.66137	6.55251	7.198	8.90664	5.35404	0.0386076	8.00163	5.02952	10.5847	5.78199	4.30119	8.92772	0.0386076	8.63491	4.67804	8.5559	6.4972	11.2108	6.20664	3.90753	8.5559	5.43477	10.9577	4.53888	5.6188	5.12992
6	15	R1	60'	MA	8.56732	5.82503	3.17065	9.47597	9.21289	6.37625	8.8084	8.6425	10.9239	4.59833	5.01526	8.57885	5.97219	10.3871	7.68535	5.26408	8.83107	0.0949115	9.28505	7.86561	9.0457	8.96305	11.0936	8.3735	3.59076	9.08935	9.06222	11.5836	4.87265	5.14502	5.82503
7	15	R1	2h	MA	8.57597	8.08422	3.52391	10.7596	8.2371	8.07883	10.2002	10.1523	12.0173	2.1454	7.11809	9.74297	8.7987	10.5595	8.95973	5.58217	8.99447	0.0997087	9.56373	8.04056	9.62967	9.31618	10.9442	9.94593	5.55139	10.4892	9.77995	12.2982	4.84266	6.56108	2.68854
8	15	R1	2h	MS	7.71066	4.09152	3.5164	8.73537	9.11904	0.223621	4.16848	6.71226	8.06282	4.44085	0.0373611	7.9529	5.46394	10.7181	4.82056	4.24154	8.71948	0.0373611	8.16965	2.29401	7.85734	5.19631	10.9673	4.09152	4.50161	8.19746	3.92406	10.5485	4.66988	3.11115	5.0816
9	15	R1	4h	MS	8.43468	1.02856	2.1861	9.02725	8.80638	0.135325	4.89036	6.53024	8.2507	2.81997	0.135325	7.79266	3.86727	10.7603	5.44186	5.83987	8.91917	0.135325	8.44511	2.81997	8.24474	5.59958	10.9553	2.81997	3.5949	8.71452	4.89036	10.9462	2.1861	4.2939	5.26475
10	15	R1	4h	MA	8.5688	7.11257	5.23402	10.3014	9.3911	6.97155	8.04938	9.9768	11.4171	3.82831	5.36282	8.15987	8.42868	10.6921	8.45782	6.01303	9.0297	0.00314335	9.01344	7.20711	9.25388	9.01017	11.0197	9.57075	4.55932	9.49313	9.10836	11.8445	5.44272	6.13829	4.696
11	15	R1	8h	MA	8.45866	7.1049	6.53243	10.1401	10.0962	6.47874	7.12833	9.74278	10.416	-0.0218938	4.88004	8.01896	8.86312	10.111	8.59947	6.36498	8.88392	-0.0218938	9.18146	5.79107	8.7162	8.58684	10.861	9.49714	5.63621	8.7468	8.41168	11.4242	3.7726	5.95732	4.70406
12	15	R1	8h	MS	7.69228	3.82588	2.18542	8.48705	8.67633	0.0147729	3.71267	6.08095	7.72184	1.7984	0.0147729	7.42214	4.0287	9.94541	5.62934	5.59781	8.93795	0.0147729	8.69135	3.45551	7.63129	6.01085	10.6354	1.26788	0.0147729	6.4599	4.96832	10.6403	0.0147729	0.0147729	3.71267
13	15	R1	12h	MS	7.43699	2.48072	3.39826	8.65287	8.64931	3.0974	5.14369	6.42558	8.31811	-0.126572	-0.126572	7.2708	5.76036	7.71424	5.33317	5.4025	8.90064	-0.126572	8.67406	4.28349	8.16691	5.76036	10.4273	4.28349	-0.126572	6.24861	6.30402	10.4581	-0.126572	5.01678	2.48072
14	15	R1	12h	MA	7.96358	6.89266	7.51806	10.3024	9.54321	6.45129	7.9529	9.11505	10.4494	-0.128564	4.58187	8.02609	9.49615	8.31606	8.21235	6.59568	8.9038	-0.128564	9.24994	5.05136	9.29506	8.47389	10.5879	9.79432	4.12936	8.71116	8.7518	11.1424	4.78833	7.23016	3.34087
15	15	R1	16h	MA	7.67344	6.4958	7.30396	10.2624	9.68235	7.32951	8.092	9.35125	11.279	0.047578	4.95164	9.63189	9.55093	11.3151	7.88928	5.93231	8.91799	0.047578	9.22532	6.59747	9.69878	8.81018	11.369	9.31546	6.71846	10.6866	9.25229	11.9778	4.36393	7.44312	3.48257
16	15	R1	16h	MS	6.67204	4.11824	4.50526	8.67676	9.39604	5.43275	5.7517	7.71242	8.97367	0.0713305	0.0713305	8.58606	5.40269	11.1796	6.39508	4.76358	8.97877	0.0713305	9.06526	5.17269	9.13319	5.93087	11.2451	0.417802	4.6142	9.22837	7.84127	11.0799	0.0713305	5.372	0.0713305
17	15	R1	24h	MS	7.69199	0.11147	3.83451	8.2893	10.0243	0.664585	2.87758	6.16805	7.09237	0.11147	0.11147	6.68695	2.87758	8.41156	0.664585	4.62301	8.77263	0.11147	8.71443	0.11147	7.85171	2.33444	10.562	2.87758	0.11147	6.02214	3.43397	9.87824	3.43397	4.05064	7.05534
18	15	R1	24h	MA	8.79403	2.72634	5.60808	9.2609	9.98094	6.28887	7.67016	8.25107	10.3954	1.87835	3.25686	7.6632	10.8105	8.2182	5.87232	4.65796	8.88659	-0.0821922	8.88957	4.81695	9.0476	7.22648	10.4661	8.97357	-0.0821922	8.26032	7.73134	11.377	5.82321	7.81538	5.48716
19	15	R1	48h	MA	8.93535	3.0721	0.278072	8.5085	9.42485	5.32233	6.29917	7.76411	9.76115	0.278072	2.42003	6.24203	9.24748	8.59091	4.36756	0.349637	8.97096	0.278072	9.43763	4.05008	8.60985	6.7992	10.3352	7.89344	0.278072	7.05285	6.83828	11.3854	3.75563	6.31773	6.12047
20	15	R1	48h	MS	8.11281	0.199491	0.199491	7.93886	9.54783	0.199491	5.05001	7.12737	8.46429	0.199491	0.199491	6.56825	5.18974	9.60512	3.81123	3.4153	8.77655	0.199491	9.0637	2.33729	8.07726	4.94873	10.2368	3.55969	0.199491	6.40577	5.00026	10.491	3.4153	4.37682	6.75983
21	15	R2	20'	MA	7.7357	4.85376	4.47936	9.5042	9.67867	6.06433	8.00525	6.92415	10.1402	-0.140315	3.04641	7.8944	6.42492	8.60406	6.71316	4.47936	9.15911	-0.140315	9.4022	6.47936	9.15702	7.27907	10.667	7.7634	-0.140315	7.52538	8.58556	10.8317	4.63137	7.64929	5.70176
22	15	R2	20'	MS	8.25621	4.09971	2.92978	9.48053	9.76425	5.45334	7.30482	7.03831	9.42963	0.0164141	0.0164141	7.49202	6.51474	8.03831	5.21518	5.25171	9.24945	0.0164141	9.44745	3.63022	9.1441	5.09971	10.611	7.2961	1.92978	7.7242	6.74996	10.5916	3.63022	7.27851	5.86052
23	15	R2	40'	MS	8.47009	5.32657	4.00954	9.45052	9.31858	5.32657	6.61474	6.83771	9.35512	0.12147	0.12147	7.24325	6.25102	8.23412	5.36531	4.6347	9.12338	0.12147	9.40709	3.25618	9.11771	5.87509	10.6793	6.87845	0.12147	7.58428	6.33147	10.8053	4.19299	6.75261	5.76353
24	15	R2	40'	MA	8.33226	5.05676	4.25325	9.67576	9.3963	6.95714	8.51152	7.65789	10.5735	1.56619	3.74252	9.12477	6.66549	8.7461	7.01113	4.6297	8.99681	-0.099893	9.49053	6.70534	9.32562	7.31573	10.7233	7.5453	1.0098	8.91987	8.35331	11.1331	4.02037	7.57429	6.19146
25	15	R2	60'	MA	8.77737	6.94763	3.93706	10.1408	9.34545	8.0736	9.95419	9.8067	11.9666	0.849595	7.11638	9.69822	7.18051	9.91972	9.4643	5.43456	8.97113	-0.084046	9.38681	8.99934	9.82401	10.1431	10.811	9.06876	3.55003	10.2419	10.5911	12.2311	4.75649	7.88851	5.70758
26	15	R2	60'	MS	8.59275	5.42617	3.41483	9.9028	8.96877	6.35079	8.34432	7.73296	10.5366	2.13038	3.14875	7.99409	7.48793	9.60299	6.16465	5.08815	9.0926	-0.131597	9.04924	6.57119	9.49401	6.51563	10.7969	8.07319	4.08338	8.49916	7.88321	11.3743	4.74584	8.10648	5.51386
27	15	R2	2h	MS	8.35132	3.87614	2.7186	9.32764	8.95921	4.63287	6.31278	6.45279	8.84312	1.34009	-0.162288	7.97526	6.41904	10.3418	5.3932	5.24698	9.22151	-0.162288	8.66382	4.14744	8.4507	5.88853	10.7025	6.97816	4.57275	8.59748	5.83834	10.8742	3.54172	6.50198	5.12669
28	15	R2	2h	MA	9.47649	9.47244	4.98929	11.2564	8.67045	9.33896	11.6884	11.0889	13.0086	-0.0804619	8.94586	10.8698	9.07142	10.3291	10.1407	6.63699	9.1239	-0.0804619	9.72774	9.26844	10.5174	10.5398	10.7489	10.9934	7.65226	11.9356	11.2267	12.9097	5.96935	8.09231	3.78935
29	15	R2	4h	MA	9.46308	8.81817	7.37605	12.0719	9.13986	8.74228	10.8997	11.5938	12.3871	2.61907	7.89136	9.37997	10.808	11.5095	10.0854	6.95087	9.22364	0.0243639	9.80521	7.42542	10.6043	10.2197	11.1588	11.9032	8.47168	11.6559	10.2746	12.325	6.34539	8.12842	4.22277
30	15	R2	4h	MS	7.76255	1.72659	-0.0293691	8.7481	8.11494	3.07054	5.42703	6.82381	8.91261	-0.0293691	-0.0293691	7.87321	5.58839	11.4035	5.70563	5.58839	8.73092	-0.0293691	8.4866	4.99193	8.19733	5.89034	10.7032	4.56531	4.79433	8.13598	6.48967	10.9489	4.43554	5.91489	4.79433
31	15	R2	8h	MS	8.09242	2.04803	3.95492	8.59106	8.27685	2.04803	4.21795	6.84244	8.11949	-0.204245	-0.204245	7.66274	5.33343	10.632	5.88092	5.17731	8.83593	-0.204245	8.40558	2.04803	8.38342	5.36995	10.8187	-0.204245	4.44034	7.90601	4.74847	10.9391	1.63299	5.44034	4.57159
32	15	R2	8h	MA	8.53284	6.92811	6.61308	10.6248	8.81698	6.98873	7.89173	9.95128	10.4541	-0.288718	4.90471	8.22619	8.97086	10.8672	8.8477	6.26653	9.00899	-0.288718	9.24561	5.1367	9.3582	8.70272	11.0586	9.69608	7.78346	9.49434	8.53284	11.6179	5.00873	6.63492	4.17074
33	15	R2	12h	MA	8.36163	5.98639	5.44325	10.2278	9.41358	6.03096	7.90343	9.41568	10.6321	-0.0307652	4.93455	7.78483	9.47736	9.25824	7.51364	5.86855	9.08677	-0.0307652	8.77258	4.88685	9.09467	8.59474	10.6923	9.93272	5.11098	8.40883	8.56852	11.4197	4.22085	6.43083	4.36708
34	15	R2	12h	MS	7.31078	0.283372	3.56541	9.00975	9.01962	3.85736	6.39948	6.97749	8.44737	-0.217889	-0.217889	7.58133	6.25648	8.64212	6.05995	4.74875	8.91769	-0.217889	8.42525	4.17267	8.21787	5.53475	10.6113	5.15933	0.283372	7.51307	6.28951	10.523	2.49637	5.83237	1.57883
35	15	R2	16h	MS	6.9	2.55174	6.462	9.03654	9.00454	5.11545	6.5659	7.65622	8.84845	-0.280049	-0.280049	8.60187	5.2147	10.6629	5.60454	5.2147	8.56159	-0.280049	8.76358	3.81688	8.647	5.60454	10.9962	2.33356	4.7687	9.30404	6.69756	10.8392	4.42621	6.68607	0.80631
36	15	R2	16h	MA	7.62474	5.09	5.95488	9.52888	9.31052	6.71887	7.34945	8.87327	10.2067	-0.0148752	4.08041	8.35443	8.59559	11.0554	7.15309	4.69709	8.96729	-0.0148752	9.03337	5.26945	9.34094	7.92708	11.3503	7.25886	6.4773	9.80688	7.90552	11.6471	3.91769	5.91229	2.60648
37	15	R2	24h	MA	8.57717	6.43407	8.69075	9.9192	9.83385	7.09053	6.29197	7.52196	9.9883	0.0113419	4.26777	7.24177	8.10503	7.97818	8.69479	5.4461	9.22546	0.0113419	8.88358	3.14322	8.97943	6.89372	10.71	9.10919	0.0113419	7.27453	7.80213	10.6705	5.24039	7.6606	6.01015
38	15	R2	24h	MS	8.03389	0.0395786	4.8104	8.32781	8.96282	3.30892	5.49994	6.43173	8.21175	0.0395786	3.56324	7.21349	4.95069	8.75844	4.99458	4.59922	8.99289	0.0395786	8.78368	1.68877	8.27984	5.11876	10.5572	5.77623	0.0395786	7.32942	5.58852	10.2619	2.81652	6.02928	6.69377
39	15	R2	48h	MS	8.43608	0.331181	0.331181	7.89437	8.95886	1.8801	5.69679	7.56787	9.14774	0.331181	2.6686	7.27554	5.10717	9.68687	2.32756	4.20203	8.88726	0.331181	9.18471	2.32756	8.1872	6.05729	10.3976	5.10717	1.22802	8.1263	6.086	11.0938	4.48676	3.37487	6.50282
40	15	R2	48h	MA	9.07889	4.96	6.73274	9.45716	9.1289	6.77522	7.26712	8.62409	10.5017	0.231476	4.1169	7.84752	8.87911	9.21887	6.77522	5.70919	9.1289	0.231476	9.33939	4.74882	8.97337	7.7656	10.5897	9.03586	4.026	8.70324	8.11897	11.4445	4.50133	7.32546	5.05502
41	15	R3	20'	MA	7.61989	1.90327	0.130721	8.07113	9.63518	3.45468	4.93404	5.70707	8.24312	0.130721	0.745734	6.74052	5.0732	9.44751	2.53715	4.41162	8.38792	0.130721	8.96899	0.130721	8.33819	5.11676	10.4167	4.10058	0.130721	5.67829	4.60754	10.294	0.130721	4.26446	6.28609
42	15	R3	20'	MS	7.51897	0.0302888	0.0302888	8.2965	9.81593	3.56128	5.87074	5.5019	8.50442	0.0302888	0.0302888	7.08417	4.0774	10.044	2.75004	5.36642	8.53239	0.0302888	8.78906	3.56128	8.15975	5.5019	10.4065	5.05003	0.0302888	6.22424	6.22424	10.3616	0.0302888	3.13064	6.26291
43	15	R3	40'	MS	7.54856	-0.00552102	-0.00552102	8.56785	9.5676	1.13518	3.52345	5.83235	8.10909	-0.00552102	1.69158	6.79087	4.8615	9.76218	-0.00552102	4.69877	8.52396	-0.00552102	8.41459	3.76196	8.13584	4.05895	10.4391	4.96061	-0.00552102	6.33543	3.96658	10.381	-0.00552102	5.22264	5.5752
44	15	R3	40'	MA	7.97747	-0.118021	-0.118021	8.19544	9.84551	-0.118021	4.30615	5.05059	7.56488	-0.118021	-0.118021	6.38366	4.80755	9.04007	-0.118021	4.14789	8.45405	-0.118021	8.75446	1.7398	7.84832	4.57852	10.4223	3.08375	-0.118021	6.06727	3.24881	10.0855	-0.118021	2.12682	5.90355
45	15	R3	60'	MA	8.38905	5.44295	0.0237339	9.11657	9.34869	6.88897	9.23105	8.52175	11.5384	0.0237339	5.4771	9.00981	6.39464	8.91645	8.95331	4.68861	8.71299	0.0237339	8.82991	8.5779	8.97737	9.40743	10.4264	8.19752	0.0237339	9.26565	9.8662	11.845	1.51868	5.60615	5.80744
46	15	R3	60'	MS	7.81696	-0.0668991	-0.0668991	8.06967	9.10017	-0.0668991	4.36923	5.69756	7.73225	-0.0668991	-0.0668991	6.86037	4.6053	9.05106	1.68473	4.30364	8.51581	-0.0668991	8.4146	3.2697	7.75082	4.08683	10.4161	4.5498	-0.0668991	6.67828	4.43197	10.1942	-0.0668991	3.92177	6.31201
47	15	R3	2h	MA	8.60074	7.71978	0.18148	9.82874	8.88538	7.29811	9.69652	9.52158	11.4751	0.061039	7.26067	8.94266	8.37842	9.8078	8.7966	5.33798	8.76686	0.061039	9.29725	7.49638	9.32699	9.00059	10.3615	9.53732	4.19146	9.79803	9.01191	11.9914	4.41243	6.16384	5.30157
48	15	R3	2h	MS	7.67969	0.0544014	0.0544014	8.01504	8.80064	0.0544014	1.30079	5.31078	6.76386	0.0544014	0.0544014	6.99196	3.48842	9.78774	0.0544014	4.15324	8.67487	0.0544014	8.45392	0.0544014	7.27298	2.77473	10.2527	0.0544014	0.0544014	6.70452	0.0544014	10.1326	2.77473	0.0544014	5.09665
49	15	R3	4h	MA	8.69261	8.16245	5.52594	10.638	8.0293	7.29835	9.85554	10.1674	11.448	4.31328	6.57984	8.82647	9.67579	11.1056	8.97065	6.13751	8.96796	0.0594779	9.11395	7.3069	9.68073	9.13811	10.5003	10.1014	7.26364	10.6813	9.15951	11.7222	5.74309	6.41564	3.39574
50	15	R3	4h	MS	7.74204	1.56056	0.279595	8.11596	8.34261	0.279595	0.279595	4.73049	7.04565	0.279595	0.279595	7.17527	3.94199	10.8375	2.7389	5.37333	8.74047	0.279595	7.83129	0.279595	7.40407	4.15812	10.3466	3.19528	0.772066	6.96189	0.772066	10.4308	2.98506	2.7389	5.32944
51	15	R3	8h	MS	7.45652	0.0877291	0.0877291	7.77804	8.21177	0.0877291	0.0877291	4.97389	7.15495	0.0877291	0.0877291	7.08419	3.45451	9.94316	1.13259	5.72421	8.81519	0.0877291	8.65353	0.284589	7.50376	5.29358	10.5674	0.0877291	0.0877291	5.49404	3.98503	10.5469	0.0877291	0.0877291	0.0877291
52	15	R3	8h	MA	8.10761	6.76005	5.68866	10.171	8.75256	6.67817	8.59043	9.51628	10.4337	1.90206	5.71627	8.10239	8.62726	10.4938	8.80172	5.87169	8.67025	-0.16075	9.0057	4.73664	8.95445	8.39499	10.7861	9.56835	6.69214	9.56645	7.82013	11.4359	4.62453	5.94354	0.802529
53	15	R3	12h	MA	8.46385	5.42822	6.30067	10.2521	8.99269	7.01318	8.43652	9.29002	10.9571	0.0859707	6.03521	8.17073	9.57453	9.0587	8.01688	5.81524	8.8755	0.0859707	8.88765	5.67264	9.32918	8.77872	10.5575	10.1682	6.32472	8.98517	8.92745	11.7145	2.86529	6.75458	0.0859707
54	15	R3	12h	MS	7.70711	0.0901786	0.0901786	8.36062	8.38543	2.2769	5.68929	6.32387	8.85211	0.0901786	0.0901786	7.6178	5.36935	8.56122	5.36935	4.52929	8.85211	0.0901786	8.52148	5.00962	7.97244	5.86892	10.4878	4.84765	0.0901786	6.42306	6.89334	10.6461	0.511369	4.59883	1.88988
55	15	R3	16h	MS	7.38296	-0.0922423	3.01194	8.13911	9.07692	3.60918	5.00266	7.61984	8.39454	-0.0922423	-0.0922423	7.85968	6.97209	10.5998	4.80335	4.75996	8.85001	-0.0922423	8.80001	2.48142	8.43992	5.30397	10.8932	1.63343	4.35589	8.9715	5.95054	10.844	1.18597	4.468	2.48142
56	15	R3	16h	MA	7.45359	5.90762	5.90762	9.27153	9.36054	6.66098	7.28613	8.83904	10.146	2.59937	4.71065	8.21408	9.08729	10.6729	7.15338	5.41448	8.76209	-0.0562673	9.0329	5.50444	9.31361	7.61039	11.1988	8.48846	6.16837	9.74124	7.8523	11.5411	3.13824	5.02627	2.80219
57	15	R3	24h	MA	8.95792	4.92483	6.03107	9.36088	9.06183	5.31924	7.76246	8.44592	10.0069	0.786065	5.8033	7.95984	9.00337	9.03582	5.71862	5.31924	8.7778	0.116796	8.84925	3.95599	8.9362	8.08351	10.5681	9.79579	4.22518	8.66164	7.7695	10.9741	4.45195	6.9264	5.11353
58	15	R3	24h	MS	7.63376	1.30344	1.92011	8.17051	8.94296	1.30344	4.97397	6.34783	8.18363	0.210826	0.210826	7.12276	3.70033	9.4542	4.29136	4.38523	8.91962	0.210826	8.64388	2.68195	8.08217	5.03317	10.4638	5.29741	0.210826	6.9946	5.19745	10.2292	2.68195	4.08305	6.62296
59	15	R3	48h	MS	8.43644	0.420504	0.420504	8.11533	8.99388	1.03032	5.52463	6.532	8.80003	0.420504	0.420504	6.86321	4.6962	9.71924	4.20024	3.73927	8.80814	0.420504	9.10013	0.420504	8.37222	5.26651	10.3293	3.98809	0.420504	7.64842	5.31287	10.7662	1.03032	4.09806	6.8787
60	15	R3	48h	MA	9.31978	4.51012	0.246536	9.07975	8.91061	5.68243	7.26101	8.64738	10.5098	0.246536	4.32667	7.39531	9.19808	9.38581	5.75691	4.74781	8.82232	0.246536	9.29812	4.59378	8.97443	7.73635	10.3445	9.09059	0.246536	8.30045	7.34791	11.5719	2.35092	6.60894	5.33885
61	15	R4	20'	MA	8.16361	2.67903	1.34343	8.40078	9.7137	4.83986	5.96513	5.79974	9.03226	0.0378519	0.0378519	7.20496	6.31962	8.93873	4.73902	5.06486	8.60441	0.0378519	9.01888	4.31744	8.45742	5.52476	10.532	6.28427	0.0378519	6.9804	7.06616	10.4704	3.2179	5.33049	6.00911
62	15	R4	20'	MS	7.5749	3.97206	-0.0709272	8.69719	9.79053	5.14829	6.47323	5.65226	9.61615	-0.0709272	-0.0709272	7.18182	5.43871	8.84718	5.56458	4.22178	8.75775	-0.0709272	9.31625	5.0223	8.70405	6.22893	10.4701	6.78912	-0.0709272	6.77617	7.95994	10.5943	-0.0709272	5.43871	5.14829
63	15	R4	40'	MS	7.62559	5.07387	2.90913	8.98491	9.76188	4.74935	6.85881	6.4902	9.5618	-0.0536681	3.38119	7.75421	6.7198	9.80003	4.6964	4.98835	8.95704	-0.0536681	9.0964	4.94361	8.83375	5.80668	10.4284	7.89009	1.86182	7.66056	6.37699	10.906	3.08421	6.53613	5.64842
64	15	R4	40'	MA	8.66909	5.14354	3.74035	9.25243	9.5789	7.33315	9.57513	8.34484	11.4969	0.101765	5.10217	8.95417	6.09428	8.08303	8.27209	3.9414	9.02782	0.101765	9.25243	8.4309	8.92777	9.12397	10.5461	8.29981	0.101765	8.97437	9.80523	11.7295	3.2277	6.82384	6.52831
65	15	R4	60'	MA	8.43009	6.39778	-0.0767811	9.16004	9.38322	7.60743	9.90267	9.26381	12.2213	-0.0767811	7.33605	9.90614	6.89373	9.13363	9.28797	3.54533	8.51439	-0.0767811	9.07315	9.2853	9.40301	9.9096	10.5321	8.59404	-0.0767811	10.1844	10.6691	12.2709	2.56304	6.45578	5.4955
66	15	R4	60'	MS	8.14016	3.68358	0.74498	8.60917	9.37798	3.91491	6.50875	6.17125	9.09518	0.157886	2.32994	7.87082	6.23683	9.86306	4.11421	5.09076	8.74686	0.157886	8.92986	4.99291	8.63778	5.72987	10.62	7.10839	2.86046	8.4842	6.41741	10.7093	4.20441	6.1487	6.00551
67	15	R4	2h	MA	8.54322	8.33994	4.99755	10.417	8.53513	7.93513	9.96724	9.63763	11.9078	5.25567	6.00636	9.77451	7.93513	9.98071	9.39099	5.90954	8.90208	0.227084	9.76417	7.79985	9.82682	9.31032	10.6707	9.39547	6.82413	10.7053	10.0952	12.2147	5.25567	6.49762	5.08882
68	15	R4	2h	MS	8.49751	4.76514	4.26918	8.93943	8.95676	4.81667	7.40585	6.59111	9.10919	0.134135	0.134135	8.22457	6.2784	9.85492	6.59111	5.35882	8.77982	0.134135	8.54029	5.09231	8.20053	6.53068	10.7316	6.41841	4.02818	8.84642	6.95532	10.8645	4.19323	5.69803	5.55364
69	15	R4	4h	MA	8.63639	7.07337	5.65288	10.0795	8.38327	7.00652	8.41799	9.79253	11.0538	4.85641	5.89389	8.82927	9.83329	11.246	8.91682	6.2232	8.89543	0.048211	9.20468	7.16818	9.27026	8.98208	10.8077	9.98859	6.94834	10.4937	9.08287	11.7461	5.59338	6.2232	3.8815
70	15	R4	4h	MS	8.0873	0.0758542	0.0758542	8.32445	8.28004	1.6343	5.86228	6.55161	8.91446	3.90515	0.0758542	7.77518	5.27564	11.1901	5.91487	5.96561	8.74328	0.0758542	8.622	4.85893	8.12126	5.75098	10.5504	5.35391	5.39151	9.16839	5.42815	10.9042	3.26048	0.0758542	4.09942
71	15	R4	8h	MS	7.59164	2.98214	3.53853	8.3805	7.71166	4.25223	5.60892	6.58816	9.14852	4.18008	-0.0351981	7.76812	5.19845	11.3311	7.11868	5.99271	8.75731	-0.0351981	8.71645	5.37041	8.70685	6.261	10.9665	3.64956	6.03422	8.56887	5.81354	11.2883	3.28699	3.28699	-0.0351981
72	15	R4	8h	MA	8.56347	6.79975	7.34773	10.1255	8.83443	7.19654	8.06471	10.0275	10.6907	4.62442	5.35299	8.58153	9.13764	11.4377	9.57636	6.89527	8.95572	0.0134765	9.50434	6.2506	9.43053	8.91642	11.4227	9.69393	8.55983	10.5261	8.71188	11.9369	5.51213	5.83481	3.82575
73	15	R4	12h	MA	8.18595	7.09346	6.71955	9.97956	9.67513	7.35759	8.00167	9.77708	11.2267	3.40614	6.43762	8.75954	9.84713	10.4252	8.82845	6.08686	8.98223	-0.0501301	9.11147	6.51835	9.57016	9.30878	10.9548	10.0269	7.72382	9.67513	9.25678	12.1379	5.5085	5.62246	4.44796
74	15	R4	12h	MS	7.64728	-0.0789764	1.9678	8.16256	9.06583	2.9678	5.55276	6.68204	9.15267	-0.0789764	-0.0789764	7.42723	5.80069	9.42107	6.47559	5.69572	8.78798	-0.0789764	8.41901	4.82578	8.53385	6.47559	10.4293	3.42723	3.55276	7.09708	7.55276	11.0053	-0.0789764	2.9678	2.28973
75	15	R4	16h	MS	7.04521	2.8982	2.8982	8.42969	9.7781	2.8982	4.31592	6.96525	8.51291	-0.00327699	0.291539	8.34139	6.29767	11.3311	5.67446	5.48674	8.81617	-0.00327699	8.51992	4.31592	8.59822	5.01698	11.0749	2.25837	6.08714	9.43086	6.68229	10.9674	-0.00327699	3.6776	2.71475
76	15	R4	16h	MA	7.81074	7.0137	7.89568	10.3943	9.13937	8.11902	8.45113	9.38578	10.9139	0.00923309	5.68429	9.57426	9.54638	11.494	8.56294	6.31513	8.9818	0.00923309	9.16159	6.34994	10.1519	9.06274	11.573	10.0457	8.30352	10.8993	9.20503	11.8496	5.04193	6.12719	0.00923309
77	15	R4	24h	MA	9.03465	6.33919	7.65889	10.2011	9.61605	7.12956	8.16081	9.08604	10.9196	0.000182239	6.59962	7.78211	10.1047	8.51678	7.06631	6.22798	9.02913	0.000182239	9.70352	5.04049	9.24206	9.1586	10.804	10.8048	5.35472	8.9899	8.27711	11.4141	5.75311	7.29504	4.85332
78	15	R4	24h	MS	8.42282	0.147739	2.595	8.02127	9.43546	3.27307	5.08043	5.69934	8.48739	0.147739	0.147739	7.14344	4.521	9.27589	3.85804	4.595	8.65678	0.147739	9.06749	2.595	7.8804	4.79664	10.5186	5.595	0.147739	7.73251	5.63063	10.6579	2.595	4.36054	6.40236
79	15	R4	48h	MS	8.59321	0.201221	2.74717	8.43671	9.8156	0.201221	5.57234	6.62875	8.67791	0.201221	0.201221	7.3606	5.42328	9.78537	4.59865	4.10625	8.86295	0.201221	9.15065	4.59865	8.14098	5.73931	10.6327	6.34773	1.68304	7.78394	6.74324	10.7112	2.74717	5.86023	6.89249
80	15	R4	48h	MA	8.78549	6.19261	6.17002	9.75854	9.26998	6.87592	7.85925	8.89628	11.08	0.152148	5.01073	7.53622	9.95794	9.14816	7.2107	5.75023	8.8076	0.152148	9.83051	5.51957	9.20203	8.43862	10.502	9.7736	3.413	8.64105	7.94822	11.5911	5.28747	7.23267	5.55487
81	9	R1	24h	MA	7.88707	7.93115	8.15587	9.49351	8.39187	9.568	9.79134	8.92626	11.6818	6.17341	5.91697	10.646	9.69234	8.84332	8.06381	7.41456	7.72621	3.16974	10.521	8.44453	9.87498	10.5353	11.5813	10.1524	5.41921	10.68	10.2063	11.4216	6.27271	6.62381	-0.5045
82	9	R1	24h	MS	7.16112	6.263	5.69109	7.28254	8.61863	7.36428	7.42415	3.80356	9.68498	5.80356	-0.434515	9.73902	3.72956	8.35815	4.69109	7.352	7.21635	0.481637	10.0505	7.23652	8.99734	8.68865	11.2185	-0.434515	3.94107	9.33182	8.63392	10.2002	2.48164	2.0666	-0.434515
83	9	R2	24h	MA	7.66432	8.48074	7.95232	9.85422	6.86978	9.68888	9.63229	9.18323	11.7614	4.63356	7.54917	10.3217	9.27452	7.51029	8.8316	7.99167	7.33782	4.8669	10.4753	8.92325	9.99552	10.8504	11.3217	10.6933	5.09423	10.9188	10.2289	11.1795	6.807	6.38089	0.22304
84	9	R2	24h	MS	6.59427	7.64741	4.83276	7.808	7.00363	7.56245	7.42764	2.78943	9.96253	2.28986	-0.547769	9.07618	4.39766	6.55341	5.8954	7.54171	6.45702	5.6068	10.1498	7.68572	9.29335	9.12231	11.0151	-0.547769	0.601802	9.01919	8.26556	10.1803	5.34477	3.84127	1.51934
85	9	R3	24h	MA	8.4429	8.2639	8.88091	10.4526	7.04405	9.64739	9.65177	9.91468	12.0547	3.98516	8.65831	10.175	9.76652	7.39672	9.10596	7.98284	7.5421	4.67703	9.96361	8.97936	10.0797	11.0163	11.333	11.5529	6.27718	11.0554	10.3011	11.2343	7.33275	7.19561	2.94768
86	9	R3	24h	MS	6.48458	7.42079	5.27544	7.30118	7.06788	7.11379	6.50441	0.631586	8.77624	4.09102	-0.513234	8.32507	3.06455	6.92068	5.62254	7.37305	6.618	4.78539	9.47896	7.08773	8.46574	8.47079	10.9542	-0.513234	2.21655	8.43249	7.79951	9.69714	4.1923	1.11701	-0.513234
87	9	R4	24h	MA	7.15614	8.7688	7.71503	9.73243	6.62594	8.59926	8.04495	8.7576	10.9808	4.94108	7.55167	9.01762	8.76508	6.26366	8.41425	7.67192	6.50609	6.98737	9.97422	7.85126	9.57539	10.2448	11.3756	10.321	3.22487	9.84521	9.29967	10.5373	7.16182	5.9721	2.8278
88	9	R4	24h	MS	5.6503	8.50483	4.85406	7.60881	7.27577	6.62565	5.12261	2.22031	8.22567	4.5238	-0.677413	8.03053	0.149922	6.20737	6.56383	7.43717	5.89946	6.86417	9.66181	6.37103	8.67113	8.21995	11.2317	-0.677413	1.19723	8.10683	6.74983	9.37215	5.98281	1.19723	4.23738
89	22	R1	24h	MA	8.30249	4.86802	7.2008	8.94262	7.86461	7.23286	7.30501	8.71185	10.0189	0.152487	0.152487	8.68892	11.4171	8.9231	9.13304	3.78396	10.0128	0.152487	10.4307	0.725063	8.67732	4.26938	10.8556	7.31503	3.78396	9.13869	8.08554	11.3278	6.01047	6.76215	4.18449
90	22	R1	24h	MS	8.74934	2.6842	3.45914	7.99082	7.04566	5.42597	6.87359	8.48064	9.48151	0.191246	1.58467	8.07881	8.93928	9.11902	7.52886	3.85056	9.91452	0.191246	10.2031	5.17534	8.5959	6.01572	10.7146	5.17534	0.191246	8.76836	7.92452	11.322	5.03155	5.57173	5.50069
91	22	R2	24h	MA	8.86182	3.71871	0.138308	7.82135	8.2493	5.05676	4.64385	7.81378	9.24333	0.138308	0.138308	7.29961	5.45729	8.97472	7.82888	4.06315	10.1027	0.138308	10.0097	0.138308	7.62776	4.64385	10.6809	6.20008	0.138308	8.01858	5.83169	11.1356	4.16184	4.06315	5.29282
92	22	R2	24h	MS	8.76371	4.25395	0.298384	7.9381	7.36659	3.49577	6.15874	8.23874	9.7782	0.298384	0.298384	8.12818	7.13463	9.83562	7.54071	4.16715	10.0265	0.298384	9.94403	0.298384	8.46027	5.37024	10.5026	4.9697	0.298384	8.54878	6.34821	11.3806	5.29035	4.07478	5.61945
93	22	R3	24h	MA	8.69217	2.76805	0.209794	7.41191	8.36623	3.22443	5.71247	8.10583	8.96521	0.209794	0.209794	7.77119	5.16834	9.65098	7.39027	4.2843	9.91235	0.209794	10.0481	0.209794	7.94449	4.94912	10.4664	0.209794	0.209794	8.72711	6.18414	11.0589	3.97114	0.209794	5.2183
94	22	R3	24h	MS	8.71652	0.360964	0.360964	7.30115	7.80571	1.69719	4.74555	8.01747	8.67551	0.360964	0.360964	7.71955	4.3875	9.90442	6.69308	4.21503	9.63382	0.360964	9.89194	0.360964	7.75148	4.61279	10.3182	0.360964	0.360964	8.3025	5.55064	11.1179	3.52316	0.360964	6.29845
95	22	R4	24h	MA	8.79311	3.73254	6.94652	8.4291	8.66712	6.34519	7.58936	8.61348	9.7236	0.515686	1.11363	8.79311	10.6109	9.33349	8.36562	5.24879	9.83522	0.515686	10.3325	0.515686	8.29921	5.5824	10.8079	6.36697	0.515686	9.41937	7.5986	11.4212	4.18892	5.29496	4.87613
96	22	R4	24h	MS	9.04894	2.96451	2.47908	7.69631	8.37632	2.74212	5.82958	8.12294	9.02134	3.15715	0.325528	8.31197	8.2393	9.47683	6.56654	5.51471	9.66495	0.325528	9.99636	0.325528	7.7194	4.80101	10.7412	2.74212	0.325528	9.25782	6.28644	11.3252	4.54947	3.32708	6.22324

## Sheet: Probes
	ID	Accession	Targ Region	Target Sequence	Tm_CP	Tm_RP	Gene	PN(CP;RP)	NSID
1	AT2G28390	AT2G28390.1	958-1057	CTTCCCCTTCCATATGCGTTAAGGCAAGCTACAGGAACCATATTGCAAGAAGTTTGCGCGTCTGGTGTCTTATTCTCACTACTAATGTGCAGACACAAGG	81	79	AT2G28390	300082907;200082907	AT2G28390.1:957
2	AT2G32170	AT2G32170.1	440-539	GGCACGACTCTTCTTGTCAGCCGGCCTTGACCAATAGTTGTACATATAAGGAAGAAAGCAAACACATTCGTGACCCAATAACAGGAGTGTCTATCGAGGA	81	84	AT2G32170	300082908;200082908	AT2G32170.1:439
3	bHLH	AT2G43140.1	234-333	TTCGTCTTCTTTGTTCCGACACAGAAGCTCTCCGGCTGGATTCTACGACCAACATCTTCCCACTGATCCCAACGGTTTTTCTCTAGGACGGCCAAACGGA	80	82	AT2G43140	300082910;200082910	AT2G43140.1:233
4	ERF98	AT3G23230.1	116-215	CGAGAAACGGTGCCCGTCTTTGGCTCGGGACATTTGAGACCGCTGAGGAGGCAGCAAGGGCTTATGACCGAGCAGCCTTTAACCTTAGGGGTCATCTCGC	86	86	AT3G23230	300082912;200082912	AT3G23230.1:115
5	AT4G24550	AT4G24550.1	85-184	AGTACAGAGACATTCTTCCGTAAAGTCAAGTTCTGGAAGGAGGATGGCAATGCAGAGGCGCCACCTATCTTTAATGTCGATGGCGTGAACTACTTCCATG	83	83	AT4G24550	300082914;200082914	AT4G24550.1:84
6	AT5G15710	AT5G15710.1	37-136	AGTGTGGAAAAGTCATTGGATTCTGGAAATTCGTTGGCTTGCTCTGCATCTGCTAAGAATGGAGACGAAGAGAGTAGTACTTCATCGAAGCAAGTTTCAC	78	82	AT5G15710	300082915;200082915	AT5G15710.1:36
7	K11J9.4	AT5G61590.1	239-338	CATCATCAACAACAACGTCACCTGAGGTTGAGACTGTCTCAAACCGGAAAAAAACAAAGAGGTTTGAAGAAACGAGACATTACAGAGGCGTGAGAAGGAG	83	85	AT5G61590	300082920;200082920	AT5G61590.1:238
8	ERF-1	AT4G17500.1	120-219	TTGTGTAACCGGTCAGAGCATTAAACCGGTGTACGGACGAAACCCTAGCTTTAGCAAACTGTATCCTTGCTTCACCGAGAGCTGGGGAGATTTGCCGTTG	85	82	ERF-1	300082955;200082955	AT4G17500.1:119
9	ERF11	AT1G28370.1	92-191	ACGCAGCCGAGATCAGAGATCCTTTCAAGAAGTCACGTGTCTGGCTCGGTACTTTCGACACTCCTGAAGAAGCCGCTCGTGCCTACGACAAACGTGCTAT	85	86	ERF11	300082948;200082948	AT1G28370.1:91
10	ERF15	AT2G31230.1	367-466	GCTCTTGCTTATGATCAAGCGGCTTTCGCCACAAAAGGATCTCTTGCAACACTTAATTTCCCGGTGGAAGTGGTTAGAGAGTCGCTAAAGAAAATGGAGA	81	81	ERF15	300082952;200082952	AT2G31230.1:366
11	ERF2	AT5G47220.1	26-125	CCGACTACGCTTTGTTGGAGTCGATAACACGTCACTTGCTAGGAGGAGGAGGAGAGAACGAGCTGCGACTCAATGAGTCAACACCGAGTTCGTGTTTCAC	84	84	ERF2	300082959;200082959	AT5G47220.1:25
12	ERF5	AT5G47230.1	689-788	GGAAGAGAGACGATGATGAGAAAGTGACTGTGGTTGAGAAAGTGTTGAAGACGGAACAGAGCGTTGACGTTAACGGTGGAGAGACGTTTCCGTTTGTAAC	85	81	ERF5	300082943;200082943	AT5G47230.1:688
13	ERF6	AT4G17490.1	290-389	ATCGAAAACCGCCGTTGAAGATCGCACCACCGAACCGAACCAAGTGGATTCAATTCGCAACCGGAAATCCTAAACCGGAACTTCCCGTACCGGTTGTAGC	85	82	ERF6	300082954;200082954	AT4G17490.1:289
14	ERF8	AT1G53170.1	360-459	CGGCGGCGGCGCGTGTCGTCGTAAGATCCCGCTTGTGCATCCGGTTTACTACTATAACATGGCGACGTATCCAAAGATGACGACGTGTGGTGTCCAGAGC	83	86	ERF8	300082950;200082950	AT1G53170.1:359
15	ERF9	AT5G44210.1	210-309	AGCTTACGACACCGCCGCTAGAGAGTTTCGTGGCTCCAAAGCAAAGACTAATTTCCCTCTTCCCGGAGAGTCTACTACGGTTAACGACGGTGGCGAGAAC	86	84	ERF9	300082958;200082958	AT5G44210.1:209
16	GA20OX1	AT4G25420.1	297-396	CATCAGCGAGGAGCTTATTTCAGACGCTCATGAATACACGAGCCGCTTCTTTGATATGCCTCTCTCCGAAAAACAGAGGGTTCTTAGAAAATCCGGTGAG	82	81	GA20OX1	300082956;200082956	AT4G25420.1:296
17	GA2OX4	AT1G47990.1	796-895	TTTGCCGGACCACCGCTTCAGGCGAAGATTGGGCCTCTTTCGGCGATGGTTATGACGATGAATCAGCCACGGTTGTACCAAACATTTACTTGGGGCGAGT	86	82	GA2OX4	300082949;200082949	AT1G47990.1:795
18	GA2OX6	AT1G02400.1	448-547	GAGATCATTGATCTGACGATCGAGAATTTATGGGGACAGAAGTCTAGCGAAGTGAGTGAGCTGATCAGAGACGTTCGTAGCGATTCGATCCTACGGTTGA	81	81	GA2OX6	300082944;200082944	AT1G02400.1:447
19	GA3OX1	AT1G15550.1	881-980	ACCAAACCAGAGCCCGGTTATCTGTAGCATTCCTTTGGGGTCCGCAATCTGATATCAAGATATCACCTGTACCGAAGCTGGTTAGTCCCGTTGAATCGCC	83	81	GA3OX1	300082947;200082947	AT1G15550.1:880
20	GATA3	AT4G34680.1	453-552	TTGGCCACTCGTTTCAACCAATCATCAACATGCAGCAACAGAGCAGTTGAGGAAGAAGAAACAAGAAACTGTCCTTGTGTTTCAACGAAGATGCAGCCAT	82	82	GATA3	300082960;200082960	AT4G34680.1:452
21	MPK3	AT3G45640.1	753-852	GACAGAGTTGCTTGGCACACCGACAGAATCTGATCTCGGTTTTACTCACAATGAGGATGCGAAAAGATACATCCGGCAACTTCCCAACTTCCCACGTCAG	81	85	MPK3	300082953;200082953	AT3G45640.1:752
22	MYB51	AT1G18570.1	363-462	TATTGATCCAGTTACACACAAGGGCATAACCTCCGGTACCGACAAATCAGAAAACCTCCCGGAGAAACAAAATGTTAATCTGACAACTAGTGACCATGAT	83	83	MYB51	300082918;200082918	AT1G18570.1:362
23	ERF59	AT1G06160.1	358-457	CTCGCTTATGATCAGGCGGCTTTCGCTTTGAAAGGCAGCCTCGCAGTACTCAATTTCCCCGCGGATGTCGTTGAAGAATCTCTCCGGAAGATGGAGAATG	82	81	ORA59	300082945;200082945	AT1G06160.1:357
24	EXLB3	AT2G18660.1	128-227	ACGGAACACAACGTGAGACGCTGGTAGTCGGAGTCAAGAACAATTTGTGGCAAAATGGTCGAGCTTGTGGTCGGAGGTACAGGGTTCGATGCATTGGTGC	85	84	PNP-A	300082951;200082951	AT2G18660.1:127
25	PP2AA3	AT1G13320.1	401-500	CAGCTGGTGAATGGTTCACAGCCAGAGTATCAGCATGTGGGATTTTCCATATTGCATACCCAAGTGCCCCAGATGTGCTAAAGACGGAGCTAAGATCAAT	82	86	PP2AA3	300082946;200082946	AT1G13320.1:400
26	RAP2.2	AT3G14230.1	897-996	CAACGAAGCATCATTTGTTGAAGAAACCAATGCAGCCAAGAAGCTCAAACCAAACTCTGATGAGTCAGACGATCTGATGGCATACCTTGACAACGCCTTG	82	84	RAP2.2	300082911;200082911	AT3G14230.1:896
27	RAP2.6L	AT5G13330.1	260-359	GCACCAAGGCTAAACTGAACTTCCCTGAACGGGTCCAAGGCCCTACTACCACCACAACCATTTCTCATGCACCAAGAGGAGTTAGTGAATCCATGAACTC	92	83	Rap2.6L	300082919;200082919	AT5G13330.1:259
28	STZ	AT1G27730.1	108-207	ATCTAAGAGATCAAGATCCGATTTCCACCACCAAAACCTCACTGAGGAAGAGTATCTAGCTTTTTGCCTCATGCTTCTCGCTCGCGACAACCGTCAGCCT	83	80	STZ	300082903;200082903	AT1G27730.1:107
29	WRKY15	AT2G23320.1	570-669	GAGAAAATGTAACTCTGAGAATCTTCTCACCGGAAAATGCGCTTCCGCTTCTTCCTCCGGTCGTTGTCATTGCTCGAAGAAAAGAAAGATAAAACAGAGG	80	79	WRKY15	300082906;200082906	AT2G23320.1:569
30	WRKY28	AT4G18170.1	310-409	GAAACTAGGGTTTCTCCTTCTAATTCTTCCTCTAGTGAGGCTGATCACCCCGGTGAAGATTCCGGTAAGAGCCGGAGGAAACGAGAGTTAGTCGGTGAAG	79	86	WRKY28	300082913;200082913	AT4G18170.1:309
31	WRKY30	AT5G24110.1	315-414	AGCTGGTGTTGATAGAACGCTGGACGATGGATTCAGTTGGAGAAAGTACGGCCAGAAGGATATTCTCGGAGCCAAATTTCCAAGAGGATACTATAGATGC	84	83	WRKY30	300082916;200082916	AT5G24110.1:314
32	WRKY33	AT2G38470.1	1356-1455	CTACACTACTTCTTCTCAAGCACCATATACACTTCAGATGCTGCACAACAACAACACTAATACCGGGCCTTTTGGTTACGCCATGAACAACAATAACAAC	81	82	WRKY33	300082909;200082909	AT2G38470.1:1355
33	WRKY40	AT1G80840.1	85-184	CCGACAAGTGCTTTGGTGGAAGAATTAAACCGAGTTAGTGCTGAGAACAAGAAGCTCTCGGAGATGCTAACTTTGATGTGTGACAACTACAACGTCTTGA	81	81	WRKY40	300082905;200082905	AT1G80840.1:84
34	WRKY48	AT5G49520.1	553-652	CAAGAGCAAAAGGGTACTAAGCCACAGTTGAAGGCAAAGAAGAAGAATCAAAAGAAAGCTAGAGAAGCTAGGTTTGCGTTTCTGACGAAGAGCGATATTG	86	80	WRKY48	300082917;200082917	AT5G49520.1:552
35	WRKY6	AT1G62300.1	287-386	AGAAATCTAGGGTTTGTCGTGAAGACGACGAAGGATTTCGTGTGAAGAAGGAAGAACAAGATGATCGAACGGACGTAAATACCGGTTTGAATCTTCGAAC	79	79	WRKY6	300082904;200082904	AT1G62300.1:286
36	ZAT6	AT5G04340.1	38-137	CTCCGATGCCGACTCTGTTTCAAGATTCAGCACTAGGGTTTCATGGAAGCAAAGGCAAACGATCTAAGCGATCAAGATCTGAATTCGACCGTCAGAGTCT	81	82	ZAT6	300082957;200082957	AT5G04340.1:37

## Sheet: p-values
P-values were calculated with an unpaired two-sided Student's t-test
and corrected for multiple testing with the False Discovery Rate (FDR) method.
Gene name	Day of transfer (DAS)	Timepoint after transfer (hours)	P-value	FDR-adjusted p-value
ERF-1	15	0.3	0.693034	0.818956
ERF-1	15	0.6	0.533774	0.69428
ERF-1	15	1	0.00780078	0.0232151
ERF-1	15	2	0.00530708	0.0182082
ERF-1	15	4	0.00842055	0.0236914
ERF-1	15	8	0.00878892	0.0242184
ERF-1	15	12	0.0185337	0.0437441
ERF-1	15	16	0.204814	0.33417
ERF-1	15	24	0.0187202	0.0437441
ERF-1	15	48	0.569647	0.720777
ERF11	15	0.3	0.684452	0.818956
ERF11	15	0.6	0.682449	0.818956
ERF11	15	1	0.0337523	0.0705385
ERF11	15	2	0.00623616	0.0201726
ERF11	15	4	0.000243241	0.0025853
ERF11	15	8	0.0020905	0.00997009
ERF11	15	12	0.000158002	0.00222702
ERF11	15	16	0.00540943	0.0182082
ERF11	15	24	0.00167771	0.00854943
ERF11	15	48	7.5828e-05	0.00148463
ERF2	15	0.3	0.705429	0.820062
ERF2	15	0.6	0.617874	0.763618
ERF2	15	1	0.0243621	0.0536255
ERF2	15	2	0.00678915	0.0212232
ERF2	15	4	0.0115421	0.0296115
ERF2	15	8	0.0196928	0.0455014
ERF2	15	12	0.00180498	0.00895271
ERF2	15	16	0.0153386	0.0372939
ERF2	15	24	0.0497876	0.0964636
ERF2	15	48	0.250473	0.394813
ERF5	15	0.3	0.445555	0.604914
ERF5	15	0.6	0.346839	0.505381
ERF5	15	1	0.000808311	0.00509647
ERF5	15	2	0.00245096	0.0107266
ERF5	15	4	0.000204501	0.00238736
ERF5	15	8	3.13307e-05	0.00089654
ERF5	15	12	4.2427e-05	0.00112735
ERF5	15	16	0.000351847	0.0031801
ERF5	15	24	0.00562014	0.0186669
ERF5	15	48	0.00195536	0.00944666
ERF59	15	0.3	0.161023	0.271044
ERF59	15	0.6	0.649142	0.789153
ERF59	15	1	0.537637	0.696867
ERF59	15	2	0.081514	0.148711
ERF59	15	4	0.0520926	0.0998889
ERF59	15	8	0.0343898	0.0714694
ERF59	15	12	0.00585772	0.0191147
ERF59	15	16	0.0186275	0.0437441
ERF59	15	24	0.162308	0.271976
ERF59	15	48	0.337715	0.496562
ERF6	15	0.3	0.866712	0.921191
ERF6	15	0.6	0.474481	0.639518
ERF6	15	1	0.00219843	0.010124
ERF6	15	2	0.0042738	0.016223
ERF6	15	4	0.0106651	0.0279267
ERF6	15	8	0.0545966	0.102165
ERF6	15	12	0.0634331	0.117398
ERF6	15	16	0.0222255	0.0498334
ERF6	15	24	0.0154389	0.0372939
ERF6	15	48	0.0438109	0.0866897
ERF8	15	0.3	0.546998	0.704094
ERF8	15	0.6	0.415891	0.575878
ERF8	15	1	0.087165	0.157405
ERF8	15	2	0.000276026	0.00277518
ERF8	15	4	0.00950566	0.025811
ERF8	15	8	0.0026739	0.0115368
ERF8	15	12	0.00690205	0.0212561
ERF8	15	16	0.0363677	0.074334
ERF8	15	24	0.265575	0.411641
ERF8	15	48	0.0302008	0.0638336
ERF9	15	0.3	0.961894	0.980341
ERF9	15	0.6	0.164363	0.274183
ERF9	15	1	0.941167	0.972539
ERF9	15	2	0.0398638	0.0800553
ERF9	15	4	0.0424081	0.0843625
ERF9	15	8	0.0363442	0.074334
ERF9	15	12	0.0222375	0.0498334
ERF9	15	16	0.223625	0.360124
ERF9	15	24	0.0386007	0.0784669
ERF9	15	48	0.839943	0.906661
ERF98	15	0.3	0.102111	0.181748
ERF98	15	0.6	0.441605	0.601747
ERF98	15	1	0.00276926	0.0117064
ERF98	15	2	2.02948e-05	0.00073751
ERF98	15	4	2.62581e-05	0.000814001
ERF98	15	8	2.63942e-07	4.90932e-05
ERF98	15	12	1.57666e-05	0.000651686
ERF98	15	16	9.13449e-06	0.000424754
ERF98	15	24	0.0128599	0.0321066
ERF98	15	48	0.00897261	0.0245427
MYB51	15	0.3	0.762778	0.863516
MYB51	15	0.6	0.575873	0.726186
MYB51	15	1	0.00526583	0.0182082
MYB51	15	2	0.000208834	0.00238736
MYB51	15	4	0.00054631	0.00423154
MYB51	15	8	0.00013719	0.00219632
MYB51	15	12	8.93267e-06	0.000424754
MYB51	15	16	0.000401077	0.00346978
MYB51	15	24	0.000970741	0.00573199
MYB51	15	48	0.00452885	0.0165437
RAP2.6L	15	0.3	0.844862	0.906661
RAP2.6L	15	0.6	0.970175	0.983392
RAP2.6L	15	1	0.930349	0.964039
RAP2.6L	15	2	0.610754	0.763527
RAP2.6L	15	4	0.000299155	0.00292857
RAP2.6L	15	8	0.00461351	0.0166624
RAP2.6L	15	12	0.00355257	0.0142103
RAP2.6L	15	16	0.0392275	0.0793078
RAP2.6L	15	24	0.00847776	0.0236914
RAP2.6L	15	48	0.245797	0.389092
STZ	15	0.3	0.837814	0.906661
STZ	15	0.6	0.525304	0.690506
STZ	15	1	0.0080034	0.0235719
STZ	15	2	0.000715408	0.00482724
STZ	15	4	0.00153307	0.00822365
STZ	15	8	0.010952	0.0282928
STZ	15	12	0.00284592	0.0117699
STZ	15	16	0.0102557	0.0270575
STZ	15	24	0.000170845	0.00222702
STZ	15	48	0.0188146	0.0437441
WRKY15	15	0.3	0.907533	0.950992
WRKY15	15	0.6	0.841347	0.906661
WRKY15	15	1	0.13401	0.229732
WRKY15	15	2	0.00194324	0.00944666
WRKY15	15	4	0.00375178	0.0146912
WRKY15	15	8	0.0199503	0.0456459
WRKY15	15	12	0.000352032	0.0031801
WRKY15	15	16	0.00962952	0.0259578
WRKY15	15	24	0.000141698	0.00219632
WRKY15	15	48	0.00165444	0.00854792
WRKY28	15	0.3	0.615747	0.763527
WRKY28	15	0.6	0.950408	0.976662
WRKY28	15	1	0.960975	0.980341
WRKY28	15	2	0.0459448	0.0904311
WRKY28	15	4	0.00229364	0.0102799
WRKY28	15	8	0.00665812	0.0211694
WRKY28	15	12	0.00466336	0.0166805
WRKY28	15	16	0.0516586	0.0995699
WRKY28	15	24	0.00057994	0.00424901
WRKY28	15	48	0.312889	0.471234
WRKY30	15	0.3	0.761864	0.863516
WRKY30	15	0.6	0.886057	0.936401
WRKY30	15	1	0.0362934	0.074334
WRKY30	15	2	0.0134923	0.0330207
WRKY30	15	4	0.000182131	0.00225842
WRKY30	15	8	7.36414e-05	0.00148463
WRKY30	15	12	7.30961e-06	0.000424754
WRKY30	15	16	7.46206e-05	0.00148463
WRKY30	15	24	0.000955118	0.00573199
WRKY30	15	48	0.00125586	0.00697283
WRKY33	15	0.3	0.730314	0.841104
WRKY33	15	0.6	0.523621	0.690506
WRKY33	15	1	0.00674888	0.0212232
WRKY33	15	2	0.000730604	0.00482724
WRKY33	15	4	0.000754956	0.00484213
WRKY33	15	8	0.00116052	0.00660675
WRKY33	15	12	0.000170924	0.00222702
WRKY33	15	16	0.000719636	0.00482724
WRKY33	15	24	0.000827419	0.00513
WRKY33	15	48	0.00147614	0.00807537
WRKY40	15	0.3	0.779668	0.872094
WRKY40	15	0.6	0.391045	0.550132
WRKY40	15	1	0.0123819	0.031122
WRKY40	15	2	0.00758092	0.0227428
WRKY40	15	4	0.0117099	0.0296331
WRKY40	15	8	0.00992802	0.0263802
WRKY40	15	12	0.000173612	0.00222702
WRKY40	15	16	0.00541667	0.0182082
WRKY40	15	24	0.00708849	0.0216141
WRKY40	15	48	0.00284756	0.0117699
WRKY48	15	0.3	0.767637	0.863516
WRKY48	15	0.6	0.711378	0.8244
WRKY48	15	1	0.76781	0.863516
WRKY48	15	2	0.0964761	0.172544
WRKY48	15	4	0.0400277	0.0800553
WRKY48	15	8	0.0268101	0.0579847
WRKY48	15	12	0.0329457	0.0692417
WRKY48	15	16	0.235331	0.375721
WRKY48	15	24	0.00156957	0.00822365
WRKY48	15	48	0.00543309	0.0182082
WRKY6	15	0.3	0.905091	0.950992
WRKY6	15	0.6	0.884009	0.936401
WRKY6	15	1	0.22645	0.363101
WRKY6	15	2	0.00434039	0.0163094
WRKY6	15	4	0.0040962	0.0157091
WRKY6	15	8	0.000107753	0.00182201
WRKY6	15	12	0.000165079	0.00222702
WRKY6	15	16	0.00821864	0.0236914
WRKY6	15	24	0.000739657	0.00482724
WRKY6	15	48	0.00973708	0.0260589
ZAT6	15	0.3	0.694052	0.818956
ZAT6	15	0.6	0.614002	0.763527
ZAT6	15	1	0.00691396	0.0212561
ZAT6	15	2	0.0130865	0.0324546
ZAT6	15	4	0.00228632	0.0102799
ZAT6	15	8	0.0232499	0.0517902
ZAT6	15	12	0.000963009	0.00573199
ZAT6	15	16	0.00453617	0.0165437
ZAT6	15	24	0.0284346	0.0611426
ZAT6	15	48	0.0289549	0.0615499
GA3OX1	15	0.3	0.336269	0.496397
GA3OX1	15	0.6	0.965738	0.98157
GA3OX1	15	1	0.171619	0.283743
GA3OX1	15	2	0.0462335	0.0905203
GA3OX1	15	4	0.357477	0.513442
GA3OX1	15	8	0.0543929	0.102165
GA3OX1	15	12	0.0287005	0.0613597
GA3OX1	15	16	0.787003	0.876542
GA3OX1	15	24	0.418808	0.575878
GA3OX1	15	48	0.562799	0.719146
ERF15	15	0.3	0.79414	0.881746
ERF15	15	0.6	0.260686	0.405826
ERF15	15	1	0.127559	0.220707
ERF15	15	2	0.0546528	0.102165
ERF15	15	4	0.0200008	0.0456459
ERF15	15	8	0.00635216	0.0203707
ERF15	15	12	0.00241123	0.0106783
ERF15	15	16	0.00842092	0.0236914
ERF15	15	24	0.00508911	0.0178599
ERF15	15	48	0.00582725	0.0191147
GA2OX6	15	0.3	0.796415	0.881746
GA2OX6	15	0.6	0.930306	0.964039
GA2OX6	15	1	0.0481815	0.0938404
GA2OX6	15	2	0.00365431	0.0144617
GA2OX6	15	4	2.18081e-05	0.00073751
GA2OX6	15	8	0.00117217	0.00660675
GA2OX6	15	12	0.0002182	0.00238736
GA2OX6	15	16	0.008534	0.0236914
GA2OX6	15	24	0.00214452	0.0100982
GA2OX6	15	48	0.000495689	0.00404865
GA20OX1	15	0.3	0.718448	0.830009
GA20OX1	15	0.6	0.812002	0.893683
GA20OX1	15	1	0.911864	0.952847
GA20OX1	15	2	0.158627	0.268223
GA20OX1	15	4	0.0821913	0.149147
GA20OX1	15	8	0.418488	0.575878
GA20OX1	15	12	0.374305	0.533492
GA20OX1	15	16	0.505072	0.67343
GA20OX1	15	24	0.00349277	0.014123
GA20OX1	15	48	0.00220442	0.010124
MPK3	15	0.3	0.737741	0.847036
MPK3	15	0.6	0.539755	0.697184
MPK3	15	1	0.00742618	0.0224597
MPK3	15	2	0.00055738	0.00423154
MPK3	15	4	0.00112421	0.00653449
MPK3	15	8	0.0107353	0.0279267
MPK3	15	12	0.00844776	0.0236914
MPK3	15	16	0.000359044	0.0031801
MPK3	15	24	0.0116601	0.0296331
MPK3	15	48	0.0015657	0.00822365
RAP2.2	15	0.3	0.974435	0.985026
RAP2.2	15	0.6	0.948704	0.976662
RAP2.2	15	1	0.848145	0.906661
RAP2.2	15	2	0.9292	0.964039
RAP2.2	15	4	0.271725	0.415974
RAP2.2	15	8	0.141734	0.241857
RAP2.2	15	12	0.081551	0.148711
RAP2.2	15	16	0.0240636	0.0532836
RAP2.2	15	24	0.203409	0.333339
RAP2.2	15	48	0.691365	0.818956
bHLH	15	0.3	0.376226	0.534183
bHLH	15	0.6	0.82227	0.89966
bHLH	15	1	0.755247	0.861816
bHLH	15	2	0.834059	0.906661
bHLH	15	4	0.0910224	0.163576
bHLH	15	8	0.955367	0.979054
bHLH	15	12	0.328167	0.488313
bHLH	15	16	0.301097	0.456166
bHLH	15	24	0.26884	0.414402
bHLH	15	48	0.349266	0.505381
EXBL3	15	0.3	0.560982	0.719146
EXBL3	15	0.6	0.979904	0.985067
EXBL3	15	1	0.314545	0.471818
EXBL3	15	2	0.00479	0.0169703
EXBL3	15	4	0.000272229	0.00277518
EXBL3	15	8	8.32604e-05	0.00153758
EXBL3	15	12	1.39424e-06	0.000172886
EXBL3	15	16	0.000460796	0.00389582
EXBL3	15	24	0.000337501	0.0031801
EXBL3	15	48	4.69976e-06	0.000424754
K11J9	15	0.3	0.821094	0.89966
K11J9	15	0.6	0.210826	0.342478
K11J9	15	1	0.704194	0.820062
K11J9	15	2	0.982419	0.985067
K11J9	15	4	0.705255	0.820062
K11J9	15	8	0.566168	0.719146
K11J9	15	12	0.269584	0.414402
K11J9	15	16	0.483238	0.648969
K11J9	15	24	0.154442	0.26234
K11J9	15	48	0.0131986	0.0325156
GA2OX4	15	0.3	0.802732	0.886102
GA2OX4	15	0.6	0.611765	0.763527
GA2OX4	15	1	0.899876	0.948312
GA2OX4	15	2	0.520581	0.689168
GA2OX4	15	4	0.260732	0.405826
GA2OX4	15	8	0.421072	0.575878
GA2OX4	15	12	0.528188	0.691328
GA2OX4	15	16	0.393374	0.550132
GA2OX4	15	24	0.0766393	0.141138
GA2OX4	15	48	0.349266	0.505381
GATA3	15	0.3	0.743933	0.851518
GATA3	15	0.6	0.848166	0.906661
GATA3	15	1	0.700621	0.820062
GATA3	15	2	0.529646	0.691328
GATA3	15	4	0.0261066	0.0567934
GATA3	15	8	0.623461	0.767971
GATA3	15	12	0.129685	0.223347
GATA3	15	16	0.334877	0.496312
GATA3	15	24	0.283441	0.432131
GATA3	15	48	0.259495	0.405826
ERF15	9	24	0.0184497	0.0437441
ERF15	22	24	0.325288	0.485972
GA2OX6	9	24	0.117989	0.207038
GA2OX6	22	24	0.236652	0.376216
RAP2.6L	9	24	8.67988e-05	0.00153758
RAP2.6L	22	24	0.39232	0.550132
WRKY6	9	24	6.07874e-05	0.00148463
WRKY6	22	24	0.301658	0.456166
GA3OX1	9	24	0.65415	0.79265
GA3OX1	22	24	0.103462	0.183276
ERF11	9	24	0.000534439	0.00423003
ERF11	22	24	0.120143	0.209827
WRKY40	9	24	0.00804741	0.0235719
WRKY40	22	24	0.635118	0.77665
MYB51	9	24	7.22245e-05	0.00148463
MYB51	22	24	0.695672	0.818956
WRKY33	9	24	0.0017969	0.00895271
WRKY33	22	24	0.491855	0.658165
bHLH	9	24	0.412698	0.574995
bHLH	22	24	0.341872	0.500695
ERF98	9	24	8.13205e-06	0.000424754
ERF98	22	24	0.566424	0.719146
ERF-1	9	24	0.0544796	0.102165
ERF-1	22	24	0.843972	0.906661
EXBL3	9	24	0.000500639	0.00404865
EXBL3	22	24	0.627631	0.770557
K11J9	9	24	0.512021	0.680257
K11J9	22	24	0.19385	0.319081
ZAT6	9	24	0.00065489	0.00459659
ZAT6	22	24	0.0536052	0.102165
ERF9	9	24	0.0577875	0.107485
ERF9	22	24	0.856583	0.913034
GATA3	9	24	0.104386	0.184036
GATA3	22	24	0.213802	0.345802
GA2OX4	9	24	0.768343	0.863516
GA2OX4	22	24	0.691153	0.818956
ERF8	9	24	0.120923	0.210203
ERF8	22	24	0.165476	0.274808
ERF6	9	24	0.00850231	0.0236914
ERF6	22	24	0.384857	0.54436
WRKY15	9	24	0.00296148	0.0121063
WRKY15	22	24	0.98713	0.98713
ERF5	9	24	0.000212936	0.00238736
ERF5	22	24	0.451406	0.610629
RAP2.2	9	24	0.0184922	0.0437441
RAP2.2	22	24	0.350506	0.505381
WRKY30	9	24	3.3365e-08	1.24118e-05
WRKY30	22	24	0.419888	0.575878
ERF59	9	24	0.021233	0.0481626
ERF59	22	24	0.361379	0.51705
ERF2	9	24	0.00269812	0.0115368
ERF2	22	24	0.780664	0.872094
STZ	9	24	0.00390549	0.0151338
STZ	22	24	0.609641	0.763527
MPK3	9	24	0.0044317	0.0164859
MPK3	22	24	0.636769	0.77665
WRKY28	9	24	0.0246324	0.0539015
WRKY28	22	24	0.980724	0.985067
WRKY48	9	24	0.000593947	0.00424901
WRKY48	22	24	0.688703	0.818956
GA20OX1	9	24	0.000593947	0.00424901
GA20OX1	22	24	0.688703	0.818956
