# Supplementary material for: From network to phenotype: the dynamic wiring of an Arabidopsis transcriptional network induced by osmotic stress
Source: Mol Syst Biol. 2017 Dec 21;13(12):961. doi: 10.15252/msb.20177840 (PMC5740496; doi:10.15252/msb.20177840)
Supplement: Supplementary file 7 — Source Data for Appendix [file MSB-13-961-s007.zip]

Archive with 1 entries (1 files):
- MSB-17-7840_Source_Data_Appendix_Figure_S25_Motifs.xlsx
