# Supplementary material for: From network to phenotype: the dynamic wiring of an Arabidopsis transcriptional network induced by osmotic stress
Source: Mol Syst Biol. 2017 Dec 21;13(12):961. doi: 10.15252/msb.20177840 (PMC5740496; doi:10.15252/msb.20177840)
Supplement: Supplementary file 7 — Source Data for Appendix [file MSB-13-961-s007.zip › MSB-17-7840_Source_Data_Appendix_Figure_S25_Motifs.xlsx]

## Sheet: Sheet1
Promotor	Gene_Matrix	strand	start	end	sequence	weight	Pval
pERF-1	WRKY40	R	-1974	-1967	CGGTCGTG	4	0.00057
pERF-1	WRKY40	D	-1962	-1955	TGGTCAAT	3.9	0.00077
pERF-1	WRKY48	D	-1418	-1409	GGGGTCCTCC	4.1	0.00042
pERF-1	WRKY33	D	-1418	-1409	GGGGTCCTCC	3.8	0.00065
pERF-1	ERF8	R	-1352	-1343	CGCTGCCTCT	5.6	7.8e-05
pERF-1	ERF11	R	-1351	-1342	GCGCTGCCTC	5.8	2.6e-05
pERF-1	RAP2.6L	R	-1351	-1342	GCGCTGCCTC	5.3	7.3e-05
pERF-1	WRKY15	D	-1351	-1342	GAGGCAGCGC	4.8	0.00018
pERF-1	ERF2	D	-1351	-1342	GAGGCAGCGC	4.1	0.00065
pERF-1	ERF6	D	-1351	-1342	GAGGCAGCGC	4.9	0.00071
pERF-1	ERF6	R	-1351	-1342	GCGCTGCCTC	4.9	0.00071
pERF-1	ERF5	D	-1351	-1342	GAGGCAGCGC	3.7	0.00089
pERF-1	ERF-1	R	-1350	-1342	GCGCTGCCT	5.4	6.7e-05
pERF-1	ERF59	R	-1350	-1343	CGCTGCCT	6.5	7e-05
pERF-1	ERF2	R	-1350	-1341	TGCGCTGCCT	5.1	7.7e-05
pERF-1	ERF5	R	-1350	-1341	TGCGCTGCCT	4.5	0.00015
pERF-1	WRKY30	D	-1350	-1341	AGGCAGCGCA	4.7	0.00047
pERF-1	ERF98	R	-1349	-1342	GCGCTGCC	5.5	4.3e-05
pERF-1	ERF8	R	-1189	-1180	CCCCGTCATG	4.4	0.00072
pERF-1	ERF6	D	-1188	-1179	ATGACGGGGT	4.6	0.001
pERF-1	ERF8	R	-1122	-1113	CGCCGGAGAA	5.4	0.00012
pERF-1	ERF2	D	-1122	-1113	TTCTCCGGCG	3.9	0.00098
pERF-1	ERF6	R	-1121	-1112	CCGCCGGAGA	7.1	2.5e-05
pERF-1	ERF6	D	-1121	-1112	TCTCCGGCGG	6.8	4.1e-05
pERF-1	ERF11	R	-1121	-1112	CCGCCGGAGA	5.6	4.3e-05
pERF-1	RAP2.6L	R	-1121	-1112	CCGCCGGAGA	5.5	4.6e-05
pERF-1	ERF11	D	-1121	-1112	TCTCCGGCGG	4.1	0.0009
pERF-1	ERF5	R	-1120	-1111	CCCGCCGGAG	4.9	5.2e-05
pERF-1	ERF-1	R	-1120	-1112	CCGCCGGAG	5.2	0.00011
pERF-1	ERF2	R	-1120	-1111	CCCGCCGGAG	4.9	0.00012
pERF-1	ERF59	D	-1120	-1113	CTCCGGCG	5.6	0.00028
pERF-1	ERF59	R	-1120	-1113	CGCCGGAG	5.6	0.00028
pERF-1	ERF8	D	-1120	-1111	CTCCGGCGGG	4.8	0.00039
pERF-1	ERF98	R	-1119	-1112	CCGCCGGA	5	0.00013
pERF-1	ERF6	R	-1118	-1109	TTCCCGCCGG	5.2	0.00049
pERF-1	ERF98	D	-1118	-1111	CCGGCGGG	4.1	0.00078
pERF-1	RAP2.6L	D	-1118	-1109	CCGGCGGGAA	4	0.00099
pERF-1	ERF59	R	-1117	-1110	TCCCGCCG	5.8	0.00017
pERF-1	ERF2	R	-1117	-1108	ATTCCCGCCG	4.1	0.00065
pERF-1	ERF6	D	-741	-732	CAGCTGGCTT	5.3	0.00043
pERF-1	ERF6	R	-741	-732	AAGCCAGCTG	5.1	0.00055
pERF-1	ERF98	D	-741	-734	CAGCTGGC	4.1	0.00078
pERF-1	ERF8	R	-672	-663	AGCCACCAAT	4.2	0.001
pERF-1	ERF59	R	-670	-663	AGCCACCA	5.4	0.00035
pERF-1	ERF2	R	-670	-661	CTAGCCACCA	4.5	0.00029
pERF-1	ERF5	R	-670	-661	CTAGCCACCA	4.2	0.0003
pERF-1	ERF-1	R	-670	-662	TAGCCACCA	4.4	0.00053
pERF-1	ERF98	R	-669	-662	TAGCCACC	4.4	0.00044
pERF-1	STZ	D	-590	-584	GAGTGTC	3	0.00024
pERF-1	WRKY15	D	-382	-373	CGGTAAACCG	4.6	0.00029
pERF-1	WRKY30	D	-381	-372	GGTAAACCGG	4.9	0.00032
pERF-1	ERF8	R	-379	-370	CGCCGGTTTA	5.2	0.00019
pERF-1	ERF6	D	-378	-369	AAACCGGCGG	6.2	0.00011
pERF-1	ERF11	R	-378	-369	CCGCCGGTTT	5.1	0.00013
pERF-1	ERF6	R	-378	-369	CCGCCGGTTT	6	0.00015
pERF-1	RAP2.6L	R	-378	-369	CCGCCGGTTT	4.8	0.00021
pERF-1	ERF-1	R	-377	-369	CCGCCGGTT	4.9	0.0002
pERF-1	ERF5	R	-377	-368	ACCGCCGGTT	4.2	0.0003
pERF-1	ERF59	D	-377	-370	AACCGGCG	4.9	0.00064
pERF-1	ERF2	R	-377	-368	ACCGCCGGTT	4.2	0.00054
pERF-1	ERF98	R	-376	-369	CCGCCGGT	5	0.00013
pERF-1	ERF8	R	-376	-367	AACCGCCGGT	4.5	0.00063
pERF-1	ERF11	R	-375	-366	GAACCGCCGG	4.6	0.00035
pERF-1	RAP2.6L	R	-375	-366	GAACCGCCGG	4.4	0.00046
pERF-1	ERF6	R	-375	-366	GAACCGCCGG	5	0.00064
pERF-1	ERF98	D	-375	-368	CCGGCGGT	4	0.00097
pERF-1	RAP2.6L	D	-375	-366	CCGGCGGTTC	4	0.00099
pERF-1	ERF2	R	-374	-365	TGAACCGCCG	4.7	0.00019
pERF-1	ERF-1	R	-374	-366	GAACCGCCG	4.4	0.00053
pERF-1	ERF5	R	-374	-365	TGAACCGCCG	3.9	0.0006
pERF-1	ERF59	R	-374	-367	AACCGCCG	6.5	7e-05
pERF-1	ERF98	R	-373	-366	GAACCGCC	4.5	0.00036
pERF-1	WRKY40	D	-342	-335	CGGTCTAA	4.1	0.00037
pERF-1	WRKY30	R	-252	-243	CGTCAAGGAT	4.3	0.00093
pERF-1	WRKY33	R	-250	-241	GCCGTCAAGG	4.3	0.00012
pERF-1	WRKY48	R	-250	-241	GCCGTCAAGG	4.5	0.00012
pERF-1	WRKY40	R	-249	-242	CCGTCAAG	4.3	0.00018
pERF-1	ERF8	R	-249	-240	AGCCGTCAAG	5.5	0.0001
pERF-1	RAP2.6L	R	-248	-239	TAGCCGTCAA	4.9	0.00017
pERF-1	ERF11	R	-248	-239	TAGCCGTCAA	4.9	0.0002
pERF-1	ERF6	D	-248	-239	TTGACGGCTA	5.4	0.00037
pERF-1	ERF6	R	-248	-239	TAGCCGTCAA	4.7	0.00092
pERF-1	ERF2	R	-247	-238	GTAGCCGTCA	5.2	6.1e-05
pERF-1	ERF5	R	-247	-238	GTAGCCGTCA	4.8	6.8e-05
pERF-1	ERF-1	R	-247	-239	TAGCCGTCA	5.3	8.7e-05
pERF-1	ERF59	R	-247	-240	AGCCGTCA	5.7	0.00022
pERF-1	ERF98	R	-246	-239	TAGCCGTC	5.1	0.0001
pERF-1	ERF59	R	-244	-237	AGTAGCCG	5.3	0.0004
pERF11	ERF11	R	-1875	-1866	GCGCTGTAAT	4.6	0.00035
pERF11	RAP2.6L	R	-1875	-1866	GCGCTGTAAT	4.2	0.00068
pERF11	WRKY30	R	-1870	-1861	AGACAGCGCT	5	0.00026
pERF11	ERF2	D	-1870	-1861	AGCGCTGTCT	4.3	0.00043
pERF11	ERF5	D	-1870	-1861	AGCGCTGTCT	4	0.00047
pERF11	ERF11	D	-1869	-1860	GCGCTGTCTT	4.9	0.0002
pERF11	ERF-1	D	-1869	-1861	GCGCTGTCT	4.9	0.0002
pERF11	ERF98	D	-1869	-1862	GCGCTGTC	4.6	0.00029
pERF11	WRKY15	R	-1869	-1860	AAGACAGCGC	4.4	0.00046
pERF11	RAP2.6L	D	-1869	-1860	GCGCTGTCTT	4.4	0.00046
pERF11	ERF6	R	-1869	-1860	AAGACAGCGC	4.6	0.001
pERF11	ERF8	D	-1868	-1859	CGCTGTCTTT	4.4	0.00072
pERF11	ERF2	D	-1849	-1840	TATGCCGCTG	4.5	0.00029
pERF11	ERF5	D	-1849	-1840	TATGCCGCTG	3.8	0.00074
pERF11	ERF6	D	-1848	-1839	ATGCCGCTGC	6	0.00015
pERF11	RAP2.6L	D	-1848	-1839	ATGCCGCTGC	4.8	0.00021
pERF11	ERF11	D	-1848	-1839	ATGCCGCTGC	4.8	0.00025
pERF11	ERF98	D	-1848	-1841	ATGCCGCT	4.4	0.00044
pERF11	ERF-1	D	-1848	-1840	ATGCCGCTG	4.1	0.00093
pERF11	ERF59	D	-1847	-1840	TGCCGCTG	5.9	0.00015
pERF11	ERF8	D	-1847	-1838	TGCCGCTGCT	5.2	0.00019
pERF11	ERF2	D	-1846	-1837	GCCGCTGCTG	4.3	0.00043
pERF11	RAP2.6L	R	-1846	-1837	CAGCAGCGGC	4.3	0.00056
pERF11	ERF5	D	-1846	-1837	GCCGCTGCTG	3.8	0.00074
pERF11	STZ	R	-1846	-1840	CAGCGGC	2.8	0.00075
pERF11	ERF11	R	-1846	-1837	CAGCAGCGGC	4.2	0.00076
pERF11	ERF11	D	-1845	-1836	CCGCTGCTGC	5	0.00016
pERF11	RAP2.6L	D	-1845	-1836	CCGCTGCTGC	4.8	0.00021
pERF11	ERF59	R	-1845	-1838	AGCAGCGG	5.1	0.00048
pERF11	ERF2	R	-1845	-1836	GCAGCAGCGG	4.2	0.00054
pERF11	ERF98	D	-1845	-1838	CCGCTGCT	4.2	0.00065
pERF11	ERF-1	D	-1845	-1837	CCGCTGCTG	4.2	0.00079
pERF11	ERF8	D	-1844	-1835	CGCTGCTGCC	5	0.00028
pERF11	ERF59	D	-1844	-1837	CGCTGCTG	5.5	0.00031
pERF11	ERF98	R	-1844	-1837	CAGCAGCG	4	0.00097
pERF11	ERF8	R	-1844	-1835	GGCAGCAGCG	4.2	0.001
pERF11	ERF2	D	-1843	-1834	GCTGCTGCCT	4.5	0.00029
pERF11	ERF5	D	-1843	-1834	GCTGCTGCCT	3.8	0.00074
pERF11	ERF98	D	-1842	-1835	CTGCTGCC	4.5	0.00036
pERF11	ERF11	D	-1842	-1833	CTGCTGCCTA	4.5	0.00044
pERF11	ERF59	R	-1842	-1835	GGCAGCAG	5	0.00055
pERF11	RAP2.6L	D	-1842	-1833	CTGCTGCCTA	4.2	0.00068
pERF11	ERF-1	D	-1842	-1834	CTGCTGCCT	4.2	0.00079
pERF11	ERF6	D	-1842	-1833	CTGCTGCCTA	4.7	0.00092
pERF11	ERF59	D	-1841	-1834	TGCTGCCT	4.8	0.00076
pERF11	ERF8	R	-1629	-1620	TGCCGTCACA	5.4	0.00012
pERF11	ERF6	R	-1628	-1619	TTGCCGTCAC	5.8	0.0002
pERF11	ERF11	R	-1628	-1619	TTGCCGTCAC	4.7	0.0003
pERF11	RAP2.6L	R	-1628	-1619	TTGCCGTCAC	4.6	0.00031
pERF11	ERF6	D	-1628	-1619	GTGACGGCAA	5.5	0.00032
pERF11	ERF-1	R	-1627	-1619	TTGCCGTCA	4.5	0.00044
pERF11	ERF59	R	-1627	-1620	TGCCGTCA	4.9	0.00064
pERF11	ERF2	R	-1627	-1618	TTTGCCGTCA	4.1	0.00065
pERF11	ERF98	R	-1626	-1619	TTGCCGTC	4.5	0.00036
pERF11	ERF8	R	-1406	-1397	AGCTGTCACG	4.3	0.00084
pERF11	WRKY30	R	-660	-651	GGTCTACCGT	5.7	5.8e-05
pERF11	WRKY15	R	-659	-650	GGGTCTACCG	5.6	1.9e-05
pERF11	WRKY48	R	-658	-649	TGGGTCTACC	4.3	0.00023
pERF11	WRKY33	R	-658	-649	TGGGTCTACC	4.1	0.00025
pERF11	WRKY40	R	-657	-650	GGGTCTAC	4.3	0.00018
pERF11	WRKY48	D	-440	-431	CAAGTCAACA	3.8	0.00095
pERF11	WRKY15	D	-439	-430	AAGTCAACAC	4.8	0.00018
pERF11	WRKY30	D	-438	-429	AGTCAACACG	6	3.3e-05
pERF11	WRKY48	D	-430	-421	CGTGTCAAGC	4.1	0.00042
pERF11	WRKY33	D	-430	-421	CGTGTCAAGC	3.8	0.00065
pERF11	ERF6	D	-424	-415	AAGCAAGCGC	4.6	0.001
pERF11	WRKY30	R	-417	-408	AGCCCACGCG	5.1	0.00021
pERF11	ERF8	R	-417	-408	AGCCCACGCG	4.3	0.00084
pERF11	WRKY15	R	-416	-407	GAGCCCACGC	4.3	0.00057
pERF11	RAP2.6L	R	-416	-407	GAGCCCACGC	4.2	0.00068
pERF11	ERF6	R	-416	-407	GAGCCCACGC	4.7	0.00092
pERF11	ERF-1	R	-415	-407	GAGCCCACG	4.3	0.00063
pERF11	ERF5	R	-415	-406	GGAGCCCACG	3.8	0.00074
pERF11	STZ	R	-165	-159	GAGTGGC	3.2	3e-05
pERF11	RAP2.6L	R	-163	-154	CGGCCGAGTG	4.6	0.00031
pERF11	ERF11	R	-163	-154	CGGCCGAGTG	4.5	0.00044
pERF11	ERF6	R	-163	-154	CGGCCGAGTG	4.6	0.001
pERF11	ERF2	R	-162	-153	GCGGCCGAGT	4.5	0.00029
pERF11	ERF5	R	-162	-153	GCGGCCGAGT	4.1	0.00037
pERF11	ERF-1	R	-162	-154	CGGCCGAGT	4.3	0.00063
pERF11	ERF98	R	-161	-154	CGGCCGAG	4.8	0.0002
pERF11	ERF5	D	-161	-152	CTCGGCCGCC	4.2	0.0003
pERF11	ERF59	D	-161	-154	CTCGGCCG	5.4	0.00035
pERF11	ERF8	R	-161	-152	GGCGGCCGAG	4.8	0.00039
pERF11	ERF8	D	-161	-152	CTCGGCCGCC	4.2	0.001
pERF11	ERF2	D	-160	-151	TCGGCCGCCC	6.5	1.8e-06
pERF11	ERF5	D	-160	-151	TCGGCCGCCC	5.9	2.6e-06
pERF11	RAP2.6L	R	-160	-151	GGGCGGCCGA	4.7	0.00026
pERF11	ERF11	R	-160	-151	GGGCGGCCGA	4.7	0.0003
pERF11	ERF6	R	-160	-151	GGGCGGCCGA	5	0.00064
pERF11	ERF98	D	-159	-152	CGGCCGCC	6.8	8.2e-07
pERF11	RAP2.6L	D	-159	-150	CGGCCGCCCC	6.6	1.9e-06
pERF11	ERF-1	D	-159	-151	CGGCCGCCC	6.7	2e-06
pERF11	ERF11	D	-159	-150	CGGCCGCCCC	6.2	9.9e-06
pERF11	ERF6	D	-159	-150	CGGCCGCCCC	7.1	2.5e-05
pERF11	ERF59	R	-159	-152	GGCGGCCG	6.8	4e-05
pERF11	ERF2	R	-159	-150	GGGGCGGCCG	5.3	4.6e-05
pERF11	ERF6	R	-159	-150	GGGGCGGCCG	6.2	0.00011
pERF11	ERF5	R	-159	-150	GGGGCGGCCG	4.5	0.00015
pERF11	RAP2.6L	R	-159	-150	GGGGCGGCCG	4.6	0.00031
pERF11	ERF-1	R	-159	-151	GGGCGGCCG	4.5	0.00044
pERF11	ERF11	R	-159	-150	GGGGCGGCCG	4.2	0.00076
pERF11	ERF59	D	-158	-151	GGCCGCCC	7.5	1.3e-05
pERF11	ERF8	D	-158	-149	GGCCGCCCCT	6.1	2.7e-05
pERF11	ERF5	R	-158	-149	AGGGGCGGCC	4.6	0.00011
pERF11	ERF98	R	-158	-151	GGGCGGCC	4.7	0.00025
pERF11	ERF2	R	-158	-149	AGGGGCGGCC	4.5	0.00029
pERF11	ERF-1	R	-158	-150	GGGGCGGCC	4.2	0.00079
pERF11	ERF98	R	-157	-150	GGGGCGGC	4.8	0.0002
pERF11	WRKY30	R	-149	-140	AGTCAACAAA	4.3	0.00093
pERF11	ERF2	R	-133	-124	GGAGACGACA	3.9	0.00098
pRAP2.6L	STZ	D	-701	-695	GAGTGTC	3	0.00024
pRAP2.6L	WRKY40	R	-663	-656	TAGTCAGG	3.9	0.00077
pRAP2.6L	ERF5	D	-577	-568	GAAGCAGGCC	3.7	0.00089
pRAP2.6L	ERF6	D	-576	-567	AAGCAGGCCC	5.3	0.00043
pRAP2.6L	ERF6	R	-576	-567	GGGCCTGCTT	5.2	0.00049
pRAP2.6L	ERF5	R	-575	-566	CGGGCCTGCT	4.1	0.00037
pRAP2.6L	ERF2	R	-575	-566	CGGGCCTGCT	4.1	0.00065
pRAP2.6L	ERF8	D	-575	-566	AGCAGGCCCG	4.3	0.00084
pRAP2.6L	ERF98	R	-574	-567	GGGCCTGC	4	0.00097
pRAP2.6L	WRKY33	D	-568	-559	CCGGTCCAAA	3.7	0.00083
pRAP2.6L	WRKY40	D	-567	-560	CGGTCCAA	4	0.00057
pRAP2.6L	ERF8	R	-550	-541	CGCCTGTATG	4.2	0.001
pRAP2.6L	ERF6	D	-549	-540	ATACAGGCGA	4.9	0.00071
pRAP2.6L	ERF8	R	-547	-538	CGTCGCCTGT	5.5	0.0001
pRAP2.6L	ERF2	D	-547	-538	ACAGGCGACG	4.5	0.00029
pRAP2.6L	ERF5	D	-547	-538	ACAGGCGACG	4.2	0.0003
pRAP2.6L	ERF11	R	-546	-537	CCGTCGCCTG	5.5	5.5e-05
pRAP2.6L	RAP2.6L	R	-546	-537	CCGTCGCCTG	5.3	7.3e-05
pRAP2.6L	RAP2.6L	D	-546	-537	CAGGCGACGG	4.6	0.00031
pRAP2.6L	ERF98	D	-546	-539	CAGGCGAC	4.5	0.00036
pRAP2.6L	ERF6	D	-546	-537	CAGGCGACGG	5.2	0.00049
pRAP2.6L	ERF6	R	-546	-537	CCGTCGCCTG	5.1	0.00055
pRAP2.6L	ERF-1	D	-546	-538	CAGGCGACG	4.3	0.00063
pRAP2.6L	ERF11	D	-546	-537	CAGGCGACGG	4.1	0.0009
pRAP2.6L	ERF2	R	-545	-536	GCCGTCGCCT	5.4	3.6e-05
pRAP2.6L	ERF5	R	-545	-536	GCCGTCGCCT	5	4e-05
pRAP2.6L	ERF-1	R	-545	-537	CCGTCGCCT	5.4	6.7e-05
pRAP2.6L	ERF59	R	-545	-538	CGTCGCCT	6.4	7.9e-05
pRAP2.6L	WRKY30	D	-545	-536	AGGCGACGGC	4.6	0.00055
pRAP2.6L	ERF59	D	-545	-538	AGGCGACG	4.9	0.00064
pRAP2.6L	ERF8	D	-545	-536	AGGCGACGGC	4.3	0.00084
pRAP2.6L	ERF5	D	-544	-535	GGCGACGGCC	5.1	3e-05
pRAP2.6L	ERF8	R	-544	-535	GGCCGTCGCC	5.9	4.1e-05
pRAP2.6L	ERF98	R	-544	-537	CCGTCGCC	5.5	4.3e-05
pRAP2.6L	ERF2	D	-544	-535	GGCGACGGCC	5	0.0001
pRAP2.6L	RAP2.6L	R	-543	-534	GGGCCGTCGC	5.9	1.6e-05
pRAP2.6L	ERF6	R	-543	-534	GGGCCGTCGC	7.3	1.8e-05
pRAP2.6L	ERF11	R	-543	-534	GGGCCGTCGC	5.9	2e-05
pRAP2.6L	ERF6	D	-543	-534	GCGACGGCCC	6.6	5.5e-05
pRAP2.6L	ERF-1	D	-543	-535	GCGACGGCC	5.4	6.7e-05
pRAP2.6L	ERF98	D	-543	-536	GCGACGGC	5	0.00013
pRAP2.6L	ERF11	D	-543	-534	GCGACGGCCC	5	0.00016
pRAP2.6L	RAP2.6L	D	-543	-534	GCGACGGCCC	4.9	0.00017
pRAP2.6L	ERF2	D	-543	-534	GCGACGGCCC	4.1	0.00065
pRAP2.6L	ERF2	R	-542	-533	TGGGCCGTCG	5.6	2.3e-05
pRAP2.6L	ERF59	R	-542	-535	GGCCGTCG	6.8	4e-05
pRAP2.6L	ERF5	R	-542	-533	TGGGCCGTCG	4.9	5.2e-05
pRAP2.6L	ERF-1	R	-542	-534	GGGCCGTCG	5.5	5.6e-05
pRAP2.6L	ERF8	D	-542	-533	CGACGGCCCA	4.8	0.00039
pRAP2.6L	ERF59	D	-542	-535	CGACGGCC	4.7	0.00086
pRAP2.6L	ERF98	R	-541	-534	GGGCCGTC	5.5	4.3e-05
pRAP2.6L	STZ	R	-466	-460	GAGTGTA	3	0.00024
pRAP2.6L	WRKY48	D	-230	-221	TGGGTCCGCA	4.1	0.00042
pRAP2.6L	WRKY33	D	-230	-221	TGGGTCCGCA	3.9	0.00048
pRAP2.6L	WRKY15	D	-229	-220	GGGTCCGCAC	4.8	0.00018
pRAP2.6L	WRKY40	D	-229	-222	GGGTCCGC	4.1	0.00037
pRAP2.6L	WRKY30	D	-228	-219	GGTCCGCACT	4.4	0.00078
pRAP2.6L	STZ	R	-224	-218	GAGTGCG	3.4	8.1e-06
pRAP2.6L	ERF2	D	-197	-188	ACTGCTGCCA	4.2	0.00054
pRAP2.6L	ERF98	D	-196	-189	CTGCTGCC	4.5	0.00036
pRAP2.6L	ERF59	R	-196	-189	GGCAGCAG	5	0.00055
pRAP2.6L	ERF11	D	-196	-187	CTGCTGCCAA	4.3	0.00062
pRAP2.6L	ERF-1	D	-196	-188	CTGCTGCCA	4.2	0.00079
pRAP2.6L	RAP2.6L	D	-196	-187	CTGCTGCCAA	4	0.00099
pRAP2.6L	ERF59	D	-195	-188	TGCTGCCA	4.9	0.00064
pRAP2.6L	WRKY33	D	-111	-102	ACGGTCCTAC	4	0.00035
pRAP2.6L	WRKY48	D	-111	-102	ACGGTCCTAC	3.8	0.00095
pRAP2.6L	WRKY40	D	-110	-103	CGGTCCTA	3.9	0.00077
pMYB51	WRKY30	R	-1244	-1235	AGTCAACATT	4.7	0.00047
pMYB51	WRKY15	R	-1243	-1234	TAGTCAACAT	4.5	0.00037
pMYB51	WRKY33	R	-1242	-1233	TTAGTCAACA	3.7	0.00083
pMYB51	WRKY40	R	-1241	-1234	TAGTCAAC	4.2	0.00029
pMYB51	STZ	D	-1103	-1097	GAGTGAC	3	0.00024
pMYB51	WRKY15	D	-899	-890	AAGTCCTCGC	4.3	0.00057
pMYB51	WRKY30	D	-898	-889	AGTCCTCGCA	4.5	0.00067
pMYB51	STZ	R	-892	-886	GAGTGCG	3.4	8.1e-06
pMYB51	WRKY40	R	-685	-678	CGGTCCAA	4	0.00057
pMYB51	ERF2	D	-684	-675	TGGACCGACG	4.2	0.00054
pMYB51	ERF6	D	-683	-674	GGACCGACGG	5.1	0.00055
pMYB51	ERF6	R	-683	-674	CCGTCGGTCC	4.8	0.00081
pMYB51	ERF98	D	-683	-676	GGACCGAC	4	0.00097
pMYB51	ERF59	D	-682	-675	GACCGACG	4.8	0.00076
pMYB51	ERF6	R	-680	-671	TGACCGTCGG	4.8	0.00081
pMYB51	ERF59	R	-679	-672	GACCGTCG	4.8	0.00076
pMYB51	WRKY33	D	-677	-668	ACGGTCAATA	4.1	0.00025
pMYB51	WRKY48	D	-677	-668	ACGGTCAATA	4.2	0.00032
pMYB51	WRKY40	D	-676	-669	CGGTCAAT	4.6	5.3e-05
pMYB51	WRKY15	D	-676	-667	CGGTCAATAC	5	0.00011
pMYB51	WRKY30	D	-675	-666	GGTCAATACC	4.8	0.00039
pMYB51	WRKY40	D	-645	-638	TGGTCAAG	4.4	0.00013
pMYB51	WRKY48	D	-634	-625	CGGGTCAATA	4.5	0.00012
pMYB51	WRKY33	D	-634	-625	CGGGTCAATA	4.2	0.00018
pMYB51	WRKY15	D	-633	-624	GGGTCAATAC	4.8	0.00018
pMYB51	WRKY40	D	-633	-626	GGGTCAAT	4.1	0.00037
pMYB51	WRKY30	D	-632	-623	GGTCAATACA	4.5	0.00067
pMYB51	ERF6	R	-564	-555	CGGCAGGTCC	4.6	0.001
pMYB51	ERF59	D	-562	-555	ACCTGCCG	4.6	0.001
pMYB51	ERF8	R	-561	-552	CGCCGGCAGG	7.1	2.2e-06
pMYB51	ERF5	D	-561	-552	CCTGCCGGCG	5.4	1.2e-05
pMYB51	ERF2	D	-561	-552	CCTGCCGGCG	5.7	1.8e-05
pMYB51	ERF6	D	-560	-551	CTGCCGGCGC	10	1.8e-08
pMYB51	ERF11	R	-560	-551	GCGCCGGCAG	7.1	4.9e-07
pMYB51	ERF6	R	-560	-551	GCGCCGGCAG	8.4	1.9e-06
pMYB51	RAP2.6L	R	-560	-551	GCGCCGGCAG	6.6	1.9e-06
pMYB51	ERF11	D	-560	-551	CTGCCGGCGC	6	1.6e-05
pMYB51	RAP2.6L	D	-560	-551	CTGCCGGCGC	5.8	2.1e-05
pMYB51	ERF98	D	-560	-553	CTGCCGGC	5.6	3.2e-05
pMYB51	ERF-1	D	-560	-552	CTGCCGGCG	5.6	4.3e-05
pMYB51	ERF5	R	-559	-550	GGCGCCGGCA	6	1.8e-06
pMYB51	ERF2	R	-559	-550	GGCGCCGGCA	6.3	3e-06
pMYB51	ERF-1	R	-559	-551	GCGCCGGCA	6.6	3.3e-06
pMYB51	ERF59	R	-559	-552	CGCCGGCA	6.8	4e-05
pMYB51	ERF8	D	-559	-550	TGCCGGCGCC	5.9	4.1e-05
pMYB51	ERF59	D	-559	-552	TGCCGGCG	6.3	8.2e-05
pMYB51	ERF98	R	-558	-551	GCGCCGGC	6.6	1.6e-06
pMYB51	ERF2	D	-558	-549	GCCGGCGCCG	6.4	2.4e-06
pMYB51	ERF5	D	-558	-549	GCCGGCGCCG	5.9	2.6e-06
pMYB51	ERF8	R	-558	-549	CGGCGCCGGC	6.4	1.6e-05
pMYB51	RAP2.6L	D	-557	-548	CCGGCGCCGT	6.3	5.9e-06
pMYB51	ERF98	D	-557	-550	CCGGCGCC	6.1	9.1e-06
pMYB51	ERF11	D	-557	-548	CCGGCGCCGT	5.9	2e-05
pMYB51	ERF-1	D	-557	-549	CCGGCGCCG	5.8	2.6e-05
pMYB51	RAP2.6L	R	-557	-548	ACGGCGCCGG	5.7	2.8e-05
pMYB51	ERF11	R	-557	-548	ACGGCGCCGG	5.4	6.9e-05
pMYB51	ERF6	D	-557	-548	CCGGCGCCGT	6.1	0.00012
pMYB51	ERF6	R	-557	-548	ACGGCGCCGG	5.9	0.00017
pMYB51	ERF2	R	-556	-547	TACGGCGCCG	5.9	1e-05
pMYB51	ERF59	D	-556	-549	CGGCGCCG	7.6	1.2e-05
pMYB51	ERF59	R	-556	-549	CGGCGCCG	7.6	1.2e-05
pMYB51	ERF5	R	-556	-547	TACGGCGCCG	5.4	1.2e-05
pMYB51	ERF8	D	-556	-547	CGGCGCCGTA	6.4	1.6e-05
pMYB51	ERF-1	R	-556	-548	ACGGCGCCG	5.3	8.7e-05
pMYB51	ERF98	R	-555	-548	ACGGCGCC	5.6	3.2e-05
pMYB51	ERF5	D	-555	-546	GGCGCCGTAT	4.8	6.8e-05
pMYB51	ERF2	D	-555	-546	GGCGCCGTAT	4.9	0.00012
pMYB51	ERF11	D	-554	-545	GCGCCGTATT	5.9	2e-05
pMYB51	RAP2.6L	D	-554	-545	GCGCCGTATT	5.7	2.8e-05
pMYB51	ERF-1	D	-554	-546	GCGCCGTAT	5.6	4.3e-05
pMYB51	ERF98	D	-554	-547	GCGCCGTA	5.2	8.3e-05
pMYB51	ERF6	R	-554	-545	AATACGGCGC	5	0.00064
pMYB51	ERF8	D	-553	-544	CGCCGTATTA	5.7	6.4e-05
pMYB51	ERF59	D	-553	-546	CGCCGTAT	4.8	0.00076
pMYB51	ERF8	R	-322	-313	CGCCACATCT	4.4	0.00072
pMYB51	RAP2.6L	R	-321	-312	CCGCCACATC	4.6	0.00031
pMYB51	ERF11	R	-321	-312	CCGCCACATC	4.5	0.00044
pMYB51	ERF-1	R	-320	-312	CCGCCACAT	4.4	0.00053
pMYB51	ERF98	R	-319	-312	CCGCCACA	4.2	0.00065
pMYB51	ERF8	R	-319	-310	AACCGCCACA	4.3	0.00084
pMYB51	ERF11	R	-318	-309	GAACCGCCAC	4.5	0.00044
pMYB51	RAP2.6L	R	-318	-309	GAACCGCCAC	4.4	0.00046
pMYB51	ERF59	R	-317	-310	AACCGCCA	5.4	0.00035
pMYB51	ERF2	R	-317	-308	AGAACCGCCA	4.4	0.00035
pMYB51	ERF5	R	-317	-308	AGAACCGCCA	3.7	0.00089
pMYB51	ERF-1	R	-317	-309	GAACCGCCA	4.1	0.00093
pMYB51	ERF98	R	-316	-309	GAACCGCC	4.5	0.00036
pMYB51	ERF8	R	-91	-82	CGTCGTCGTT	5	0.00028
pMYB51	ERF2	D	-91	-82	AACGACGACG	4.2	0.00054
pMYB51	ERF5	D	-91	-82	AACGACGACG	3.9	0.0006
pMYB51	ERF11	R	-90	-81	ACGTCGTCGT	4.7	0.0003
pMYB51	ERF-1	D	-90	-82	ACGACGACG	4.6	0.00035
pMYB51	RAP2.6L	R	-90	-81	ACGTCGTCGT	4.5	0.00039
pMYB51	ERF6	D	-90	-81	ACGACGACGT	5.3	0.00043
pMYB51	ERF6	R	-90	-81	ACGTCGTCGT	5.3	0.00043
pMYB51	ERF11	D	-90	-81	ACGACGACGT	4.5	0.00044
pMYB51	RAP2.6L	D	-90	-81	ACGACGACGT	4.3	0.00056
pMYB51	ERF98	D	-90	-83	ACGACGAC	4.1	0.00078
pMYB51	ERF59	D	-89	-82	CGACGACG	5.7	0.00022
pMYB51	ERF59	R	-89	-82	CGTCGTCG	5.6	0.00028
pMYB51	ERF-1	R	-89	-81	ACGTCGTCG	4.7	0.0003
pMYB51	ERF8	D	-89	-80	CGACGACGTT	4.8	0.00039
pMYB51	ERF2	R	-89	-80	AACGTCGTCG	4.2	0.00054
pMYB51	ERF5	R	-89	-80	AACGTCGTCG	3.9	0.0006
pMYB51	ERF98	R	-88	-81	ACGTCGTC	4.2	0.00065
pMYB51	ERF6	R	-84	-75	CTGCCAACGT	5.3	0.00043
pMYB51	ERF5	R	-83	-74	GCTGCCAACG	3.7	0.00089
pMYB51	ERF-1	R	-83	-75	CTGCCAACG	4.1	0.00093
pMYB51	ERF2	R	-83	-74	GCTGCCAACG	3.9	0.00098
pMYB51	ERF8	R	-82	-73	TGCTGCCAAC	4.3	0.00084
pMYB51	ERF11	R	-81	-72	CTGCTGCCAA	4.3	0.00062
pMYB51	RAP2.6L	R	-81	-72	CTGCTGCCAA	4	0.00099
pMYB51	ERF2	R	-80	-71	GCTGCTGCCA	4.6	0.00023
pMYB51	ERF5	R	-80	-71	GCTGCTGCCA	3.9	0.0006
pMYB51	ERF59	R	-80	-73	TGCTGCCA	4.9	0.00064
pMYB51	ERF-1	R	-80	-72	CTGCTGCCA	4.2	0.00079
pMYB51	ERF98	R	-79	-72	CTGCTGCC	4.5	0.00036
pMYB51	ERF59	D	-79	-72	GGCAGCAG	5	0.00055
pMYB51	ERF2	D	-78	-69	GCAGCAGCCA	5	0.0001
pMYB51	ERF5	D	-78	-69	GCAGCAGCCA	4.4	0.00018
pMYB51	ERF98	D	-77	-70	CAGCAGCC	4.9	0.00015
pMYB51	ERF11	D	-77	-68	CAGCAGCCAC	4.9	0.0002
pMYB51	RAP2.6L	D	-77	-68	CAGCAGCCAC	4.8	0.00021
pMYB51	ERF-1	D	-77	-69	CAGCAGCCA	4.7	0.0003
pMYB51	ERF59	R	-77	-70	GGCTGCTG	4.7	0.00086
pMYB51	ERF59	D	-76	-69	AGCAGCCA	6	0.00013
pMYB51	ERF8	D	-76	-67	AGCAGCCACA	4.8	0.00039
pMYB51	ERF5	D	-75	-66	GCAGCCACAC	3.7	0.00089
pMYB51	RAP2.6L	D	-74	-65	CAGCCACACG	4.2	0.00068
pMYB51	ERF-1	D	-74	-66	CAGCCACAC	4.1	0.00093
pERF6	WRKY40	R	-2054	-2047	GAGTCTAG	3.9	0.00077
pERF6	WRKY40	D	-2035	-2028	GAGTCTAG	3.9	0.00077
pERF6	WRKY30	R	-1981	-1972	GGTCCACATG	4.6	0.00055
pERF6	WRKY15	R	-1980	-1971	AGGTCCACAT	4.3	0.00057
pERF6	WRKY48	R	-1979	-1970	GAGGTCCACA	4.2	0.00032
pERF6	WRKY33	R	-1979	-1970	GAGGTCCACA	3.9	0.00048
pERF6	WRKY40	R	-1978	-1971	AGGTCCAC	4.1	0.00037
pERF6	ERF5	D	-1168	-1159	TACGCAGCCC	4.9	5.2e-05
pERF6	ERF2	D	-1168	-1159	TACGCAGCCC	5.2	6.1e-05
pERF6	ERF-1	D	-1167	-1159	ACGCAGCCC	5.5	5.6e-05
pERF6	ERF98	D	-1167	-1160	ACGCAGCC	5.2	8.3e-05
pERF6	ERF11	D	-1167	-1158	ACGCAGCCCT	5.2	0.00011
pERF6	RAP2.6L	D	-1167	-1158	ACGCAGCCCT	4.9	0.00017
pERF6	ERF6	R	-1167	-1158	AGGGCTGCGT	4.7	0.00092
pERF6	ERF6	D	-1167	-1158	ACGCAGCCCT	4.6	0.001
pERF6	ERF59	D	-1166	-1159	CGCAGCCC	6.7	4.8e-05
pERF6	ERF8	D	-1166	-1157	CGCAGCCCTT	5.7	6.4e-05
pERF6	WRKY30	R	-1001	-992	TGTCTACGGG	5.2	0.00018
pERF6	WRKY15	R	-1000	-991	GTGTCTACGG	4.9	0.00014
pERF6	WRKY48	R	-999	-990	TGTGTCTACG	4	0.00057
pERF6	WRKY33	R	-999	-990	TGTGTCTACG	3.7	0.00083
pERF6	WRKY33	D	-853	-844	CTGGTCTGAG	3.8	0.00065
pERF6	WRKY48	D	-853	-844	CTGGTCTGAG	3.8	0.00095
pERF6	ERF59	R	-730	-723	AGCTGCCC	5.6	0.00028
pERF6	ERF2	R	-730	-721	ATAGCTGCCC	4.4	0.00035
pERF6	ERF-1	R	-730	-722	TAGCTGCCC	4.6	0.00035
pERF6	ERF5	R	-730	-721	ATAGCTGCCC	4	0.00047
pERF6	ERF11	D	-730	-721	GGGCAGCTAT	4.2	0.00076
pERF6	RAP2.6L	D	-730	-721	GGGCAGCTAT	4	0.00099
pERF6	ERF98	R	-729	-722	TAGCTGCC	4.3	0.00054
pERF6	ERF8	R	-691	-682	CGCCAACATT	4.5	0.00063
pERF6	ERF-1	R	-689	-681	TCGCCAACA	4.4	0.00053
pERF6	ERF5	R	-689	-680	GTCGCCAACA	3.8	0.00074
pERF6	ERF8	R	-688	-679	GGTCGCCAAC	4.4	0.00072
pERF6	ERF98	R	-688	-681	TCGCCAAC	4	0.00097
pERF6	ERF59	R	-686	-679	GGTCGCCA	5.6	0.00028
pERF6	ERF2	R	-686	-677	ATGGTCGCCA	4.2	0.00054
pERF6	ERF98	R	-685	-678	TGGTCGCC	4.3	0.00054
pERF6	WRKY30	R	-668	-659	TGTCGACGAT	4.5	0.00067
pERF6	ERF6	R	-667	-658	ATGTCGACGA	4.9	0.00071
pERF6	ERF11	D	-667	-658	TCGTCGACAT	4.2	0.00076
pERF6	ERF98	D	-667	-660	TCGTCGAC	4.1	0.00078
pERF6	ERF-1	D	-667	-659	TCGTCGACA	4.2	0.00079
pERF6	WRKY15	R	-667	-658	ATGTCGACGA	4.1	0.00085
pERF6	RAP2.6L	D	-667	-658	TCGTCGACAT	4	0.00099
pERF6	ERF8	D	-666	-657	CGTCGACATT	4.7	0.00046
pERF6	ERF2	D	-599	-590	ACATCCGACG	3.9	0.00098
pERF6	ERF6	D	-598	-589	CATCCGACGT	4.8	0.00081
pERF6	ERF59	D	-597	-590	ATCCGACG	4.7	0.00086
pERF6	RAP2.6L	D	-595	-586	CCGACGTACG	4.8	0.00021
pERF6	ERF11	D	-595	-586	CCGACGTACG	4.6	0.00035
pERF6	ERF-1	D	-595	-587	CCGACGTAC	4.4	0.00053
pERF6	ERF8	D	-594	-585	CGACGTACGT	4.4	0.00072
pERF6	ERF8	R	-497	-488	GGCCGTATCA	4.3	0.00084
pERF6	RAP2.6L	R	-496	-487	CGGCCGTATC	5.3	7.3e-05
pERF6	ERF11	R	-496	-487	CGGCCGTATC	5.1	0.00013
pERF6	ERF6	R	-496	-487	CGGCCGTATC	4.9	0.00071
pERF6	ERF5	R	-495	-486	GCGGCCGTAT	4.4	0.00018
pERF6	ERF2	R	-495	-486	GCGGCCGTAT	4.7	0.00019
pERF6	ERF-1	R	-495	-487	CGGCCGTAT	4.6	0.00035
pERF6	ERF98	R	-494	-487	CGGCCGTA	4.8	0.0002
pERF6	ERF8	R	-494	-485	AGCGGCCGTA	5.1	0.00023
pERF6	ERF2	D	-493	-484	ACGGCCGCTA	5.5	3e-05
pERF6	ERF5	D	-493	-484	ACGGCCGCTA	4.8	6.8e-05
pERF6	ERF11	R	-493	-484	TAGCGGCCGT	4.6	0.00035
pERF6	RAP2.6L	R	-493	-484	TAGCGGCCGT	4.5	0.00039
pERF6	ERF6	R	-493	-484	TAGCGGCCGT	4.9	0.00071
pERF6	ERF59	R	-492	-485	AGCGGCCG	6.9	2.1e-05
pERF6	RAP2.6L	D	-492	-483	CGGCCGCTAA	5.8	2.1e-05
pERF6	ERF98	D	-492	-485	CGGCCGCT	5.5	4.3e-05
pERF6	ERF11	D	-492	-483	CGGCCGCTAA	5.5	5.5e-05
pERF6	ERF-1	D	-492	-484	CGGCCGCTA	5.3	8.7e-05
pERF6	ERF2	R	-492	-483	TTAGCGGCCG	4.6	0.00023
pERF6	ERF-1	R	-492	-484	TAGCGGCCG	4.5	0.00044
pERF6	ERF5	R	-492	-483	TTAGCGGCCG	4	0.00047
pERF6	ERF6	D	-492	-483	CGGCCGCTAA	4.7	0.00092
pERF6	ERF59	D	-491	-484	GGCCGCTA	6	0.00013
pERF6	ERF8	D	-491	-482	GGCCGCTAAA	5	0.00028
pERF6	ERF98	R	-491	-484	TAGCGGCC	4.3	0.00054
pERF6	ERF6	D	-463	-454	ATGCATGCGA	4.8	0.00081
pERF6	ERF2	D	-308	-299	AGCGCAGCCT	5.3	4.6e-05
pERF6	ERF5	D	-308	-299	AGCGCAGCCT	4.9	5.2e-05
pERF6	ERF11	D	-307	-298	GCGCAGCCTA	5.9	2e-05
pERF6	ERF98	D	-307	-300	GCGCAGCC	5.7	2.5e-05
pERF6	ERF-1	D	-307	-299	GCGCAGCCT	5.6	4.3e-05
pERF6	RAP2.6L	D	-307	-298	GCGCAGCCTA	5.5	4.6e-05
pERF6	ERF6	R	-307	-298	TAGGCTGCGC	4.7	0.00092
pERF6	ERF2	R	-307	-298	TAGGCTGCGC	3.9	0.00098
pERF6	ERF6	D	-307	-298	GCGCAGCCTA	4.6	0.001
pERF6	ERF59	D	-306	-299	CGCAGCCT	6.8	4e-05
pERF6	ERF8	D	-306	-297	CGCAGCCTAA	5.6	7.8e-05
pERF6	ERF2	D	-267	-258	CCAGCTGCCA	4.7	0.00019
pERF6	ERF5	D	-267	-258	CCAGCTGCCA	4.1	0.00037
pERF6	ERF98	D	-266	-259	CAGCTGCC	4.7	0.00025
pERF6	ERF11	D	-266	-257	CAGCTGCCAT	4.7	0.0003
pERF6	RAP2.6L	D	-266	-257	CAGCTGCCAT	4.5	0.00039
pERF6	ERF-1	D	-266	-258	CAGCTGCCA	4.5	0.00044
pERF6	ERF59	R	-266	-259	GGCAGCTG	5	0.00055
pERF6	ERF59	D	-265	-258	AGCTGCCA	5.7	0.00022
pERF6	ERF8	D	-265	-256	AGCTGCCATT	4.5	0.00063
pERF6	WRKY30	R	-237	-228	CGTCAACGGT	6.5	8.2e-06
pERF6	WRKY15	R	-236	-227	TCGTCAACGG	5.5	2.8e-05
pERF6	WRKY48	R	-235	-226	CTCGTCAACG	5	2e-05
pERF6	WRKY33	R	-235	-226	CTCGTCAACG	4.7	2.8e-05
pERF6	WRKY40	R	-234	-227	TCGTCAAC	4	0.00057
pERF6	WRKY30	R	-101	-92	AGTCAATGAG	4.7	0.00047
pERF6	WRKY15	R	-95	-86	GAGTCAAGTC	4.2	0.00071
pERF6	WRKY40	R	-93	-86	GAGTCAAG	4.2	0.00029
pERF6	STZ	R	-66	-60	GAGTGGA	2.8	0.00075
pERF5	ERF2	D	-1746	-1737	AAGGCCGCAT	4.2	0.00054
pERF5	ERF5	D	-1746	-1737	AAGGCCGCAT	3.7	0.00089
pERF5	ERF98	D	-1745	-1738	AGGCCGCA	4.8	0.0002
pERF5	RAP2.6L	D	-1745	-1736	AGGCCGCATG	4.8	0.00021
pERF5	ERF11	D	-1745	-1736	AGGCCGCATG	4.7	0.0003
pERF5	ERF59	R	-1745	-1738	TGCGGCCT	4.9	0.00064
pERF5	ERF2	R	-1745	-1736	CATGCGGCCT	4.1	0.00065
pERF5	ERF-1	D	-1745	-1737	AGGCCGCAT	4.2	0.00079
pERF5	ERF5	R	-1745	-1736	CATGCGGCCT	3.7	0.00089
pERF5	ERF8	D	-1744	-1735	GGCCGCATGC	5.2	0.00019
pERF5	ERF59	D	-1744	-1737	GGCCGCAT	5.7	0.00022
pERF5	ERF98	R	-1744	-1737	ATGCGGCC	4	0.00097
pERF5	ERF6	R	-1742	-1733	ATGCATGCGG	5.3	0.00043
pERF5	WRKY30	R	-1737	-1728	AGTCAATGCA	4.9	0.00032
pERF5	WRKY15	R	-1736	-1727	AAGTCAATGC	4.6	0.00029
pERF5	WRKY15	R	-1731	-1722	GAGTCAAGTC	4.2	0.00071
pERF5	WRKY40	R	-1729	-1722	GAGTCAAG	4.2	0.00029
pERF5	ERF8	R	-1528	-1519	CACCGCTCAG	4.3	0.00084
pERF5	ERF5	R	-1418	-1409	CGCGCACTCC	4.2	0.0003
pERF5	ERF-1	R	-1418	-1410	GCGCACTCC	4.3	0.00063
pERF5	STZ	D	-1417	-1411	GAGTGCG	3.4	8.1e-06
pERF5	ERF5	R	-1413	-1404	GTAGACGCGC	3.9	0.0006
pERF5	ERF2	R	-1413	-1404	GTAGACGCGC	4.1	0.00065
pERF5	WRKY48	D	-1412	-1403	CGCGTCTACC	4.9	2.9e-05
pERF5	WRKY33	D	-1412	-1403	CGCGTCTACC	4.5	6.2e-05
pERF5	WRKY30	R	-1412	-1403	GGTAGACGCG	5.2	0.00018
pERF5	ERF5	D	-1412	-1403	CGCGTCTACC	3.9	0.0006
pERF5	WRKY15	D	-1411	-1402	GCGTCTACCT	4.5	0.00037
pERF5	WRKY40	D	-1411	-1404	GCGTCTAC	4	0.00057
pERF5	WRKY15	R	-1411	-1402	AGGTAGACGC	4.1	0.00085
pERF5	ERF-1	D	-1411	-1403	GCGTCTACC	4.1	0.00093
pERF5	WRKY30	D	-1410	-1401	CGTCTACCTG	4.8	0.00039
pERF5	ERF59	D	-1239	-1232	TGCAGCCT	5.2	0.00044
pERF5	ERF5	R	-1115	-1106	CGCGCGCACA	4	0.00047
pERF5	ERF8	R	-1115	-1106	CGCGCGCACA	4.3	0.00084
pERF5	ERF6	D	-1114	-1105	GTGCGCGCGG	5.9	0.00017
pERF5	ERF6	R	-1114	-1105	CCGCGCGCAC	5.2	0.00049
pERF5	RAP2.6L	R	-1114	-1105	CCGCGCGCAC	4.2	0.00068
pERF5	ERF11	R	-1114	-1105	CCGCGCGCAC	4.1	0.0009
pERF5	ERF-1	R	-1113	-1105	CCGCGCGCA	4.3	0.00063
pERF5	ERF5	R	-1113	-1104	TCCGCGCGCA	3.8	0.00074
pERF5	ERF5	D	-1111	-1102	CGCGCGGATA	3.9	0.0006
pERF5	ERF2	D	-1111	-1102	CGCGCGGATA	3.9	0.00098
pERF5	ERF11	D	-1110	-1101	GCGCGGATAC	4.7	0.0003
pERF5	RAP2.6L	D	-1110	-1101	GCGCGGATAC	4.3	0.00056
pERF5	ERF2	R	-1110	-1101	GTATCCGCGC	3.9	0.00098
pERF5	ERF8	D	-1109	-1100	CGCGGATACG	4.6	0.00053
pERF5	WRKY40	D	-1063	-1056	CAGTCAAT	3.9	0.00077
pERF5	WRKY30	R	-784	-775	AGTCAAAGTG	4.5	0.00067
pERF5	WRKY15	R	-783	-774	AAGTCAAAGT	4.1	0.00085
pERF5	ERF59	D	-771	-764	CGAAGCCT	4.6	0.001
pERF5	WRKY40	D	-672	-665	GGGTCAAT	4.1	0.00037
pERF5	ERF8	R	-553	-544	AGCAGCCATA	5	0.00028
pERF5	ERF11	R	-552	-543	TAGCAGCCAT	4.4	0.00052
pERF5	RAP2.6L	R	-552	-543	TAGCAGCCAT	4.2	0.00068
pERF5	ERF59	R	-551	-544	AGCAGCCA	6	0.00013
pERF5	ERF2	R	-551	-542	ATAGCAGCCA	4.5	0.00029
pERF5	ERF5	R	-551	-542	ATAGCAGCCA	3.9	0.0006
pERF5	ERF-1	R	-551	-543	TAGCAGCCA	4.3	0.00063
pERF5	ERF98	R	-550	-543	TAGCAGCC	4.5	0.00036
pERF5	ERF6	R	-450	-441	TTGCGGTCGT	4.7	0.00092
pERF5	RAP2.6L	D	-449	-440	CGACCGCAAT	4.1	0.00081
pERF5	WRKY33	R	-422	-413	CTAGTCCAAG	3.8	0.00065
pERF5	WRKY33	D	-344	-335	GCAGTCAAGT	3.9	0.00048
pERF5	WRKY48	D	-344	-335	GCAGTCAAGT	4	0.00057
pERF5	WRKY40	D	-343	-336	CAGTCAAG	4.4	0.00013
pERF5	WRKY15	D	-295	-286	CGGTCATTCG	4.3	0.00057
pERF5	WRKY40	D	-295	-288	CGGTCATT	4	0.00057
pERF5	ERF11	R	-283	-274	GAGCCGTTGG	4.5	0.00044
pERF5	RAP2.6L	R	-283	-274	GAGCCGTTGG	4.4	0.00046
pERF5	ERF-1	R	-282	-274	GAGCCGTTG	4.2	0.00079
pERF5	ERF2	R	-282	-273	AGAGCCGTTG	3.9	0.00098
pERF5	WRKY33	D	-273	-264	TGAGTCCACG	4.2	0.00018
pERF5	WRKY48	D	-273	-264	TGAGTCCACG	4.3	0.00023
pERF5	WRKY15	D	-272	-263	GAGTCCACGA	4.9	0.00014
pERF5	WRKY30	D	-271	-262	AGTCCACGAA	4.8	0.00039
pERF5	ERF59	D	-258	-251	CGCAACCA	4.6	0.001
pERF5	WRKY30	R	-190	-181	AGCCAACGAA	4.4	0.00078
pERF5	WRKY15	R	-189	-180	GAGCCAACGA	4.3	0.00057
pERF5	ERF-1	R	-188	-180	GAGCCAACG	4.3	0.00063
pERF5	ERF5	R	-188	-179	GGAGCCAACG	3.7	0.00089
pERF5	WRKY48	R	-188	-179	GGAGCCAACG	3.8	0.00095
pERF5	ERF2	R	-188	-179	GGAGCCAACG	3.9	0.00098
pERF5	ERF59	R	-188	-181	AGCCAACG	4.6	0.001
pERF5	STZ	R	-74	-68	GAGTGGA	2.8	0.00075
pERF8	ERF2	R	-1412	-1403	CGAGCCGACA	5.6	2.3e-05
pERF8	ERF5	R	-1412	-1403	CGAGCCGACA	5.2	2.4e-05
pERF8	ERF-1	R	-1412	-1404	GAGCCGACA	5.6	4.3e-05
pERF8	ERF98	R	-1411	-1404	GAGCCGAC	5.4	5.3e-05
pERF8	WRKY40	R	-1009	-1002	AGGTCAAG	4.5	7.4e-05
pERF8	ERF11	R	-1413	-1404	GAGCCGACAA	5.2	0.00011
pERF8	ERF8	R	-1414	-1405	AGCCGACAAG	5.4	0.00012
pERF8	RAP2.6L	R	-1413	-1404	GAGCCGACAA	5	0.00014
pERF8	WRKY15	R	-138	-129	CAGTCAAAGC	4.9	0.00014
pERF8	ERF59	R	-1412	-1405	AGCCGACA	5.7	0.00022
pERF8	ERF6	D	-1413	-1404	TTGTCGGCTC	5.7	0.00024
pERF8	WRKY30	R	-139	-130	AGTCAAAGCC	5	0.00026
pERF8	WRKY33	R	-137	-128	ACAGTCAAAG	3.9	0.00048
pERF8	WRKY30	R	-1406	-1397	CGTTAACGAG	4.6	0.00055
pERF8	WRKY30	D	-1404	-1395	CGTTAACGAC	4.6	0.00055
pERF8	STZ	R	-1776	-1770	CAGTGAC	2.8	0.00075
pERF8	STZ	R	-1752	-1746	CAGTGAC	2.8	0.00075
pERF8	ERF6	R	-1413	-1404	GAGCCGACAA	4.8	0.00081
pERF8	WRKY48	R	-1010	-1001	TAGGTCAAGA	3.8	0.00095
pERF8	WRKY48	R	-137	-128	ACAGTCAAAG	3.8	0.00095
pSTZ	STZ	D	-1974	-1968	GAGTGAG	3	0.00024
pSTZ	WRKY30	D	-1950	-1941	AGGCAATGCG	4.3	0.00093
pSTZ	WRKY48	R	-1943	-1934	TGGGTCACGC	4.1	0.00042
pSTZ	WRKY33	R	-1943	-1934	TGGGTCACGC	3.8	0.00065
pSTZ	WRKY40	R	-1942	-1935	GGGTCACG	4.4	0.00013
pSTZ	ERF59	D	-1924	-1917	ACACGCCG	4.8	0.00076
pSTZ	ERF5	D	-1923	-1914	CACGCCGACA	5.3	1.7e-05
pSTZ	ERF2	D	-1923	-1914	CACGCCGACA	5.6	2.3e-05
pSTZ	ERF11	D	-1922	-1913	ACGCCGACAG	6.2	9.9e-06
pSTZ	ERF6	R	-1922	-1913	CTGTCGGCGT	7.6	1e-05
pSTZ	ERF-1	D	-1922	-1914	ACGCCGACA	6	1.6e-05
pSTZ	ERF98	D	-1922	-1915	ACGCCGAC	5.8	1.9e-05
pSTZ	RAP2.6L	D	-1922	-1913	ACGCCGACAG	5.8	2.1e-05
pSTZ	ERF6	D	-1922	-1913	ACGCCGACAG	6.3	8.8e-05
pSTZ	ERF11	R	-1922	-1913	CTGTCGGCGT	4.2	0.00076
pSTZ	ERF8	D	-1921	-1912	CGCCGACAGA	6.7	7.6e-06
pSTZ	ERF59	D	-1921	-1914	CGCCGACA	6.5	7e-05
pSTZ	ERF2	R	-1921	-1912	TCTGTCGGCG	4	0.00081
pSTZ	WRKY33	R	-1921	-1912	TCTGTCGGCG	3.7	0.00083
pSTZ	ERF5	R	-1921	-1912	TCTGTCGGCG	3.7	0.00089
pSTZ	WRKY48	R	-1921	-1912	TCTGTCGGCG	3.8	0.00095
pSTZ	ERF98	R	-1920	-1913	CTGTCGGC	4.1	0.00078
pSTZ	ERF5	D	-1779	-1770	CACGACGACA	4.1	0.00037
pSTZ	ERF2	D	-1779	-1770	CACGACGACA	4.2	0.00054
pSTZ	ERF6	R	-1778	-1769	GTGTCGTCGT	5.3	0.00043
pSTZ	ERF11	D	-1778	-1769	ACGACGACAC	4.4	0.00052
pSTZ	ERF-1	D	-1778	-1770	ACGACGACA	4.4	0.00053
pSTZ	RAP2.6L	D	-1778	-1769	ACGACGACAC	4.2	0.00068
pSTZ	ERF98	D	-1778	-1771	ACGACGAC	4.1	0.00078
pSTZ	ERF11	R	-1778	-1769	GTGTCGTCGT	4.1	0.0009
pSTZ	ERF8	D	-1777	-1768	CGACGACACT	5	0.00028
pSTZ	ERF59	D	-1777	-1770	CGACGACA	4.6	0.001
pSTZ	ERF5	D	-1700	-1691	TCAGCCTCCC	3.9	0.0006
pSTZ	ERF2	D	-1700	-1691	TCAGCCTCCC	4.1	0.00065
pSTZ	ERF-1	D	-1699	-1691	CAGCCTCCC	5	0.00017
pSTZ	ERF98	D	-1699	-1692	CAGCCTCC	4.3	0.00054
pSTZ	RAP2.6L	D	-1699	-1690	CAGCCTCCCA	4.2	0.00068
pSTZ	ERF59	D	-1698	-1691	AGCCTCCC	5.3	0.0004
pSTZ	WRKY48	R	-1635	-1626	CGCGTCAAGA	4.3	0.00023
pSTZ	WRKY33	R	-1635	-1626	CGCGTCAAGA	3.9	0.00048
pSTZ	WRKY40	R	-1634	-1627	GCGTCAAG	4.4	0.00013
pSTZ	STZ	D	-1283	-1277	GAGTGTG	3.1	9e-05
pSTZ	WRKY30	R	-1236	-1227	AGTTAACCGG	4.4	0.00078
pSTZ	WRKY15	D	-1210	-1201	GAGTAAACCG	4.1	0.00085
pSTZ	WRKY30	D	-1209	-1200	AGTAAACCGT	4.3	0.00093
pSTZ	ERF8	R	-1184	-1175	CGGCGCTCTT	4.7	0.00046
pSTZ	RAP2.6L	R	-1183	-1174	GCGGCGCTCT	5.3	7.3e-05
pSTZ	ERF11	R	-1183	-1174	GCGGCGCTCT	5	0.00016
pSTZ	ERF5	R	-1182	-1173	CGCGGCGCTC	5.3	1.7e-05
pSTZ	ERF2	R	-1182	-1173	CGCGGCGCTC	5.3	4.6e-05
pSTZ	ERF8	R	-1182	-1173	CGCGGCGCTC	5.2	0.00019
pSTZ	ERF-1	R	-1182	-1174	GCGGCGCTC	4.9	0.0002
pSTZ	ERF59	D	-1182	-1175	GAGCGCCG	5	0.00055
pSTZ	STZ	D	-1182	-1176	GAGCGCC	2.8	0.00075
pSTZ	ERF59	R	-1182	-1175	CGGCGCTC	4.6	0.001
pSTZ	ERF5	D	-1181	-1172	AGCGCCGCGT	5.4	1.2e-05
pSTZ	ERF2	D	-1181	-1172	AGCGCCGCGT	5.8	1.4e-05
pSTZ	ERF98	R	-1181	-1174	GCGGCGCT	5	0.00013
pSTZ	ERF11	R	-1181	-1172	ACGCGGCGCT	4.7	0.0003
pSTZ	RAP2.6L	R	-1181	-1172	ACGCGGCGCT	4.6	0.00031
pSTZ	ERF11	D	-1180	-1171	GCGCCGCGTG	6.6	3.3e-06
pSTZ	RAP2.6L	D	-1180	-1171	GCGCCGCGTG	6.4	4.5e-06
pSTZ	ERF98	D	-1180	-1173	GCGCCGCG	6.3	5.4e-06
pSTZ	ERF-1	D	-1180	-1172	GCGCCGCGT	6.2	9.4e-06
pSTZ	ERF5	R	-1180	-1171	CACGCGGCGC	4.6	0.00011
pSTZ	ERF6	R	-1180	-1171	CACGCGGCGC	5.6	0.00027
pSTZ	ERF2	R	-1180	-1171	CACGCGGCGC	4.5	0.00029
pSTZ	ERF-1	R	-1180	-1172	ACGCGGCGC	4.7	0.0003
pSTZ	ERF6	D	-1180	-1171	GCGCCGCGTG	5.2	0.00049
pSTZ	ERF59	R	-1180	-1173	CGCGGCGC	5	0.00055
pSTZ	ERF8	D	-1179	-1170	CGCCGCGTGA	6.2	2.4e-05
pSTZ	ERF59	D	-1179	-1172	CGCCGCGT	6.7	4.8e-05
pSTZ	ERF98	R	-1179	-1172	ACGCGGCG	4.1	0.00078
pSTZ	ERF-1	R	-1061	-1053	GAGCCAACA	4.1	0.00093
pSTZ	STZ	D	-1029	-1023	GACTGTG	2.8	0.00075
pSTZ	ERF2	D	-989	-980	TGCACCGTCT	4	0.00081
pSTZ	ERF5	D	-989	-980	TGCACCGTCT	3.7	0.00089
pSTZ	ERF11	D	-988	-979	GCACCGTCTC	4.7	0.0003
pSTZ	ERF-1	D	-988	-980	GCACCGTCT	4.5	0.00044
pSTZ	ERF98	D	-988	-981	GCACCGTC	4.4	0.00044
pSTZ	RAP2.6L	D	-988	-979	GCACCGTCTC	4.4	0.00046
pSTZ	ERF6	R	-988	-979	GAGACGGTGC	4.7	0.00092
pSTZ	ERF8	D	-987	-978	CACCGTCTCA	4.3	0.00084
pSTZ	WRKY48	R	-981	-972	GAGGTCTGAG	3.9	0.00073
pSTZ	WRKY33	R	-981	-972	GAGGTCTGAG	3.7	0.00083
pSTZ	STZ	D	-915	-909	GAGTGGT	2.8	0.00075
pSTZ	WRKY15	D	-767	-758	AGGTCGAACC	4.1	0.00085
pSTZ	ERF5	D	-722	-713	CTAGCCAACG	3.8	0.00074
pSTZ	ERF2	D	-722	-713	CTAGCCAACG	4	0.00081
pSTZ	WRKY33	D	-722	-713	CTAGCCAACG	3.7	0.00083
pSTZ	WRKY15	D	-721	-712	TAGCCAACGT	4.2	0.00071
pSTZ	WRKY30	D	-720	-711	AGCCAACGTT	4.7	0.00047
pSTZ	ERF59	D	-720	-713	AGCCAACG	4.6	0.001
pSTZ	RAP2.6L	R	-683	-674	GAGCCATCAC	4	0.00099
pSTZ	ERF-1	R	-682	-674	GAGCCATCA	4.3	0.00063
pSTZ	WRKY30	D	-546	-537	TGTCAACTGG	4.8	0.00039
pSTZ	RAP2.6L	R	-425	-416	CCGCCTTACA	4	0.00099
pSTZ	ERF-1	R	-424	-416	CCGCCTTAC	4.3	0.00063
pSTZ	ERF8	R	-423	-414	TGCCGCCTTA	5.8	5.2e-05
pSTZ	ERF5	D	-423	-414	TAAGGCGGCA	3.8	0.00074
pSTZ	ERF2	D	-423	-414	TAAGGCGGCA	3.9	0.00098
pSTZ	ERF6	R	-422	-413	ATGCCGCCTT	6.2	0.00011
pSTZ	ERF11	R	-422	-413	ATGCCGCCTT	5.2	0.00011
pSTZ	RAP2.6L	R	-422	-413	ATGCCGCCTT	4.9	0.00017
pSTZ	ERF6	D	-422	-413	AAGGCGGCAT	4.9	0.00071
pSTZ	ERF98	D	-422	-415	AAGGCGGC	4.1	0.00078
pSTZ	ERF2	R	-421	-412	GATGCCGCCT	5.4	3.6e-05
pSTZ	ERF59	R	-421	-414	TGCCGCCT	6.8	4e-05
pSTZ	ERF5	R	-421	-412	GATGCCGCCT	4.8	6.8e-05
pSTZ	ERF-1	R	-421	-413	ATGCCGCCT	5.3	8.7e-05
pSTZ	ERF8	D	-421	-412	AGGCGGCATC	4.3	0.00084
pSTZ	ERF98	R	-420	-413	ATGCCGCC	5.7	2.5e-05
pSTZ	ERF5	D	-376	-367	ATAGCCGACC	4.8	6.8e-05
pSTZ	ERF2	D	-376	-367	ATAGCCGACC	5.1	7.7e-05
pSTZ	ERF-1	D	-375	-367	TAGCCGACC	5.7	3.4e-05
pSTZ	ERF98	D	-375	-368	TAGCCGAC	5.1	0.0001
pSTZ	RAP2.6L	D	-375	-366	TAGCCGACCT	5	0.00014
pSTZ	ERF11	D	-375	-366	TAGCCGACCT	4.8	0.00025
pSTZ	ERF6	R	-375	-366	AGGTCGGCTA	5.5	0.00032
pSTZ	ERF6	D	-375	-366	TAGCCGACCT	5.4	0.00037
pSTZ	ERF8	D	-374	-365	AGCCGACCTC	5.4	0.00012
pSTZ	ERF59	D	-374	-367	AGCCGACC	5.6	0.00028
pSTZ	WRKY48	R	-374	-365	GAGGTCGGCT	4.2	0.00032
pSTZ	WRKY33	R	-374	-365	GAGGTCGGCT	3.9	0.00048
pSTZ	WRKY33	D	-320	-311	TAGGTCAAAC	3.9	0.00048
pSTZ	WRKY48	D	-320	-311	TAGGTCAAAC	4	0.00057
pSTZ	WRKY15	D	-319	-310	AGGTCAAACC	4.8	0.00018
pSTZ	WRKY30	D	-318	-309	GGTCAAACCA	4.4	0.00078
pSTZ	WRKY33	D	-243	-234	TTGGTCCGCA	3.7	0.00083
pSTZ	WRKY40	D	-242	-235	TGGTCCGC	3.9	0.00077
pSTZ	ERF5	D	-195	-186	ATCGCCACCT	4.2	0.0003
pSTZ	ERF2	D	-195	-186	ATCGCCACCT	4.4	0.00035
pSTZ	ERF98	D	-194	-187	TCGCCACC	4.9	0.00015
pSTZ	ERF-1	D	-194	-186	TCGCCACCT	5	0.00017
pSTZ	ERF11	D	-194	-185	TCGCCACCTT	4.4	0.00052
pSTZ	RAP2.6L	D	-194	-185	TCGCCACCTT	4.3	0.00056
pSTZ	ERF59	D	-193	-186	CGCCACCT	6.2	8.9e-05
pSTZ	ERF8	D	-193	-184	CGCCACCTTC	5.3	0.00015
pSTZ	STZ	R	-140	-134	GAGTGTG	3.1	9e-05
pERF2	WRKY40	R	-279	-272	GGGTCAAG	4.6	5.3e-05
pERF2	ERF11	R	-1506	-1497	CCGCAGCTAA	4.9	0.0002
pERF2	STZ	R	-1276	-1270	GAGTGTA	3	0.00024
pERF2	STZ	D	-1155	-1149	GAGTGAC	3	0.00024
pERF2	RAP2.6L	R	-1506	-1497	CCGCAGCTAA	4.7	0.00026
pERF2	ERF8	R	-1507	-1498	CGCAGCTAAT	5	0.00028
pERF2	ERF59	R	-1784	-1777	AGTCGCCT	5.6	0.00028
pERF2	ERF-1	R	-1505	-1497	CCGCAGCTA	4.6	0.00035
pERF2	ERF2	R	-1784	-1775	ATAGTCGCCT	4.3	0.00043
pERF2	ERF59	R	-1505	-1498	CGCAGCTA	5.2	0.00044
pERF2	ERF59	R	-1502	-1495	CTCCGCAG	5.2	0.00044
pERF2	ERF98	R	-1783	-1776	TAGTCGCC	4.4	0.00044
pERF2	WRKY33	R	-1245	-1236	CTGGTCAGAT	3.9	0.00048
pERF2	ERF8	R	-1504	-1495	CTCCGCAGCT	4.6	0.00053
pERF2	ERF98	R	-1504	-1497	CCGCAGCT	4.3	0.00054
pERF2	ERF2	R	-1505	-1496	TCCGCAGCTA	4.2	0.00054
pERF2	WRKY48	R	-1245	-1236	CTGGTCAGAT	4	0.00057
pERF2	WRKY33	R	-699	-690	CTGGTCACCA	3.8	0.00065
pERF2	WRKY15	R	-1149	-1140	TAGTCAATAG	4.2	0.00071
pERF2	ERF8	R	-1786	-1777	AGTCGCCTAT	4.4	0.00072
pERF2	WRKY48	R	-699	-690	CTGGTCACCA	3.9	0.00073
pERF2	WRKY48	D	-287	-278	GACGTCATCT	3.9	0.00073
pERF2	WRKY48	R	-280	-271	AGGGTCAAGA	3.9	0.00073
pERF2	ERF5	R	-1784	-1775	ATAGTCGCCT	3.8	0.00074
pERF2	ERF5	R	-1505	-1496	TCCGCAGCTA	3.8	0.00074
pERF2	STZ	D	-657	-651	CAGTGTC	2.8	0.00075
pERF2	ERF59	D	-1504	-1497	AGCTGCGG	4.8	0.00076
pERF2	WRKY40	R	-698	-691	TGGTCACC	3.9	0.00077
pERF2	WRKY40	R	-298	-291	TGGTCATG	3.9	0.00077
pERF2	ERF98	D	-1785	-1778	TAGGCGAC	4.1	0.00078
pERF2	ERF-1	R	-1784	-1776	TAGTCGCCT	4.2	0.00079
pERF2	RAP2.6L	R	-1785	-1776	TAGTCGCCTA	4.1	0.00081
pERF2	WRKY15	R	-281	-272	GGGTCAAGAT	4.1	0.00085
pERF2	ERF11	R	-1785	-1776	TAGTCGCCTA	4.1	0.0009
pERF2	RAP2.6L	R	-1503	-1494	ACTCCGCAGC	4	0.00099
pZAT6	ERF5	D	-1823	-1814	TACGACGACC	4.2	0.0003
pZAT6	ERF2	D	-1823	-1814	TACGACGACC	4.3	0.00043
pZAT6	WRKY30	R	-1823	-1814	GGTCGTCGTA	4.6	0.00055
pZAT6	ERF-1	D	-1822	-1814	ACGACGACC	4.8	0.00026
pZAT6	WRKY15	R	-1822	-1813	AGGTCGTCGT	4.3	0.00057
pZAT6	ERF6	R	-1822	-1813	AGGTCGTCGT	4.9	0.00071
pZAT6	ERF98	D	-1822	-1815	ACGACGAC	4.1	0.00078
pZAT6	RAP2.6L	D	-1822	-1813	ACGACGACCT	4.1	0.00081
pZAT6	ERF11	D	-1822	-1813	ACGACGACCT	4.1	0.0009
pZAT6	WRKY33	R	-1821	-1812	TAGGTCGTCG	4.1	0.00025
pZAT6	WRKY48	R	-1821	-1812	TAGGTCGTCG	4.2	0.00032
pZAT6	ERF8	D	-1821	-1812	CGACGACCTA	4.8	0.00039
pZAT6	ERF2	R	-1821	-1812	TAGGTCGTCG	4.1	0.00065
pZAT6	ERF59	R	-1821	-1814	GGTCGTCG	4.8	0.00076
pZAT6	WRKY48	D	-1760	-1751	CGAGTCTCCG	4.1	0.00042
pZAT6	WRKY33	D	-1760	-1751	CGAGTCTCCG	3.9	0.00048
pZAT6	ERF8	R	-1577	-1568	CGCCGGTGAA	5.2	0.00019
pZAT6	ERF2	D	-1577	-1568	TTCACCGGCG	4	0.00081
pZAT6	ERF5	D	-1577	-1568	TTCACCGGCG	3.7	0.00089
pZAT6	ERF6	D	-1576	-1567	TCACCGGCGA	6.3	8.8e-05
pZAT6	ERF6	R	-1576	-1567	TCGCCGGTGA	6.3	8.8e-05
pZAT6	ERF11	R	-1576	-1567	TCGCCGGTGA	4.8	0.00025
pZAT6	RAP2.6L	R	-1576	-1567	TCGCCGGTGA	4.6	0.00031
pZAT6	ERF11	D	-1576	-1567	TCACCGGCGA	4.2	0.00076
pZAT6	ERF-1	D	-1576	-1568	TCACCGGCG	4.1	0.00093
pZAT6	ERF98	D	-1576	-1569	TCACCGGC	4	0.00097
pZAT6	ERF59	D	-1575	-1568	CACCGGCG	5.6	0.00028
pZAT6	ERF59	R	-1575	-1568	CGCCGGTG	5.6	0.00028
pZAT6	ERF-1	R	-1575	-1567	TCGCCGGTG	4.5	0.00044
pZAT6	ERF8	D	-1575	-1566	CACCGGCGAA	4.6	0.00053
pZAT6	ERF5	R	-1575	-1566	TTCGCCGGTG	3.9	0.0006
pZAT6	ERF2	R	-1575	-1566	TTCGCCGGTG	4	0.00081
pZAT6	ERF98	R	-1574	-1567	TCGCCGGT	4.4	0.00044
pZAT6	ERF5	D	-1574	-1565	ACCGGCGAAC	3.7	0.00089
pZAT6	RAP2.6L	D	-1573	-1564	CCGGCGAACC	4.4	0.00046
pZAT6	ERF59	R	-1572	-1565	GTTCGCCG	4.7	0.00086
pZAT6	ERF5	D	-1379	-1370	ATCGTCGTCC	4	0.00047
pZAT6	WRKY30	R	-1379	-1370	GGACGACGAT	4.4	0.00078
pZAT6	ERF2	D	-1379	-1370	ATCGTCGTCC	4	0.00081
pZAT6	ERF-1	D	-1378	-1370	TCGTCGTCC	4.7	0.0003
pZAT6	RAP2.6L	D	-1378	-1369	TCGTCGTCCC	4.2	0.00068
pZAT6	ERF11	D	-1378	-1369	TCGTCGTCCC	4.1	0.0009
pZAT6	ERF98	D	-1378	-1371	TCGTCGTC	4	0.00097
pZAT6	ERF6	R	-1378	-1369	GGGACGACGA	4.6	0.001
pZAT6	ERF2	R	-1377	-1368	GGGGACGACG	4.4	0.00035
pZAT6	ERF8	D	-1377	-1368	CGTCGTCCCC	4.8	0.00039
pZAT6	WRKY48	R	-1377	-1368	GGGGACGACG	3.9	0.00073
pZAT6	ERF5	R	-1377	-1368	GGGGACGACG	3.8	0.00074
pZAT6	ERF59	R	-1377	-1370	GGACGACG	4.8	0.00076
pZAT6	ERF-1	R	-1347	-1339	ACGCAACCC	4.1	0.00093
pZAT6	ERF59	R	-1347	-1340	CGCAACCC	4.6	0.001
pZAT6	STZ	D	-1056	-1050	GAGTGGT	2.8	0.00075
pZAT6	WRKY48	D	-1054	-1045	GTGGTCATCA	4.1	0.00042
pZAT6	WRKY33	D	-1054	-1045	GTGGTCATCA	3.9	0.00048
pZAT6	WRKY40	D	-1053	-1046	TGGTCATC	3.9	0.00077
pZAT6	WRKY30	D	-1052	-1043	GGTCATCATG	4.5	0.00067
pZAT6	STZ	D	-1030	-1024	GAGTGGT	2.8	0.00075
pZAT6	WRKY30	D	-746	-737	TGTCAACATG	4.3	0.00093
pZAT6	RAP2.6L	R	-686	-677	GTGCCCCCCT	4	0.00099
pZAT6	ERF-1	R	-685	-677	GTGCCCCCC	4.5	0.00044
pZAT6	ERF5	R	-685	-676	AGTGCCCCCC	4	0.00047
pZAT6	ERF98	R	-684	-677	GTGCCCCC	4.1	0.00078
pZAT6	STZ	D	-674	-668	TAGTGGC	2.9	0.00027
pZAT6	ERF59	D	-485	-478	AGTAGCCG	5.3	0.0004
pZAT6	ERF2	D	-484	-475	GTAGCCGACT	5.1	7.7e-05
pZAT6	ERF5	D	-484	-475	GTAGCCGACT	4.6	0.00011
pZAT6	ERF-1	D	-483	-475	TAGCCGACT	5.3	8.7e-05
pZAT6	ERF98	D	-483	-476	TAGCCGAC	5.1	0.0001
pZAT6	RAP2.6L	D	-483	-474	TAGCCGACTT	4.6	0.00031
pZAT6	ERF11	D	-483	-474	TAGCCGACTT	4.6	0.00035
pZAT6	ERF6	D	-483	-474	TAGCCGACTT	5	0.00064
pZAT6	ERF6	R	-483	-474	AAGTCGGCTA	4.9	0.00071
pZAT6	ERF59	D	-482	-475	AGCCGACT	5.7	0.00022
pZAT6	ERF8	D	-482	-473	AGCCGACTTA	5.1	0.00023
pZAT6	WRKY48	D	-430	-421	TTGGTCAGCA	4.1	0.00042
pZAT6	WRKY33	D	-430	-421	TTGGTCAGCA	3.9	0.00048
pZAT6	WRKY40	D	-429	-422	TGGTCAGC	4.2	0.00029
pZAT6	WRKY15	D	-429	-420	TGGTCAGCAA	4.3	0.00057
pZAT6	ERF8	R	-372	-363	CGCCTTCTTC	4.4	0.00072
pZAT6	RAP2.6L	R	-371	-362	CCGCCTTCTT	4.1	0.00081
pZAT6	ERF11	R	-371	-362	CCGCCTTCTT	4.1	0.0009
pZAT6	ERF-1	R	-370	-362	CCGCCTTCT	4.8	0.00026
pZAT6	ERF5	R	-370	-361	GCCGCCTTCT	4	0.00047
pZAT6	ERF2	R	-370	-361	GCCGCCTTCT	4	0.00081
pZAT6	ERF8	R	-369	-360	TGCCGCCTTC	5.8	5.2e-05
pZAT6	ERF5	D	-369	-360	GAAGGCGGCA	3.8	0.00074
pZAT6	ERF98	R	-369	-362	CCGCCTTC	4.1	0.00078
pZAT6	ERF2	D	-369	-360	GAAGGCGGCA	3.9	0.00098
pZAT6	ERF6	R	-368	-359	ATGCCGCCTT	6.2	0.00011
pZAT6	ERF11	R	-368	-359	ATGCCGCCTT	5.2	0.00011
pZAT6	RAP2.6L	R	-368	-359	ATGCCGCCTT	4.9	0.00017
pZAT6	ERF6	D	-368	-359	AAGGCGGCAT	4.9	0.00071
pZAT6	ERF98	D	-368	-361	AAGGCGGC	4.1	0.00078
pZAT6	ERF59	R	-367	-360	TGCCGCCT	6.8	4e-05
pZAT6	ERF-1	R	-367	-359	ATGCCGCCT	5.3	8.7e-05
pZAT6	ERF2	R	-367	-358	AATGCCGCCT	5	0.0001
pZAT6	ERF5	R	-367	-358	AATGCCGCCT	4.5	0.00015
pZAT6	ERF98	R	-366	-359	ATGCCGCC	5.7	2.5e-05
pZAT6	ERF2	D	-322	-313	TTAGCCGACT	4.6	0.00023
pZAT6	ERF5	D	-322	-313	TTAGCCGACT	4.2	0.0003
pZAT6	ERF-1	D	-321	-313	TAGCCGACT	5.3	8.7e-05
pZAT6	ERF98	D	-321	-314	TAGCCGAC	5.1	0.0001
pZAT6	RAP2.6L	D	-321	-312	TAGCCGACTT	4.6	0.00031
pZAT6	ERF11	D	-321	-312	TAGCCGACTT	4.6	0.00035
pZAT6	ERF6	D	-321	-312	TAGCCGACTT	5	0.00064
pZAT6	ERF6	R	-321	-312	AAGTCGGCTA	4.9	0.00071
pZAT6	ERF59	D	-320	-313	AGCCGACT	5.7	0.00022
pZAT6	ERF8	D	-320	-311	AGCCGACTTC	5.1	0.00023
pZAT6	WRKY30	R	-304	-295	GGTACACGTG	4.4	0.00078
pZAT6	WRKY15	D	-294	-285	AAGTCAAACC	4.1	0.00085
pZAT6	WRKY33	D	-242	-233	CTAGTCCACA	3.9	0.00048
pZAT6	WRKY48	D	-242	-233	CTAGTCCACA	3.8	0.00095
pZAT6	WRKY15	D	-241	-232	TAGTCCACAC	4.4	0.00046
pZAT6	WRKY30	D	-240	-231	AGTCCACACA	4.3	0.00093
pZAT6	WRKY15	R	-119	-110	AAGTCAGAGG	4.3	0.00057
pWRKY6	ERF8	R	-1717	-1708	CACCGACTTA	4.2	0.001
pWRKY6	WRKY30	R	-1714	-1705	TGTCACCGAC	4.5	0.00067
pWRKY6	WRKY48	D	-1591	-1582	AAGGTCTACT	3.8	0.00095
pWRKY6	WRKY40	D	-1590	-1583	AGGTCTAC	4.2	0.00029
pWRKY6	WRKY15	D	-1590	-1581	AGGTCTACTT	4.2	0.00071
pWRKY6	WRKY30	D	-1589	-1580	GGTCTACTTC	4.6	0.00055
pWRKY6	WRKY40	D	-1528	-1521	GGGTCAAA	4	0.00057
pWRKY6	STZ	D	-1504	-1498	GAGTGGG	3.1	9e-05
pWRKY6	ERF5	R	-1502	-1493	CGGGCCCCAC	3.8	0.00074
pWRKY6	ERF2	D	-1499	-1490	GGGCCCGGCC	4.4	0.00035
pWRKY6	ERF5	D	-1499	-1490	GGGCCCGGCC	4	0.00047
pWRKY6	ERF8	R	-1499	-1490	GGCCGGGCCC	4.2	0.001
pWRKY6	ERF6	R	-1498	-1489	CGGCCGGGCC	6.6	5.5e-05
pWRKY6	ERF6	D	-1498	-1489	GGCCCGGCCG	6.2	0.00011
pWRKY6	RAP2.6L	R	-1498	-1489	CGGCCGGGCC	5	0.00014
pWRKY6	ERF11	R	-1498	-1489	CGGCCGGGCC	4.7	0.0003
pWRKY6	ERF98	D	-1498	-1491	GGCCCGGC	4.3	0.00054
pWRKY6	ERF2	D	-1498	-1489	GGCCCGGCCG	4.1	0.00065
pWRKY6	ERF5	R	-1497	-1488	CCGGCCGGGC	4.9	5.2e-05
pWRKY6	ERF2	R	-1497	-1488	CCGGCCGGGC	4.9	0.00012
pWRKY6	ERF-1	R	-1497	-1489	CGGCCGGGC	4.8	0.00026
pWRKY6	ERF98	R	-1496	-1489	CGGCCGGG	4.8	0.0002
pWRKY6	ERF59	D	-1496	-1489	CCCGGCCG	5.2	0.00044
pWRKY6	ERF5	D	-1495	-1486	CCGGCCGGCC	5.9	2.6e-06
pWRKY6	ERF2	D	-1495	-1486	CCGGCCGGCC	6.1	5.5e-06
pWRKY6	ERF8	R	-1495	-1486	GGCCGGCCGG	5.7	6.4e-05
pWRKY6	ERF6	D	-1494	-1485	CGGCCGGCCA	8	4.3e-06
pWRKY6	ERF6	R	-1494	-1485	TGGCCGGCCG	7.9	5.1e-06
pWRKY6	ERF98	D	-1494	-1487	CGGCCGGC	6.2	8.1e-06
pWRKY6	ERF-1	D	-1494	-1486	CGGCCGGCC	6.1	1.2e-05
pWRKY6	RAP2.6L	D	-1494	-1485	CGGCCGGCCA	5.7	2.8e-05
pWRKY6	ERF11	D	-1494	-1485	CGGCCGGCCA	5.5	5.5e-05
pWRKY6	RAP2.6L	R	-1494	-1485	TGGCCGGCCG	5.1	0.00011
pWRKY6	ERF11	R	-1494	-1485	TGGCCGGCCG	5	0.00016
pWRKY6	ERF59	R	-1494	-1487	GCCGGCCG	4.8	0.00076
pWRKY6	ERF2	D	-1494	-1485	CGGCCGGCCA	3.9	0.00098
pWRKY6	ERF5	R	-1493	-1484	GTGGCCGGCC	5.2	2.4e-05
pWRKY6	ERF2	R	-1493	-1484	GTGGCCGGCC	5.4	3.6e-05
pWRKY6	ERF8	D	-1493	-1484	GGCCGGCCAC	5.5	0.0001
pWRKY6	ERF-1	R	-1493	-1485	TGGCCGGCC	5.2	0.00011
pWRKY6	ERF59	D	-1493	-1486	GGCCGGCC	5.8	0.00017
pWRKY6	ERF59	R	-1493	-1486	GGCCGGCC	5.8	0.00017
pWRKY6	ERF98	R	-1492	-1485	TGGCCGGC	5.3	6.2e-05
pWRKY6	ERF5	D	-1492	-1483	GCCGGCCACG	3.9	0.0006
pWRKY6	ERF8	R	-1492	-1483	CGTGGCCGGC	4.2	0.001
pWRKY6	ERF2	D	-1491	-1482	CCGGCCACGG	4.2	0.00054
pWRKY6	ERF5	D	-1491	-1482	CCGGCCACGG	3.8	0.00074
pWRKY6	ERF11	R	-1491	-1482	CCGTGGCCGG	4.1	0.0009
pWRKY6	ERF59	R	-1490	-1483	CGTGGCCG	5.4	0.00035
pWRKY6	ERF98	D	-1490	-1483	CGGCCACG	4.3	0.00054
pWRKY6	RAP2.6L	D	-1490	-1481	CGGCCACGGA	4	0.00099
pWRKY6	ERF6	D	-1468	-1459	CGACCAGCGC	5.8	0.0002
pWRKY6	ERF11	R	-1468	-1459	GCGCTGGTCG	4.5	0.00044
pWRKY6	RAP2.6L	R	-1468	-1459	GCGCTGGTCG	4.1	0.00081
pWRKY6	ERF6	R	-1468	-1459	GCGCTGGTCG	4.8	0.00081
pWRKY6	ERF5	D	-1463	-1454	AGCGCAACCG	4	0.00047
pWRKY6	ERF2	D	-1463	-1454	AGCGCAACCG	4.2	0.00054
pWRKY6	ERF11	D	-1462	-1453	GCGCAACCGG	4.5	0.00044
pWRKY6	ERF-1	D	-1462	-1454	GCGCAACCG	4.5	0.00044
pWRKY6	ERF98	D	-1462	-1455	GCGCAACC	4.2	0.00065
pWRKY6	RAP2.6L	D	-1462	-1453	GCGCAACCGG	4.1	0.00081
pWRKY6	ERF59	D	-1461	-1454	CGCAACCG	5.8	0.00017
pWRKY6	ERF8	D	-1461	-1452	CGCAACCGGT	4.2	0.001
pWRKY6	WRKY33	D	-1456	-1447	CCGGTCACCA	4.3	0.00012
pWRKY6	WRKY48	D	-1456	-1447	CCGGTCACCA	4.3	0.00023
pWRKY6	WRKY40	D	-1455	-1448	CGGTCACC	4.6	5.3e-05
pWRKY6	WRKY15	D	-1455	-1446	CGGTCACCAG	4.8	0.00018
pWRKY6	WRKY30	D	-1454	-1445	GGTCACCAGT	4.7	0.00047
pWRKY6	WRKY40	D	-1448	-1441	CAGTCAAG	4.4	0.00013
pWRKY6	ERF59	D	-1434	-1427	AGAAGCCG	4.9	0.00064
pWRKY6	ERF5	D	-1433	-1424	GAAGCCGGGC	3.9	0.0006
pWRKY6	ERF2	D	-1433	-1424	GAAGCCGGGC	3.9	0.00098
pWRKY6	ERF6	D	-1432	-1423	AAGCCGGGCC	5.4	0.00037
pWRKY6	ERF6	R	-1432	-1423	GGCCCGGCTT	5.3	0.00043
pWRKY6	ERF-1	D	-1432	-1424	AAGCCGGGC	4.1	0.00093
pWRKY6	ERF2	R	-1431	-1422	CGGCCCGGCT	4.5	0.00029
pWRKY6	ERF5	R	-1431	-1422	CGGCCCGGCT	4.1	0.00037
pWRKY6	ERF8	D	-1431	-1422	AGCCGGGCCG	4.7	0.00046
pWRKY6	ERF98	R	-1430	-1423	GGCCCGGC	4.3	0.00054
pWRKY6	ERF2	D	-1428	-1419	CGGGCCGTCA	5.8	1.4e-05
pWRKY6	ERF5	D	-1428	-1419	CGGGCCGTCA	5.3	1.7e-05
pWRKY6	ERF98	D	-1427	-1420	GGGCCGTC	5.5	4.3e-05
pWRKY6	ERF-1	D	-1427	-1419	GGGCCGTCA	5.3	8.7e-05
pWRKY6	RAP2.6L	D	-1427	-1418	GGGCCGTCAA	5.2	9.1e-05
pWRKY6	ERF11	D	-1427	-1418	GGGCCGTCAA	5.2	0.00011
pWRKY6	ERF6	R	-1427	-1418	TTGACGGCCC	5.8	0.0002
pWRKY6	ERF6	D	-1427	-1418	GGGCCGTCAA	5.1	0.00055
pWRKY6	ERF59	D	-1426	-1419	GGCCGTCA	5.7	0.00022
pWRKY6	ERF8	D	-1426	-1417	GGCCGTCAAA	5	0.00028
pWRKY6	WRKY30	R	-1416	-1407	AGTCAACGAT	6.2	1.9e-05
pWRKY6	WRKY15	R	-1415	-1406	GAGTCAACGA	5.6	1.9e-05
pWRKY6	WRKY48	R	-1414	-1405	CGAGTCAACG	5.4	3.7e-06
pWRKY6	WRKY33	R	-1414	-1405	CGAGTCAACG	5.1	4.7e-06
pWRKY6	WRKY40	R	-1413	-1406	GAGTCAAC	4.2	0.00029
pWRKY6	WRKY33	R	-1312	-1303	GCGTTCCACG	4	0.00035
pWRKY6	WRKY48	R	-1312	-1303	GCGTTCCACG	4	0.00057
pWRKY6	ERF8	R	-1308	-1299	CGGCGCGTTC	4.7	0.00046
pWRKY6	ERF2	D	-1308	-1299	GAACGCGCCG	4.1	0.00065
pWRKY6	RAP2.6L	R	-1307	-1298	GCGGCGCGTT	5.1	0.00011
pWRKY6	ERF11	R	-1307	-1298	GCGGCGCGTT	4.8	0.00025
pWRKY6	ERF5	R	-1306	-1297	TGCGGCGCGT	4.5	0.00015
pWRKY6	ERF2	R	-1306	-1297	TGCGGCGCGT	4.7	0.00019
pWRKY6	ERF-1	R	-1306	-1298	GCGGCGCGT	4.6	0.00035
pWRKY6	ERF59	D	-1306	-1299	ACGCGCCG	5.1	0.00048
pWRKY6	ERF59	R	-1306	-1299	CGGCGCGT	4.7	0.00086
pWRKY6	ERF5	D	-1305	-1296	CGCGCCGCAG	5.9	2.6e-06
pWRKY6	ERF2	D	-1305	-1296	CGCGCCGCAG	6.3	3e-06
pWRKY6	ERF98	R	-1305	-1298	GCGGCGCG	5.3	6.2e-05
pWRKY6	RAP2.6L	R	-1305	-1296	CTGCGGCGCG	4.3	0.00056
pWRKY6	ERF11	R	-1305	-1296	CTGCGGCGCG	4.3	0.00062
pWRKY6	RAP2.6L	D	-1304	-1295	GCGCCGCAGT	6.6	1.9e-06
pWRKY6	ERF11	D	-1304	-1295	GCGCCGCAGT	6.7	2.3e-06
pWRKY6	ERF98	D	-1304	-1297	GCGCCGCA	5.9	1.5e-05
pWRKY6	ERF-1	D	-1304	-1296	GCGCCGCAG	6	1.6e-05
pWRKY6	ERF6	D	-1304	-1295	GCGCCGCAGT	5.9	0.00017
pWRKY6	ERF6	R	-1304	-1295	ACTGCGGCGC	5.6	0.00027
pWRKY6	ERF5	R	-1304	-1295	ACTGCGGCGC	3.7	0.00089
pWRKY6	ERF8	D	-1303	-1294	CGCCGCAGTA	6.7	7.6e-06
pWRKY6	ERF59	D	-1303	-1296	CGCCGCAG	7.5	1.3e-05
pWRKY6	ERF11	D	-1301	-1292	CCGCAGTAAA	4.2	0.00076
pWRKY6	RAP2.6L	D	-1301	-1292	CCGCAGTAAA	4	0.00099
pWRKY6	STZ	R	-1300	-1294	TACTGCG	2.8	0.00075
pWRKY6	ERF8	D	-1300	-1291	CGCAGTAAAC	4.2	0.001
pWRKY6	WRKY33	D	-1299	-1290	GCAGTAAACG	3.7	0.00083
pWRKY6	WRKY15	D	-1298	-1289	CAGTAAACGG	4.2	0.00071
pWRKY6	WRKY30	D	-1297	-1288	AGTAAACGGA	4.6	0.00055
pWRKY6	ERF8	R	-1291	-1282	CACCGCTCCG	4.6	0.00053
pWRKY6	RAP2.6L	R	-1290	-1281	CCACCGCTCC	4.4	0.00046
pWRKY6	ERF11	R	-1290	-1281	CCACCGCTCC	4.3	0.00062
pWRKY6	ERF-1	R	-1289	-1281	CCACCGCTC	4.3	0.00063
pWRKY6	ERF98	R	-1288	-1281	CCACCGCT	4	0.00097
pWRKY6	WRKY33	D	-1243	-1234	CTAGTCAATG	4	0.00035
pWRKY6	WRKY48	D	-1243	-1234	CTAGTCAATG	4.1	0.00042
pWRKY6	WRKY15	D	-1242	-1233	TAGTCAATGC	4.8	0.00018
pWRKY6	WRKY30	D	-1241	-1232	AGTCAATGCT	5.2	0.00018
pWRKY6	ERF11	D	-1193	-1184	ACGCCACATA	4.1	0.0009
pWRKY6	RAP2.6L	D	-1193	-1184	ACGCCACATA	4	0.00099
pWRKY6	ERF8	D	-1192	-1183	CGCCACATAA	4.2	0.001
pWRKY6	WRKY40	D	-1131	-1124	TGGTCATC	3.9	0.00077
pWRKY6	WRKY30	D	-1130	-1121	GGTCATCATG	4.5	0.00067
pWRKY6	STZ	D	-1089	-1083	CAGTGGC	3	0.00024
pWRKY6	ERF11	R	-696	-687	GCGACGATAG	4.4	0.00052
pWRKY6	RAP2.6L	R	-696	-687	GCGACGATAG	4.2	0.00068
pWRKY6	ERF2	D	-694	-685	ATCGTCGCCA	4.7	0.00019
pWRKY6	ERF5	D	-694	-685	ATCGTCGCCA	4.3	0.00023
pWRKY6	ERF98	D	-693	-686	TCGTCGCC	4.9	0.00015
pWRKY6	ERF-1	D	-693	-685	TCGTCGCCA	4.8	0.00026
pWRKY6	ERF11	D	-693	-684	TCGTCGCCAA	4.7	0.0003
pWRKY6	RAP2.6L	D	-693	-684	TCGTCGCCAA	4.6	0.00031
pWRKY6	ERF59	D	-692	-685	CGTCGCCA	6.5	7e-05
pWRKY6	ERF8	D	-692	-683	CGTCGCCAAA	5.3	0.00015
pWRKY6	WRKY48	D	-399	-390	TTCGTCAACC	3.9	0.00073
pWRKY6	WRKY33	D	-399	-390	TTCGTCAACC	3.7	0.00083
pWRKY6	WRKY15	D	-398	-389	TCGTCAACCT	4.5	0.00037
pWRKY6	WRKY40	D	-398	-391	TCGTCAAC	4	0.00057
pWRKY6	WRKY30	D	-397	-388	CGTCAACCTG	5.6	7.8e-05
pWRKY6	ERF6	D	-314	-305	ATCCCGGTGT	4.6	0.001
pWRKY6	ERF2	R	-298	-289	CGACCCGACC	4.2	0.00054
pWRKY6	ERF5	R	-298	-289	CGACCCGACC	3.9	0.0006
pWRKY6	WRKY33	D	-182	-173	TCGGTCCACG	5	7.8e-06
pWRKY6	WRKY48	D	-182	-173	TCGGTCCACG	5	2e-05
pWRKY6	WRKY15	D	-181	-172	CGGTCCACGT	5.6	1.9e-05
pWRKY6	WRKY40	D	-181	-174	CGGTCCAC	4.6	5.3e-05
pWRKY6	WRKY30	D	-180	-171	GGTCCACGTC	5.8	4.9e-05
pWRKY15	ERF59	D	-1965	-1958	ATCCGACG	4.7	0.00086
pWRKY15	ERF2	R	-1962	-1953	GTAACCGTCG	4	0.00081
pWRKY15	ERF59	R	-1962	-1955	AACCGTCG	4.6	0.001
pWRKY15	WRKY40	D	-1928	-1921	CAGTCACC	3.9	0.00077
pWRKY15	WRKY30	R	-1874	-1865	GGTCTTCGAG	4.5	0.00067
pWRKY15	WRKY30	D	-1868	-1859	GACCAACGCG	4.5	0.00067
pWRKY15	ERF8	R	-1865	-1856	CGGCGCGTTG	4.7	0.00046
pWRKY15	ERF2	D	-1865	-1856	CAACGCGCCG	4.1	0.00065
pWRKY15	RAP2.6L	R	-1864	-1855	GCGGCGCGTT	5.1	0.00011
pWRKY15	ERF11	R	-1864	-1855	GCGGCGCGTT	4.8	0.00025
pWRKY15	ERF5	R	-1863	-1854	GGCGGCGCGT	4.7	9e-05
pWRKY15	ERF2	R	-1863	-1854	GGCGGCGCGT	4.9	0.00012
pWRKY15	ERF-1	R	-1863	-1855	GCGGCGCGT	4.6	0.00035
pWRKY15	ERF59	D	-1863	-1856	ACGCGCCG	5.1	0.00048
pWRKY15	ERF59	R	-1863	-1856	CGGCGCGT	4.7	0.00086
pWRKY15	ERF2	D	-1862	-1853	CGCGCCGCCT	7.2	7.4e-08
pWRKY15	ERF5	D	-1862	-1853	CGCGCCGCCT	6.7	8.1e-08
pWRKY15	ERF98	R	-1862	-1855	GCGGCGCG	5.3	6.2e-05
pWRKY15	ERF8	R	-1862	-1853	AGGCGGCGCG	4.9	0.00032
pWRKY15	WRKY30	R	-1862	-1853	AGGCGGCGCG	4.3	0.00093
pWRKY15	RAP2.6L	R	-1862	-1853	AGGCGGCGCG	4	0.00099
pWRKY15	ERF11	D	-1861	-1852	GCGCCGCCTC	7.3	2.2e-07
pWRKY15	ERF98	D	-1861	-1854	GCGCCGCC	7.2	2.3e-07
pWRKY15	RAP2.6L	D	-1861	-1852	GCGCCGCCTC	7.1	2.9e-07
pWRKY15	ERF-1	D	-1861	-1853	GCGCCGCCT	7.2	3.2e-07
pWRKY15	ERF6	D	-1861	-1852	GCGCCGCCTC	7	3e-05
pWRKY15	ERF6	R	-1861	-1852	GAGGCGGCGC	6.9	3.5e-05
pWRKY15	RAP2.6L	R	-1861	-1852	GAGGCGGCGC	4.8	0.00021
pWRKY15	ERF11	R	-1861	-1852	GAGGCGGCGC	4.6	0.00035
pWRKY15	ERF2	R	-1861	-1852	GAGGCGGCGC	4	0.00081
pWRKY15	ERF5	R	-1861	-1852	GAGGCGGCGC	3.7	0.00089
pWRKY15	ERF8	D	-1860	-1851	CGCCGCCTCT	7.4	1.1e-06
pWRKY15	ERF59	D	-1860	-1853	CGCCGCCT	8.4	2.5e-06
pWRKY15	ERF5	R	-1860	-1851	AGAGGCGGCG	4.6	0.00011
pWRKY15	ERF2	R	-1860	-1851	AGAGGCGGCG	4.7	0.00019
pWRKY15	ERF59	R	-1860	-1853	AGGCGGCG	5.1	0.00048
pWRKY15	ERF-1	R	-1860	-1852	GAGGCGGCG	4.3	0.00063
pWRKY15	ERF98	R	-1859	-1852	GAGGCGGC	4.7	0.00025
pWRKY15	ERF5	D	-1859	-1850	GCCGCCTCTA	3.9	0.0006
pWRKY15	ERF2	D	-1859	-1850	GCCGCCTCTA	4	0.00081
pWRKY15	RAP2.6L	D	-1858	-1849	CCGCCTCTAT	4.7	0.00026
pWRKY15	ERF11	D	-1858	-1849	CCGCCTCTAT	4.6	0.00035
pWRKY15	ERF-1	D	-1858	-1850	CCGCCTCTA	4.5	0.00044
pWRKY15	ERF8	D	-1857	-1848	CGCCTCTATT	4.6	0.00053
pWRKY15	ERF59	D	-1857	-1850	CGCCTCTA	4.6	0.001
pWRKY15	STZ	R	-1834	-1828	GAGTGGA	2.8	0.00075
pWRKY15	ERF6	R	-1831	-1822	ATGTCGGAGT	4.8	0.00081
pWRKY15	ERF8	D	-1830	-1821	CTCCGACATG	4.5	0.00063
pWRKY15	WRKY40	R	-1824	-1817	GCGTCATG	3.9	0.00077
pWRKY15	ERF8	R	-1733	-1724	AGCCTCCTCG	4.4	0.00072
pWRKY15	ERF59	R	-1731	-1724	AGCCTCCT	5.3	0.0004
pWRKY15	ERF6	D	-1660	-1651	ATCCCGTCGC	5.4	0.00037
pWRKY15	ERF2	D	-1658	-1649	CCCGTCGCTA	4.4	0.00035
pWRKY15	ERF5	D	-1658	-1649	CCCGTCGCTA	4.1	0.00037
pWRKY15	RAP2.6L	D	-1657	-1648	CCGTCGCTAG	5.1	0.00011
pWRKY15	ERF11	D	-1657	-1648	CCGTCGCTAG	5.2	0.00011
pWRKY15	ERF-1	D	-1657	-1649	CCGTCGCTA	4.5	0.00044
pWRKY15	ERF98	D	-1657	-1650	CCGTCGCT	4.3	0.00054
pWRKY15	ERF8	D	-1656	-1647	CGTCGCTAGG	5.1	0.00023
pWRKY15	ERF59	D	-1656	-1649	CGTCGCTA	4.9	0.00064
pWRKY15	WRKY48	D	-1647	-1638	GAGGTCCAAC	3.8	0.00095
pWRKY15	WRKY15	D	-1646	-1637	AGGTCCAACG	4.4	0.00046
pWRKY15	ERF2	D	-1609	-1600	ACCACCGCAG	3.9	0.00098
pWRKY15	RAP2.6L	D	-1608	-1599	CCACCGCAGA	4.4	0.00046
pWRKY15	ERF11	D	-1608	-1599	CCACCGCAGA	4.4	0.00052
pWRKY15	ERF59	D	-1607	-1600	CACCGCAG	5.2	0.00044
pWRKY15	ERF11	D	-1605	-1596	CCGCAGAAAG	4.1	0.0009
pWRKY15	ERF5	D	-1582	-1573	CGCACCACCA	3.7	0.00089
pWRKY15	ERF2	D	-1582	-1573	CGCACCACCA	3.9	0.00098
pWRKY15	ERF5	D	-1483	-1474	GGAGCCCTCC	3.9	0.0006
pWRKY15	ERF-1	D	-1482	-1474	GAGCCCTCC	4.6	0.00035
pWRKY15	ERF2	D	-1473	-1464	CCGTTCGCCG	4	0.00081
pWRKY15	RAP2.6L	R	-1472	-1463	CCGGCGAACG	4.7	0.00026
pWRKY15	ERF11	R	-1472	-1463	CCGGCGAACG	4.2	0.00076
pWRKY15	ERF5	R	-1471	-1462	GCCGGCGAAC	4	0.00047
pWRKY15	ERF59	D	-1471	-1464	GTTCGCCG	4.7	0.00086
pWRKY15	ERF5	D	-1470	-1461	TTCGCCGGCA	5.1	3e-05
pWRKY15	ERF2	D	-1470	-1461	TTCGCCGGCA	5.3	4.6e-05
pWRKY15	ERF8	R	-1470	-1461	TGCCGGCGAA	5.3	0.00015
pWRKY15	ERF6	R	-1469	-1460	TTGCCGGCGA	8.4	1.9e-06
pWRKY15	ERF98	D	-1469	-1462	TCGCCGGC	5.9	1.5e-05
pWRKY15	ERF-1	D	-1469	-1461	TCGCCGGCA	6	1.6e-05
pWRKY15	ERF6	D	-1469	-1460	TCGCCGGCAA	7.2	2.2e-05
pWRKY15	ERF11	D	-1469	-1460	TCGCCGGCAA	5.8	2.6e-05
pWRKY15	RAP2.6L	D	-1469	-1460	TCGCCGGCAA	5.5	4.6e-05
pWRKY15	ERF11	R	-1469	-1460	TTGCCGGCGA	4.7	0.0003
pWRKY15	RAP2.6L	R	-1469	-1460	TTGCCGGCGA	4.5	0.00039
pWRKY15	ERF8	D	-1468	-1459	CGCCGGCAAG	6.8	5.8e-06
pWRKY15	ERF59	D	-1468	-1461	CGCCGGCA	6.8	4e-05
pWRKY15	ERF5	R	-1468	-1459	CTTGCCGGCG	4.9	5.2e-05
pWRKY15	ERF2	R	-1468	-1459	CTTGCCGGCG	5.2	6.1e-05
pWRKY15	ERF59	R	-1468	-1461	TGCCGGCG	6.3	8.2e-05
pWRKY15	ERF-1	R	-1468	-1460	TTGCCGGCG	4.8	0.00026
pWRKY15	ERF98	R	-1467	-1460	TTGCCGGC	4.8	0.0002
pWRKY15	STZ	D	-1458	-1452	GAGTGCC	3	0.00024
pWRKY15	ERF2	D	-1457	-1448	AGTGCCGCAA	4.4	0.00035
pWRKY15	ERF5	D	-1457	-1448	AGTGCCGCAA	3.9	0.0006
pWRKY15	ERF11	D	-1456	-1447	GTGCCGCAAA	5	0.00016
pWRKY15	ERF98	D	-1456	-1449	GTGCCGCA	4.8	0.0002
pWRKY15	RAP2.6L	D	-1456	-1447	GTGCCGCAAA	4.8	0.00021
pWRKY15	ERF-1	D	-1456	-1448	GTGCCGCAA	4.4	0.00053
pWRKY15	ERF8	D	-1455	-1446	TGCCGCAAAC	4.9	0.00032
pWRKY15	ERF59	D	-1455	-1448	TGCCGCAA	4.8	0.00076
pWRKY15	ERF8	R	-1446	-1437	CGCCTCTCCG	4.7	0.00046
pWRKY15	RAP2.6L	R	-1445	-1436	CCGCCTCTCC	4.5	0.00039
pWRKY15	ERF11	R	-1445	-1436	CCGCCTCTCC	4.2	0.00076
pWRKY15	ERF-1	R	-1444	-1436	CCGCCTCTC	4.7	0.0003
pWRKY15	ERF8	R	-1443	-1434	CTCCGCCTCT	5.1	0.00023
pWRKY15	ERF11	R	-1442	-1433	CCTCCGCCTC	4.9	0.0002
pWRKY15	RAP2.6L	R	-1442	-1433	CCTCCGCCTC	4.8	0.00021
pWRKY15	ERF6	R	-1442	-1433	CCTCCGCCTC	4.9	0.00071
pWRKY15	ERF59	R	-1441	-1434	CTCCGCCT	6.1	0.0001
pWRKY15	ERF2	R	-1441	-1432	TCCTCCGCCT	4.6	0.00023
pWRKY15	ERF-1	R	-1441	-1433	CCTCCGCCT	4.8	0.00026
pWRKY15	ERF5	R	-1441	-1432	TCCTCCGCCT	3.9	0.0006
pWRKY15	ERF98	R	-1440	-1433	CCTCCGCC	5.1	0.0001
pWRKY15	ERF59	R	-1438	-1431	CTCCTCCG	5	0.00055
pWRKY15	ERF6	R	-1436	-1427	CTGCCTCCTC	4.8	0.00081
pWRKY15	RAP2.6L	R	-1436	-1427	CTGCCTCCTC	4	0.00099
pWRKY15	ERF-1	R	-1435	-1427	CTGCCTCCT	4.2	0.00079
pWRKY15	ERF98	R	-1434	-1427	CTGCCTCC	4.2	0.00065
pWRKY15	ERF59	D	-1427	-1420	GATCGCCG	4.9	0.00064
pWRKY15	ERF5	D	-1426	-1417	ATCGCCGACA	5	4e-05
pWRKY15	ERF2	D	-1426	-1417	ATCGCCGACA	5.3	4.6e-05
pWRKY15	ERF-1	D	-1425	-1417	TCGCCGACA	5.9	2.1e-05
pWRKY15	ERF11	D	-1425	-1416	TCGCCGACAT	5.8	2.6e-05
pWRKY15	ERF98	D	-1425	-1418	TCGCCGAC	5.6	3.2e-05
pWRKY15	RAP2.6L	D	-1425	-1416	TCGCCGACAT	5.6	3.5e-05
pWRKY15	ERF6	R	-1425	-1416	ATGTCGGCGA	6.8	4.1e-05
pWRKY15	ERF6	D	-1425	-1416	TCGCCGACAT	5.7	0.00024
pWRKY15	ERF8	D	-1424	-1415	CGCCGACATT	6.5	1.3e-05
pWRKY15	ERF59	D	-1424	-1417	CGCCGACA	6.5	7e-05
pWRKY15	ERF8	R	-1373	-1364	TGCCGATATC	4.4	0.00072
pWRKY15	ERF11	R	-1372	-1363	ATGCCGATAT	4.1	0.0009
pWRKY15	WRKY30	R	-1228	-1219	CGTCAACATC	5	0.00026
pWRKY15	WRKY15	R	-1227	-1218	TCGTCAACAT	4.1	0.00085
pWRKY15	WRKY40	R	-1225	-1218	TCGTCAAC	4	0.00057
pWRKY15	WRKY15	D	-1216	-1207	AAGTCAACTC	4.8	0.00018
pWRKY15	WRKY30	D	-1215	-1206	AGTCAACTCC	5.7	5.8e-05
pWRKY15	ERF8	R	-1203	-1194	CGCCAGCTTA	4.9	0.00032
pWRKY15	ERF6	D	-1202	-1193	AAGCTGGCGA	5.9	0.00017
pWRKY15	ERF6	R	-1202	-1193	TCGCCAGCTT	5.4	0.00037
pWRKY15	ERF11	R	-1202	-1193	TCGCCAGCTT	4.1	0.0009
pWRKY15	ERF5	R	-1201	-1192	GTCGCCAGCT	4.3	0.00023
pWRKY15	ERF-1	R	-1201	-1193	TCGCCAGCT	4.7	0.0003
pWRKY15	ERF59	D	-1201	-1194	AGCTGGCG	5.1	0.00048
pWRKY15	ERF2	R	-1201	-1192	GTCGCCAGCT	4.2	0.00054
pWRKY15	ERF59	R	-1201	-1194	CGCCAGCT	4.7	0.00086
pWRKY15	ERF8	D	-1201	-1192	AGCTGGCGAC	4.2	0.001
pWRKY15	ERF8	R	-1200	-1191	CGTCGCCAGC	6.1	2.7e-05
pWRKY15	ERF2	D	-1200	-1191	GCTGGCGACG	4.6	0.00023
pWRKY15	ERF5	D	-1200	-1191	GCTGGCGACG	4.3	0.00023
pWRKY15	ERF98	R	-1200	-1193	TCGCCAGC	4.5	0.00036
pWRKY15	ERF11	R	-1199	-1190	TCGTCGCCAG	5.1	0.00013
pWRKY15	RAP2.6L	R	-1199	-1190	TCGTCGCCAG	5	0.00014
pWRKY15	ERF6	D	-1199	-1190	CTGGCGACGA	5.4	0.00037
pWRKY15	ERF98	D	-1199	-1192	CTGGCGAC	4.3	0.00054
pWRKY15	RAP2.6L	D	-1199	-1190	CTGGCGACGA	4.2	0.00068
pWRKY15	ERF59	R	-1198	-1191	CGTCGCCA	6.5	7e-05
pWRKY15	ERF2	R	-1198	-1189	GTCGTCGCCA	5	0.0001
pWRKY15	ERF5	R	-1198	-1189	GTCGTCGCCA	4.5	0.00015
pWRKY15	ERF-1	R	-1198	-1190	TCGTCGCCA	4.8	0.00026
pWRKY15	ERF98	R	-1197	-1190	TCGTCGCC	4.9	0.00015
pWRKY15	ERF5	D	-1197	-1188	GGCGACGACA	4.4	0.00018
pWRKY15	ERF2	D	-1197	-1188	GGCGACGACA	4.6	0.00023
pWRKY15	ERF-1	D	-1196	-1188	GCGACGACA	4.9	0.0002
pWRKY15	ERF98	D	-1196	-1189	GCGACGAC	4.7	0.00025
pWRKY15	ERF11	D	-1196	-1187	GCGACGACAA	4.7	0.0003
pWRKY15	RAP2.6L	D	-1196	-1187	GCGACGACAA	4.5	0.00039
pWRKY15	ERF6	R	-1196	-1187	TTGTCGTCGC	5.2	0.00049
pWRKY15	ERF8	D	-1195	-1186	CGACGACAAA	4.3	0.00084
pWRKY15	ERF59	D	-1195	-1188	CGACGACA	4.6	0.001
pWRKY15	ERF8	R	-1136	-1127	AGCCGTATGA	4.4	0.00072
pWRKY15	RAP2.6L	R	-1135	-1126	CAGCCGTATG	5	0.00014
pWRKY15	ERF11	R	-1135	-1126	CAGCCGTATG	4.9	0.0002
pWRKY15	ERF-1	R	-1134	-1126	CAGCCGTAT	4.6	0.00035
pWRKY15	ERF5	R	-1134	-1125	TCAGCCGTAT	3.7	0.00089
pWRKY15	ERF2	R	-1134	-1125	TCAGCCGTAT	3.9	0.00098
pWRKY15	ERF98	R	-1133	-1126	CAGCCGTA	4.4	0.00044
pWRKY15	WRKY30	R	-1132	-1123	CGTCAGCCGT	5.4	0.00012
pWRKY15	ERF2	D	-1132	-1123	ACGGCTGACG	4.4	0.00035
pWRKY15	ERF5	D	-1132	-1123	ACGGCTGACG	3.8	0.00074
pWRKY15	WRKY15	R	-1131	-1122	TCGTCAGCCG	5	0.00011
pWRKY15	ERF59	R	-1131	-1124	GTCAGCCG	5.1	0.00048
pWRKY15	ERF6	D	-1131	-1122	CGGCTGACGA	5.2	0.00049
pWRKY15	ERF98	D	-1131	-1124	CGGCTGAC	4.2	0.00065
pWRKY15	ERF-1	D	-1131	-1123	CGGCTGACG	4.2	0.00079
pWRKY15	RAP2.6L	D	-1131	-1122	CGGCTGACGA	4.1	0.00081
pWRKY15	ERF11	D	-1131	-1122	CGGCTGACGA	4.1	0.0009
pWRKY15	ERF2	R	-1131	-1122	TCGTCAGCCG	3.9	0.00098
pWRKY15	WRKY48	R	-1130	-1121	GTCGTCAGCC	4.7	6.3e-05
pWRKY15	WRKY33	R	-1130	-1121	GTCGTCAGCC	4.4	8.4e-05
pWRKY15	ERF59	D	-1130	-1123	GGCTGACG	4.8	0.00076
pWRKY15	ERF8	R	-1129	-1120	CGTCGTCAGC	5.3	0.00015
pWRKY15	ERF2	D	-1129	-1120	GCTGACGACG	4.2	0.00054
pWRKY15	ERF5	D	-1129	-1120	GCTGACGACG	3.8	0.00074
pWRKY15	ERF6	D	-1128	-1119	CTGACGACGA	5.4	0.00037
pWRKY15	ERF11	R	-1128	-1119	TCGTCGTCAG	4.5	0.00044
pWRKY15	RAP2.6L	R	-1128	-1119	TCGTCGTCAG	4.3	0.00056
pWRKY15	ERF-1	R	-1127	-1119	TCGTCGTCA	4.3	0.00063
pWRKY15	ERF98	R	-1126	-1119	TCGTCGTC	4	0.00097
pWRKY15	WRKY15	R	-1117	-1108	GAGTCAAACT	4.1	0.00085
pWRKY15	WRKY48	R	-1116	-1107	CGAGTCAAAC	4.2	0.00032
pWRKY15	WRKY33	R	-1116	-1107	CGAGTCAAAC	4	0.00035
pWRKY15	ERF8	R	-967	-958	CGTCGACACT	5	0.00028
pWRKY15	WRKY48	D	-967	-958	AGTGTCGACG	4.1	0.00042
pWRKY15	WRKY30	R	-967	-958	CGTCGACACT	4.6	0.00055
pWRKY15	WRKY33	D	-967	-958	AGTGTCGACG	3.8	0.00065
pWRKY15	WRKY15	D	-966	-957	GTGTCGACGA	4.3	0.00057
pWRKY15	ERF11	R	-966	-957	TCGTCGACAC	4.3	0.00062
pWRKY15	ERF6	D	-966	-957	GTGTCGACGA	5	0.00064
pWRKY15	RAP2.6L	R	-966	-957	TCGTCGACAC	4.2	0.00068
pWRKY15	ERF-1	R	-965	-957	TCGTCGACA	4.2	0.00079
pWRKY15	ERF98	R	-964	-957	TCGTCGAC	4.1	0.00078
pWRKY15	ERF2	D	-943	-934	AATGCCGACA	4.2	0.00054
pWRKY15	ERF5	D	-943	-934	AATGCCGACA	3.8	0.00074
pWRKY15	ERF98	D	-942	-935	ATGCCGAC	4.8	0.0002
pWRKY15	ERF-1	D	-942	-934	ATGCCGACA	4.7	0.0003
pWRKY15	ERF6	D	-942	-933	ATGCCGACAA	5.4	0.00037
pWRKY15	ERF6	R	-942	-933	TTGTCGGCAT	5.4	0.00037
pWRKY15	ERF11	D	-942	-933	ATGCCGACAA	4.5	0.00044
pWRKY15	RAP2.6L	D	-942	-933	ATGCCGACAA	4.2	0.00068
pWRKY15	ERF8	D	-941	-932	TGCCGACAAA	4.7	0.00046
pWRKY15	ERF59	D	-941	-934	TGCCGACA	4.9	0.00064
pWRKY15	WRKY30	R	-617	-608	AGTCATCCGT	5	0.00026
pWRKY15	WRKY15	R	-616	-607	TAGTCATCCG	4.7	0.00023
pWRKY15	WRKY33	R	-615	-606	CTAGTCATCC	4.1	0.00025
pWRKY15	WRKY48	R	-615	-606	CTAGTCATCC	4.1	0.00042
pWRKY15	WRKY30	D	-269	-260	CGTAAACGTT	4.3	0.00093
pWRKY15	WRKY15	R	-181	-172	AAGTCAAAGT	4.1	0.00085
pWRKY15	WRKY30	R	-149	-140	AGTCAACTTT	4.7	0.00047
pWRKY15	WRKY15	R	-148	-139	GAGTCAACTT	4.6	0.00029
pWRKY15	WRKY48	R	-147	-138	AGAGTCAACT	4.2	0.00032
pWRKY15	WRKY33	R	-147	-138	AGAGTCAACT	3.9	0.00048
pWRKY15	WRKY40	R	-146	-139	GAGTCAAC	4.2	0.00029
pWRKY15	WRKY40	D	-65	-58	CAGTCACC	3.9	0.00077
pWRKY15	WRKY30	D	-64	-55	AGTCACCTAC	4.3	0.00093
pWRKY33	ERF2	D	-1401	-1392	GATACCGACG	3.9	0.00098
pWRKY33	ERF8	R	-1401	-1392	CGTCGGTATC	4.2	0.001
pWRKY33	ERF6	D	-1400	-1391	ATACCGACGT	5.4	0.00037
pWRKY33	WRKY33	D	-1330	-1321	ACTGTCATCG	3.9	0.00048
pWRKY33	WRKY48	D	-1330	-1321	ACTGTCATCG	4	0.00057
pWRKY33	WRKY15	D	-1329	-1320	CTGTCATCGG	4.5	0.00037
pWRKY33	WRKY30	D	-1328	-1319	TGTCATCGGA	4.5	0.00067
pWRKY33	WRKY48	R	-1162	-1153	CGTGTCAAGC	4.1	0.00042
pWRKY33	WRKY33	R	-1162	-1153	CGTGTCAAGC	3.8	0.00065
pWRKY33	ERF5	R	-1061	-1052	CTAGACGTCC	4	0.00047
pWRKY33	ERF2	R	-1061	-1052	CTAGACGTCC	4	0.00081
pWRKY33	ERF-1	R	-1061	-1053	TAGACGTCC	4.1	0.00093
pWRKY33	ERF59	R	-770	-763	AGCTTCCG	4.6	0.001
pWRKY33	WRKY40	D	-747	-740	GGGTCAAT	4.1	0.00037
pWRKY33	ERF59	D	-567	-560	AACAGCCG	4.9	0.00064
pWRKY33	ERF5	D	-566	-557	ACAGCCGCAC	4.7	9e-05
pWRKY33	ERF2	D	-566	-557	ACAGCCGCAC	5	0.0001
pWRKY33	RAP2.6L	D	-565	-556	CAGCCGCACA	5.5	4.6e-05
pWRKY33	ERF-1	D	-565	-557	CAGCCGCAC	5.5	5.6e-05
pWRKY33	ERF98	D	-565	-558	CAGCCGCA	5.1	0.0001
pWRKY33	ERF11	D	-565	-556	CAGCCGCACA	5.2	0.00011
pWRKY33	ERF59	D	-564	-557	AGCCGCAC	5.8	0.00017
pWRKY33	ERF8	D	-564	-555	AGCCGCACAT	5.2	0.00019
pWRKY33	STZ	R	-473	-467	GAGTGTA	3	0.00024
pWRKY33	ERF2	D	-258	-249	TGAGCCGCCC	6.1	5.5e-06
pWRKY33	ERF5	D	-258	-249	TGAGCCGCCC	5.6	7.2e-06
pWRKY33	ERF-1	D	-257	-249	GAGCCGCCC	6.6	3.3e-06
pWRKY33	ERF98	D	-257	-250	GAGCCGCC	6.3	5.4e-06
pWRKY33	RAP2.6L	D	-257	-248	GAGCCGCCCC	6.2	7.3e-06
pWRKY33	ERF11	D	-257	-248	GAGCCGCCCC	6.1	1.2e-05
pWRKY33	ERF6	D	-257	-248	GAGCCGCCCC	6.1	0.00012
pWRKY33	ERF6	R	-257	-248	GGGGCGGCTC	5.8	0.0002
pWRKY33	RAP2.6L	R	-257	-248	GGGGCGGCTC	4.2	0.00068
pWRKY33	ERF59	D	-256	-249	AGCCGCCC	7.6	1.2e-05
pWRKY33	ERF8	D	-256	-247	AGCCGCCCCT	6.3	1.9e-05
pWRKY33	ERF5	R	-256	-247	AGGGGCGGCT	4.1	0.00037
pWRKY33	ERF2	R	-256	-247	AGGGGCGGCT	4.3	0.00043
pWRKY33	ERF98	R	-255	-248	GGGGCGGC	4.8	0.0002
pWRKY33	ERF5	D	-255	-246	GCCGCCCCTC	4.1	0.00037
pWRKY33	ERF-1	D	-254	-246	CCGCCCCTC	4.7	0.0003
pWRKY33	RAP2.6L	D	-254	-245	CCGCCCCTCA	4.4	0.00046
pWRKY33	WRKY33	D	-238	-229	CCGTTCAACG	4.2	0.00018
pWRKY33	WRKY48	D	-238	-229	CCGTTCAACG	4.1	0.00042
pWRKY33	WRKY15	D	-237	-228	CGTTCAACGT	4.4	0.00046
pWRKY33	WRKY30	D	-236	-227	GTTCAACGTT	4.4	0.00078
pWRKY33	WRKY48	D	-224	-215	AGAGTCAAGG	4.1	0.00042
pWRKY33	WRKY33	D	-224	-215	AGAGTCAAGG	3.8	0.00065
pWRKY33	WRKY15	D	-223	-214	GAGTCAAGGC	5	0.00011
pWRKY33	WRKY40	D	-223	-216	GAGTCAAG	4.2	0.00029
pWRKY33	WRKY30	D	-222	-213	AGTCAAGGCC	5.2	0.00018
pWRKY33	WRKY15	R	-208	-199	TGGTCAGACC	4.4	0.00046
pWRKY33	WRKY33	R	-207	-198	TTGGTCAGAC	3.7	0.00083
pWRKY33	WRKY48	R	-207	-198	TTGGTCAGAC	3.8	0.00095
pWRKY33	WRKY33	D	-160	-151	ACGGTCAAAC	4.3	0.00012
pWRKY33	WRKY48	D	-160	-151	ACGGTCAAAC	4.3	0.00023
pWRKY33	WRKY40	D	-159	-152	CGGTCAAA	4.4	0.00013
pWRKY33	WRKY15	D	-159	-150	CGGTCAAACT	4.7	0.00023
pWRKY40	WRKY30	R	-1768	-1759	CGTTAACGAT	4.4	0.00078
pWRKY40	WRKY30	D	-1766	-1757	CGTTAACGGC	5.1	0.00021
pWRKY40	ERF8	R	-1765	-1756	TGCCGTTAAC	4.2	0.001
pWRKY40	STZ	R	-1717	-1711	CAGTGTC	2.8	0.00075
pWRKY40	ERF59	R	-1694	-1687	GGCTACCG	5.1	0.00048
pWRKY40	ERF98	D	-1694	-1687	CGGTAGCC	4	0.00097
pWRKY40	STZ	R	-1496	-1490	GAGTGGT	2.8	0.00075
pWRKY40	STZ	D	-1377	-1371	GAGTGGT	2.8	0.00075
pWRKY40	WRKY30	R	-1090	-1081	AGTCAAGCCC	4.6	0.00055
pWRKY40	WRKY15	R	-1089	-1080	AAGTCAAGCC	4.3	0.00057
pWRKY40	WRKY30	R	-1084	-1075	GGTCAAAGTC	4.8	0.00039
pWRKY40	WRKY15	R	-1083	-1074	CGGTCAAAGT	5.1	8.1e-05
pWRKY40	WRKY33	R	-1082	-1073	TCGGTCAAAG	4.4	8.4e-05
pWRKY40	WRKY48	R	-1082	-1073	TCGGTCAAAG	4.4	0.00017
pWRKY40	WRKY40	R	-1081	-1074	CGGTCAAA	4.4	0.00013
pWRKY40	STZ	R	-1006	-1000	GAGTGTG	3.1	9e-05
pWRKY40	STZ	R	-782	-776	GAGTGAC	3	0.00024
pWRKY40	ERF2	D	-588	-579	TAGGCCGGCT	5.2	6.1e-05
pWRKY40	ERF8	R	-588	-579	AGCCGGCCTA	5.7	6.4e-05
pWRKY40	ERF5	D	-588	-579	TAGGCCGGCT	4.8	6.8e-05
pWRKY40	ERF6	D	-587	-578	AGGCCGGCTA	7.5	1.2e-05
pWRKY40	ERF6	R	-587	-578	TAGCCGGCCT	7.3	1.8e-05
pWRKY40	ERF98	D	-587	-580	AGGCCGGC	5.5	4.3e-05
pWRKY40	RAP2.6L	R	-587	-578	TAGCCGGCCT	5.1	0.00011
pWRKY40	ERF11	R	-587	-578	TAGCCGGCCT	5.1	0.00013
pWRKY40	ERF11	D	-587	-578	AGGCCGGCTA	5	0.00016
pWRKY40	RAP2.6L	D	-587	-578	AGGCCGGCTA	4.9	0.00017
pWRKY40	ERF-1	D	-587	-579	AGGCCGGCT	5	0.00017
pWRKY40	ERF5	R	-586	-577	ATAGCCGGCC	5.2	2.4e-05
pWRKY40	ERF-1	R	-586	-578	TAGCCGGCC	5.7	3.4e-05
pWRKY40	ERF2	R	-586	-577	ATAGCCGGCC	5.3	4.6e-05
pWRKY40	ERF8	D	-586	-577	GGCCGGCTAT	5.5	0.0001
pWRKY40	ERF59	D	-586	-579	GGCCGGCT	5.9	0.00015
pWRKY40	ERF59	R	-586	-579	AGCCGGCC	5.9	0.00015
pWRKY40	ERF98	R	-585	-578	TAGCCGGC	5.4	5.3e-05
pWRKY40	WRKY15	D	-535	-526	ATGTCAACCA	4.1	0.00085
pWRKY40	STZ	D	-497	-491	GAGCGTC	2.8	0.00075
pWRKY40	WRKY15	D	-435	-426	ATGTCAACCA	4.1	0.00085
pWRKY40	ERF6	D	-333	-324	GTGCGGGTGG	5.1	0.00055
pWRKY40	WRKY30	R	-330	-321	GGTCCACCCG	5.8	4.9e-05
pWRKY40	WRKY15	R	-329	-320	GGGTCCACCC	5.2	6.5e-05
pWRKY40	WRKY48	R	-328	-319	CGGGTCCACC	4.9	2.9e-05
pWRKY40	WRKY33	R	-328	-319	CGGGTCCACC	4.6	4.3e-05
pWRKY40	WRKY40	R	-327	-320	GGGTCCAC	4.2	0.00029
pWRKY40	ERF59	D	-316	-309	AGAAGCCG	4.9	0.00064
pWRKY48	ERF8	R	-1579	-1570	CGCCGATTCT	5.1	0.00023
pWRKY48	RAP2.6L	R	-1578	-1569	TCGCCGATTC	4.5	0.00039
pWRKY48	ERF11	R	-1578	-1569	TCGCCGATTC	4.5	0.00044
pWRKY48	ERF-1	R	-1577	-1569	TCGCCGATT	4.4	0.00053
pWRKY48	ERF5	R	-1577	-1568	GTCGCCGATT	3.7	0.00089
pWRKY48	ERF2	R	-1577	-1568	GTCGCCGATT	3.9	0.00098
pWRKY48	ERF5	D	-1576	-1567	ATCGGCGACA	4.2	0.0003
pWRKY48	ERF2	D	-1576	-1567	ATCGGCGACA	4.3	0.00043
pWRKY48	ERF98	R	-1576	-1569	TCGCCGAT	4.3	0.00054
pWRKY48	ERF8	R	-1576	-1567	TGTCGCCGAT	4.4	0.00072
pWRKY48	ERF98	D	-1575	-1568	TCGGCGAC	4.6	0.00029
pWRKY48	RAP2.6L	D	-1575	-1566	TCGGCGACAA	4.3	0.00056
pWRKY48	ERF-1	D	-1575	-1567	TCGGCGACA	4.3	0.00063
pWRKY48	ERF6	R	-1575	-1566	TTGTCGCCGA	4.9	0.00071
pWRKY48	ERF59	R	-1574	-1567	TGTCGCCG	6	0.00013
pWRKY48	ERF8	D	-1574	-1565	CGGCGACAAG	5	0.00028
pWRKY48	ERF2	R	-1574	-1565	CTTGTCGCCG	4.5	0.00029
pWRKY48	ERF5	R	-1574	-1565	CTTGTCGCCG	3.9	0.0006
pWRKY48	ERF8	R	-1421	-1412	CGCGGCTTTG	4.3	0.00084
pWRKY48	ERF2	D	-1420	-1411	AAAGCCGCGA	4.4	0.00035
pWRKY48	ERF5	D	-1420	-1411	AAAGCCGCGA	3.9	0.0006
pWRKY48	RAP2.6L	D	-1419	-1410	AAGCCGCGAG	5	0.00014
pWRKY48	ERF11	D	-1419	-1410	AAGCCGCGAG	5	0.00016
pWRKY48	ERF98	D	-1419	-1412	AAGCCGCG	4.8	0.0002
pWRKY48	ERF-1	D	-1419	-1411	AAGCCGCGA	4.6	0.00035
pWRKY48	ERF8	D	-1418	-1409	AGCCGCGAGG	5.6	7.8e-05
pWRKY48	ERF59	D	-1418	-1411	AGCCGCGA	6	0.00013
pWRKY48	WRKY48	D	-1354	-1345	TGCGTCAGAC	4.1	0.00042
pWRKY48	WRKY33	D	-1354	-1345	TGCGTCAGAC	3.7	0.00083
pWRKY48	WRKY15	D	-1353	-1344	GCGTCAGACC	4.4	0.00046
pWRKY48	RAP2.6L	R	-1312	-1303	TAGGCGCGTA	4	0.00099
pWRKY48	ERF5	D	-1310	-1301	CGCGCCTATC	4.1	0.00037
pWRKY48	ERF98	R	-1310	-1303	TAGGCGCG	4.1	0.00078
pWRKY48	ERF-1	D	-1309	-1301	GCGCCTATC	4.5	0.00044
pWRKY48	RAP2.6L	D	-1309	-1300	GCGCCTATCC	4.1	0.00081
pWRKY48	ERF5	D	-932	-923	CGCACCGCAC	4.5	0.00015
pWRKY48	ERF2	D	-932	-923	CGCACCGCAC	4.6	0.00023
pWRKY48	ERF11	D	-931	-922	GCACCGCACT	4.7	0.0003
pWRKY48	RAP2.6L	D	-931	-922	GCACCGCACT	4.6	0.00031
pWRKY48	ERF-1	D	-931	-923	GCACCGCAC	4.4	0.00053
pWRKY48	ERF98	D	-931	-924	GCACCGCA	4	0.00097
pWRKY48	ERF8	D	-930	-921	CACCGCACTT	4.2	0.001
pWRKY48	ERF11	D	-905	-896	ACGCAGTCAC	4.8	0.00025
pWRKY48	ERF-1	D	-905	-897	ACGCAGTCA	4.5	0.00044
pWRKY48	RAP2.6L	D	-905	-896	ACGCAGTCAC	4.4	0.00046
pWRKY48	ERF98	D	-905	-898	ACGCAGTC	4.3	0.00054
pWRKY48	ERF6	R	-905	-896	GTGACTGCGT	5.1	0.00055
pWRKY48	STZ	R	-904	-898	GACTGCG	3.1	9e-05
pWRKY48	ERF8	D	-904	-895	CGCAGTCACC	5.4	0.00012
pWRKY48	ERF59	D	-904	-897	CGCAGTCA	4.8	0.00076
pWRKY48	WRKY33	D	-903	-894	GCAGTCACCA	3.8	0.00065
pWRKY48	WRKY48	D	-903	-894	GCAGTCACCA	3.9	0.00073
pWRKY48	WRKY40	D	-902	-895	CAGTCACC	3.9	0.00077
pWRKY48	ERF59	D	-891	-884	CGGAGCCT	4.6	0.001
pWRKY48	ERF5	D	-651	-642	TTCGCCCCCT	3.8	0.00074
pWRKY48	ERF-1	D	-650	-642	TCGCCCCCT	4.8	0.00026
pWRKY48	ERF98	D	-650	-643	TCGCCCCC	4.4	0.00044
pWRKY48	RAP2.6L	D	-650	-641	TCGCCCCCTT	4.2	0.00068
pWRKY48	ERF59	D	-649	-642	CGCCCCCT	5.9	0.00015
pWRKY48	ERF8	D	-649	-640	CGCCCCCTTT	4.9	0.00032
pWRKY48	RAP2.6L	R	-304	-295	CTGCCGAGCA	4.3	0.00056
pWRKY48	ERF11	R	-304	-295	CTGCCGAGCA	4.2	0.00076
pWRKY48	ERF-1	R	-303	-295	CTGCCGAGC	4.6	0.00035
pWRKY48	ERF5	R	-303	-294	TCTGCCGAGC	3.8	0.00074
pWRKY48	ERF2	R	-303	-294	TCTGCCGAGC	3.9	0.00098
pWRKY48	ERF98	R	-302	-295	CTGCCGAG	4.2	0.00065
pWRKY48	ERF59	R	-300	-293	CTCTGCCG	5.3	0.0004
pWRKY48	ERF8	R	-295	-286	TGCCGTCCTC	5.3	0.00015
pWRKY48	ERF2	D	-295	-286	GAGGACGGCA	3.9	0.00098
pWRKY48	ERF11	R	-294	-285	GTGCCGTCCT	5.3	8.7e-05
pWRKY48	RAP2.6L	R	-294	-285	GTGCCGTCCT	5.2	9.1e-05
pWRKY48	ERF6	R	-294	-285	GTGCCGTCCT	6.2	0.00011
pWRKY48	ERF6	D	-294	-285	AGGACGGCAC	5.9	0.00017
pWRKY48	ERF-1	R	-293	-285	GTGCCGTCC	5.6	4.3e-05
pWRKY48	ERF5	R	-293	-284	GGTGCCGTCC	4.9	5.2e-05
pWRKY48	ERF2	R	-293	-284	GGTGCCGTCC	5.2	6.1e-05
pWRKY48	ERF59	R	-293	-286	TGCCGTCC	4.8	0.00076
pWRKY48	ERF98	R	-292	-285	GTGCCGTC	5.2	8.3e-05
pWRKY48	ERF5	D	-292	-283	GACGGCACCG	4	0.00047
pWRKY48	ERF2	D	-292	-283	GACGGCACCG	4.2	0.00054
pWRKY48	ERF8	R	-292	-283	CGGTGCCGTC	4.4	0.00072
pWRKY48	ERF98	D	-291	-284	ACGGCACC	4	0.00097
pWRKY48	ERF59	D	-290	-283	CGGCACCG	5.4	0.00035
pWRKY48	ERF59	R	-290	-283	CGGTGCCG	5.4	0.00035
pWRKY48	ERF2	R	-290	-281	GACGGTGCCG	4.1	0.00065
pWRKY48	ERF8	D	-290	-281	CGGCACCGTC	4.4	0.00072
pWRKY48	ERF2	D	-289	-280	GGCACCGTCT	4.3	0.00043
pWRKY48	ERF5	D	-289	-280	GGCACCGTCT	3.9	0.0006
pWRKY48	ERF11	D	-288	-279	GCACCGTCTT	4.5	0.00044
pWRKY48	ERF-1	D	-288	-280	GCACCGTCT	4.5	0.00044
pWRKY48	ERF98	D	-288	-281	GCACCGTC	4.4	0.00044
pWRKY48	RAP2.6L	D	-288	-279	GCACCGTCTT	4.1	0.00081
pWRKY48	ERF8	D	-287	-278	CACCGTCTTG	4.2	0.001
pWRKY48	ERF2	D	-265	-256	CCGTACGCCA	4.1	0.00065
pWRKY48	RAP2.6L	R	-264	-255	GTGGCGTACG	4	0.00099
pWRKY48	ERF5	D	-262	-253	TACGCCACAC	3.9	0.0006
pWRKY48	ERF-1	D	-261	-253	ACGCCACAC	4.5	0.00044
pWRKY48	RAP2.6L	D	-261	-252	ACGCCACACA	4.1	0.00081
pWRKY48	ERF8	D	-260	-251	CGCCACACAC	4.6	0.00053
pWRKY48	ERF8	R	-248	-239	CGCCGGTGAG	5.6	7.8e-05
pWRKY48	ERF5	D	-248	-239	CTCACCGGCG	4.4	0.00018
pWRKY48	ERF2	D	-248	-239	CTCACCGGCG	4.6	0.00023
pWRKY48	ERF6	D	-247	-238	TCACCGGCGT	6.6	5.5e-05
pWRKY48	ERF6	R	-247	-238	ACGCCGGTGA	6.6	5.5e-05
pWRKY48	ERF11	R	-247	-238	ACGCCGGTGA	5	0.00016
pWRKY48	RAP2.6L	R	-247	-238	ACGCCGGTGA	4.7	0.00026
pWRKY48	ERF11	D	-247	-238	TCACCGGCGT	4.3	0.00062
pWRKY48	ERF-1	D	-247	-239	TCACCGGCG	4.1	0.00093
pWRKY48	ERF98	D	-247	-240	TCACCGGC	4	0.00097
pWRKY48	RAP2.6L	D	-247	-238	TCACCGGCGT	4	0.00099
pWRKY48	ERF59	D	-246	-239	CACCGGCG	5.6	0.00028
pWRKY48	ERF59	R	-246	-239	CGCCGGTG	5.6	0.00028
pWRKY48	ERF-1	R	-246	-238	ACGCCGGTG	4.7	0.0003
pWRKY48	ERF8	D	-246	-237	CACCGGCGTT	4.8	0.00039
pWRKY48	ERF5	R	-246	-237	AACGCCGGTG	4	0.00047
pWRKY48	ERF2	R	-246	-237	AACGCCGGTG	4.1	0.00065
pWRKY48	ERF98	R	-245	-238	ACGCCGGT	4.6	0.00029
pWRKY48	RAP2.6L	D	-244	-235	CCGGCGTTTA	4.1	0.00081
pWRKY48	WRKY30	R	-242	-233	GGTAAACGCC	5.7	5.8e-05
pWRKY48	WRKY15	R	-241	-232	CGGTAAACGC	5.2	6.5e-05
pWRKY48	WRKY33	R	-240	-231	CCGGTAAACG	4.1	0.00025
pWRKY48	WRKY48	R	-240	-231	CCGGTAAACG	4.1	0.00042
pWRKY48	WRKY30	R	-235	-226	GGTCACCGGT	5.9	3.9e-05
pWRKY48	WRKY15	R	-234	-225	TGGTCACCGG	5.2	6.5e-05
pWRKY48	WRKY33	R	-233	-224	CTGGTCACCG	4.6	4.3e-05
pWRKY48	WRKY48	R	-233	-224	CTGGTCACCG	4.7	6.3e-05
pWRKY48	WRKY40	R	-232	-225	TGGTCACC	3.9	0.00077
pWRKY48	ERF8	R	-173	-164	CGCGGGCAAA	4.8	0.00039
pWRKY48	ERF6	D	-172	-163	TTGCCCGCGT	6.6	5.5e-05
pWRKY48	ERF6	R	-172	-163	ACGCGGGCAA	5.5	0.00032
pWRKY48	ERF11	R	-172	-163	ACGCGGGCAA	4.5	0.00044
pWRKY48	RAP2.6L	R	-172	-163	ACGCGGGCAA	4	0.00099
pWRKY48	ERF5	R	-171	-162	TACGCGGGCA	4.3	0.00023
pWRKY48	ERF2	R	-171	-162	TACGCGGGCA	4.3	0.00043
pWRKY48	ERF-1	R	-171	-163	ACGCGGGCA	4.5	0.00044
pWRKY48	ERF59	R	-171	-164	CGCGGGCA	4.9	0.00064
pWRKY48	ERF8	D	-171	-162	TGCCCGCGTA	4.2	0.001
pWRKY48	ERF98	R	-170	-163	ACGCGGGC	4.3	0.00054
pERF59	ERF8	D	-328	-319	CGCCGCCGTA	7.9	9.8e-08
pERF59	ERF59	D	-328	-321	CGCCGCCG	9.6	2.2e-07
pERF59	ERF2	R	-1665	-1656	GCCGCCGCCT	6.9	3.4e-07
pERF59	ERF2	D	-330	-321	TACGCCGCCG	6.9	3.4e-07
pERF59	RAP2.6L	R	-1666	-1657	CCGCCGCCTC	7	4.3e-07
pERF59	ERF11	R	-1666	-1657	CCGCCGCCTC	7.1	4.9e-07
pERF59	ERF98	R	-1664	-1657	CCGCCGCC	7.1	5.3e-07
pERF59	ERF5	R	-1665	-1656	GCCGCCGCCT	6.3	5.4e-07
pERF59	ERF-1	R	-1665	-1657	CCGCCGCCT	7.1	5.7e-07
pERF59	ERF5	D	-330	-321	TACGCCGCCG	6.2	7.4e-07
pERF59	ERF11	D	-329	-320	ACGCCGCCGT	7	7.5e-07
pERF59	RAP2.6L	D	-329	-320	ACGCCGCCGT	6.8	8.8e-07
pERF59	ERF8	R	-1667	-1658	CGCCGCCTCT	7.4	1.1e-06
pERF59	ERF-1	D	-329	-321	ACGCCGCCG	6.9	1.4e-06
pERF59	ERF98	D	-329	-322	ACGCCGCC	6.6	1.6e-06
pERF59	ERF59	R	-1665	-1658	CGCCGCCT	8.4	2.5e-06
pERF59	ERF59	R	-1662	-1655	TGCCGCCG	8	3.1e-06
pERF59	RAP2.6L	D	-326	-317	CCGCCGTACG	6.4	4.5e-06
pERF59	ERF11	D	-326	-317	CCGCCGTACG	6.3	7.6e-06
pERF59	ERF6	D	-329	-320	ACGCCGCCGT	7.7	8.4e-06
pERF59	ERF6	R	-1663	-1654	TTGCCGCCGC	7.6	1e-05
pERF59	ERF8	R	-1664	-1655	TGCCGCCGCC	6.6	1e-05
pERF59	ERF2	R	-1662	-1653	GTTGCCGCCG	5.8	1.4e-05
pERF59	ERF-1	D	-326	-318	CCGCCGTAC	6	1.6e-05
pERF59	ERF5	D	-327	-318	GCCGCCGTAC	5.3	1.7e-05
pERF59	ERF6	R	-1666	-1657	CCGCCGCCTC	7.2	2.2e-05
pERF59	ERF6	R	-329	-320	ACGGCGGCGT	7.2	2.2e-05
pERF59	ERF8	D	-325	-316	CGCCGTACGT	6.2	2.4e-05
pERF59	ERF5	D	-1664	-1655	GGCGGCGGCA	5.2	2.4e-05
pERF59	ERF5	R	-1662	-1653	GTTGCCGCCG	5.1	3e-05
pERF59	ERF5	R	-328	-319	TACGGCGGCG	5.1	3e-05
pERF59	ERF98	D	-1663	-1656	GCGGCGGC	5.6	3.2e-05
pERF59	WRKY30	D	-950	-941	CGTCAACCGT	6	3.3e-05
pERF59	RAP2.6L	R	-1663	-1654	TTGCCGCCGC	5.6	3.5e-05
pERF59	WRKY15	D	-951	-942	ACGTCAACCG	5.4	3.6e-05
pERF59	ERF11	R	-1663	-1654	TTGCCGCCGC	5.6	4.3e-05
pERF59	ERF2	D	-327	-318	GCCGCCGTAC	5.3	4.6e-05
pERF59	ERF6	D	-1666	-1657	GAGGCGGCGG	6.7	4.7e-05
pERF59	ERF98	R	-1661	-1654	TTGCCGCC	5.4	5.3e-05
pERF59	ERF2	D	-1664	-1655	GGCGGCGGCA	5.2	6.1e-05
pERF59	ERF2	R	-328	-319	TACGGCGGCG	5.2	6.1e-05
pERF59	ERF8	R	-330	-321	CGGCGGCGTA	5.7	6.4e-05
pERF59	WRKY48	D	-952	-943	GACGTCAACC	4.6	8.4e-05
pERF59	ERF-1	R	-1662	-1654	TTGCCGCCG	5.3	8.7e-05
pERF59	STZ	R	-1568	-1562	GACTGCG	3.1	9e-05
pERF59	ERF98	D	-797	-790	CCTCCGCC	5.1	0.0001
pERF59	ERF98	D	-326	-319	CCGCCGTA	5.1	0.0001
pERF59	ERF59	D	-796	-789	CTCCGCCT	6.1	0.0001
pERF59	RAP2.6L	D	-1663	-1654	GCGGCGGCAA	5.1	0.00011
pERF59	RAP2.6L	D	-1215	-1206	TAGCCGCATA	5.1	0.00011
pERF59	ERF11	R	-517	-508	CCGCTGCTAC	5.2	0.00011
pERF59	ERF5	D	-1667	-1658	AGAGGCGGCG	4.6	0.00011
pERF59	ERF6	R	-326	-317	CGTACGGCGG	6.1	0.00012
pERF59	ERF98	R	-327	-320	ACGGCGGC	5	0.00013
pERF59	ERF11	D	-1663	-1654	GCGGCGGCAA	5.1	0.00013
pERF59	ERF-1	D	-1663	-1655	GCGGCGGCA	5.1	0.00013
pERF59	RAP2.6L	D	-675	-666	TAGCCGCATG	5	0.00014
pERF59	RAP2.6L	R	-517	-508	CCGCTGCTAC	5	0.00014
pERF59	RAP2.6L	R	-329	-320	ACGGCGGCGT	5	0.00014
pERF59	ERF59	R	-328	-321	CGGCGGCG	5.9	0.00015
pERF59	ERF59	D	-131	-124	GGCAGCCT	5.9	0.00015
pERF59	ERF8	D	-1662	-1653	CGGCGGCAAC	5.3	0.00015
pERF59	ERF5	D	-955	-946	CCCGACGTCA	4.4	0.00018
pERF59	ERF2	D	-1667	-1658	AGAGGCGGCG	4.7	0.00019
pERF59	ERF8	D	-1214	-1205	AGCCGCATAT	5.2	0.00019
pERF59	ERF11	D	-1215	-1206	TAGCCGCATA	4.9	0.0002
pERF59	ERF11	D	-675	-666	TAGCCGCATG	4.9	0.0002
pERF59	ERF11	R	-329	-320	ACGGCGGCGT	4.9	0.0002
pERF59	ERF-1	D	-954	-946	CCGACGTCA	4.9	0.0002
pERF59	ERF59	D	-1214	-1207	AGCCGCAT	5.7	0.00022
pERF59	ERF59	D	-674	-667	AGCCGCAT	5.7	0.00022
pERF59	ERF59	R	-135	-128	TGCCTCCG	5.7	0.00022
pERF59	ERF8	D	-674	-665	AGCCGCATGT	5.1	0.00023
pERF59	ERF8	R	-518	-509	CGCTGCTACA	5.1	0.00023
pERF59	ERF2	D	-798	-789	TCCTCCGCCT	4.6	0.00023
pERF59	ERF2	R	-135	-126	GCTGCCTCCG	4.6	0.00023
pERF59	ERF2	D	-133	-124	GAGGCAGCCT	4.6	0.00023
pERF59	STZ	R	-313	-307	GAGTGTA	3	0.00024
pERF59	ERF6	D	-1663	-1654	GCGGCGGCAA	5.7	0.00024
pERF59	ERF98	D	-1666	-1659	GAGGCGGC	4.7	0.00025
pERF59	ERF98	D	-1215	-1208	TAGCCGCA	4.7	0.00025
pERF59	ERF98	D	-675	-668	TAGCCGCA	4.7	0.00025
pERF59	WRKY33	D	-952	-943	GACGTCAACC	4.1	0.00025
pERF59	ERF-1	D	-797	-789	CCTCCGCCT	4.8	0.00026
pERF59	ERF-1	R	-328	-320	ACGGCGGCG	4.8	0.00026
pERF59	WRKY30	D	-1659	-1650	CGGCAACGAC	5	0.00026
pERF59	RAP2.6L	R	-1669	-1660	CCGCCTCTAT	4.7	0.00026
pERF59	ERF8	D	-1568	-1559	CGCAGTCAAT	5	0.00028
pERF59	ERF8	D	-796	-787	CTCCGCCTTA	5	0.00028
pERF59	ERF59	R	-132	-125	GGCTGCCT	5.6	0.00028
pERF59	ERF98	D	-132	-125	AGGCAGCC	4.6	0.00029
pERF59	ERF2	D	-955	-946	CCCGACGTCA	4.5	0.00029
pERF59	ERF11	D	-797	-788	CCTCCGCCTT	4.7	0.0003
pERF59	RAP2.6L	D	-1666	-1657	GAGGCGGCGG	4.6	0.00031
pERF59	RAP2.6L	D	-797	-788	CCTCCGCCTT	4.6	0.00031
pERF59	RAP2.6L	R	-332	-323	GCGGCGTATT	4.6	0.00031
pERF59	ERF8	R	-1670	-1661	CGCCTCTATA	4.9	0.00032
pERF59	ERF8	D	-953	-944	CGACGTCAAC	4.9	0.00032
pERF59	ERF6	D	-326	-317	CCGCCGTACG	5.5	0.00032
pERF59	ERF6	R	-136	-127	CTGCCTCCGA	5.5	0.00032
pERF59	ERF59	R	-1659	-1652	CGTTGCCG	5.4	0.00035
pERF59	ERF-1	D	-1215	-1207	TAGCCGCAT	4.6	0.00035
pERF59	ERF-1	D	-675	-667	TAGCCGCAT	4.6	0.00035
pERF59	WRKY33	D	-1567	-1558	GCAGTCAATC	4	0.00035
pERF59	ERF11	R	-1669	-1660	CCGCCTCTAT	4.6	0.00035
pERF59	ERF11	D	-954	-945	CCGACGTCAA	4.6	0.00035
pERF59	ERF98	D	-954	-947	CCGACGTC	4.5	0.00036
pERF59	ERF5	R	-135	-126	GCTGCCTCCG	4.1	0.00037
pERF59	RAP2.6L	D	-954	-945	CCGACGTCAA	4.5	0.00039
pERF59	WRKY30	D	-149	-140	GGTGATCGCG	4.8	0.00039
pERF59	WRKY48	D	-1661	-1652	GGCGGCAACG	4.1	0.00042
pERF59	WRKY48	D	-1567	-1558	GCAGTCAATC	4.1	0.00042
pERF59	ERF2	D	-1216	-1207	TTAGCCGCAT	4.3	0.00043
pERF59	ERF2	D	-958	-949	CAGCCCGACG	4.3	0.00043
pERF59	ERF2	D	-676	-667	TTAGCCGCAT	4.3	0.00043
pERF59	ERF2	R	-132	-123	TAGGCTGCCT	4.3	0.00043
pERF59	ERF-1	R	-1668	-1660	CCGCCTCTA	4.5	0.00044
pERF59	ERF-1	R	-135	-127	CTGCCTCCG	4.5	0.00044
pERF59	ERF98	R	-131	-124	AGGCTGCC	4.4	0.00044
pERF59	WRKY15	R	-1913	-1904	TAGTCAAACC	4.4	0.00046
pERF59	WRKY15	R	-1228	-1219	GGGTCAAACA	4.4	0.00046
pERF59	ERF5	R	-331	-322	GGCGGCGTAT	4	0.00047
pERF59	WRKY33	R	-666	-657	TAGGTCAAAC	3.9	0.00048
pERF59	ERF59	D	-1665	-1658	AGGCGGCG	5.1	0.00048
pERF59	ERF59	D	-515	-508	AGCAGCGG	5.1	0.00048
pERF59	ERF59	D	-331	-324	ATACGCCG	5.1	0.00048
pERF59	ERF59	D	-64	-57	AGCCCCCA	5.1	0.00048
pERF59	ERF11	D	-1666	-1657	GAGGCGGCGG	4.4	0.00052
pERF59	ERF11	R	-332	-323	GCGGCGTATT	4.4	0.00052
pERF59	ERF8	D	-1665	-1656	AGGCGGCGGC	4.6	0.00053
pERF59	ERF-1	D	-1569	-1561	TCGCAGTCA	4.4	0.00053
pERF59	ERF-1	R	-516	-508	CCGCTGCTA	4.4	0.00053
pERF59	ERF2	D	-1570	-1561	GTCGCAGTCA	4.2	0.00054
pERF59	RAP2.6L	D	-1662	-1653	CGGCGGCAAC	4.3	0.00056
pERF59	RAP2.6L	R	-330	-321	CGGCGGCGTA	4.3	0.00056
pERF59	WRKY48	R	-666	-657	TAGGTCAAAC	4	0.00057
pERF59	WRKY15	D	-1660	-1651	GCGGCAACGA	4.3	0.00057
pERF59	WRKY15	R	-667	-658	AGGTCAAACA	4.3	0.00057
pERF59	WRKY40	R	-1226	-1219	GGGTCAAA	4	0.00057
pERF59	WRKY40	D	-951	-944	ACGTCAAC	4	0.00057
pERF59	ERF5	R	-1668	-1659	GCCGCCTCTA	3.9	0.0006
pERF59	ERF5	D	-1570	-1561	GTCGCAGTCA	3.9	0.0006
pERF59	ERF5	D	-798	-789	TCCTCCGCCT	3.9	0.0006
pERF59	ERF-1	D	-1666	-1658	GAGGCGGCG	4.3	0.00063
pERF59	ERF59	D	-1664	-1657	GGCGGCGG	4.9	0.00064
pERF59	ERF59	R	-516	-509	CGCTGCTA	4.9	0.00064
pERF59	ERF59	D	-325	-318	CGCCGTAC	4.9	0.00064
pERF59	ERF6	R	-954	-945	TTGACGTCGG	5	0.00064
pERF59	ERF2	R	-516	-507	ACCGCTGCTA	4.1	0.00065
pERF59	ERF98	R	-515	-508	CCGCTGCT	4.2	0.00065
pERF59	ERF98	R	-330	-323	GCGGCGTA	4.2	0.00065
pERF59	ERF98	R	-328	-321	CGGCGGCG	4.2	0.00065
pERF59	ERF98	R	-134	-127	CTGCCTCC	4.2	0.00065
pERF59	RAP2.6L	D	-1922	-1913	CCGACGTTAG	4.2	0.00068
pERF59	RAP2.6L	R	-136	-127	CTGCCTCCGA	4.2	0.00068
pERF59	ERF6	D	-957	-948	AGCCCGACGT	4.9	0.00071
pERF59	WRKY48	R	-1227	-1218	TGGGTCAAAC	3.9	0.00073
pERF59	ERF5	D	-1661	-1652	GGCGGCAACG	3.8	0.00074
pERF59	ERF5	D	-1216	-1207	TTAGCCGCAT	3.8	0.00074
pERF59	ERF5	D	-676	-667	TTAGCCGCAT	3.8	0.00074
pERF59	ERF5	D	-133	-124	GAGGCAGCCT	3.8	0.00074
pERF59	ERF11	D	-1922	-1913	CCGACGTTAG	4.2	0.00076
pERF59	ERF11	D	-1662	-1653	CGGCGGCAAC	4.2	0.00076
pERF59	ERF11	D	-1569	-1560	TCGCAGTCAA	4.2	0.00076
pERF59	ERF11	R	-330	-321	CGGCGGCGTA	4.2	0.00076
pERF59	ERF59	D	-1662	-1655	CGGCGGCA	4.8	0.00076
pERF59	ERF59	D	-1568	-1561	CGCAGTCA	4.8	0.00076
pERF59	ERF59	D	-956	-949	GCCCGACG	4.8	0.00076
pERF59	WRKY40	D	-1566	-1559	CAGTCAAT	3.9	0.00077
pERF59	ERF98	D	-1569	-1562	TCGCAGTC	4.1	0.00078
pERF59	ERF-1	D	-65	-57	TAGCCCCCA	4.2	0.00079
pERF59	ERF2	R	-1668	-1659	GCCGCCTCTA	4	0.00081
pERF59	ERF2	D	-517	-508	GTAGCAGCGG	4	0.00081
pERF59	ERF2	R	-329	-320	ACGGCGGCGT	4	0.00081
pERF59	RAP2.6L	D	-794	-785	CCGCCTTAGT	4.1	0.00081
pERF59	WRKY33	R	-1227	-1218	TGGGTCAAAC	3.7	0.00083
pERF59	ERF8	R	-134	-125	GGCTGCCTCC	4.3	0.00084
pERF59	ERF8	D	-131	-122	GGCAGCCTAA	4.3	0.00084
pERF59	ERF5	R	-516	-507	ACCGCTGCTA	3.7	0.00089
pERF59	ERF5	D	-66	-57	ATAGCCCCCA	3.7	0.00089
pERF59	ERF11	R	-136	-127	CTGCCTCCGA	4.1	0.0009
pERF59	ERF11	D	-132	-123	AGGCAGCCTA	4.1	0.0009
pERF59	ERF2	D	-1663	-1654	GCGGCGGCAA	3.9	0.00098
pERF59	ERF2	R	-331	-322	GGCGGCGTAT	3.9	0.00098
pERF59	ERF8	R	-1661	-1652	CGTTGCCGCC	4.2	0.001
pERF59	ERF59	D	-1924	-1917	AACCGACG	4.6	0.001
pERF59	ERF59	R	-1668	-1661	CGCCTCTA	4.6	0.001
pWRKY28	ERF8	R	-1122	-1113	CGCCGACACA	6.7	7.6e-06
pWRKY28	ERF59	R	-1117	-1110	CGTCGCCG	7.6	1.2e-05
pWRKY28	ERF11	R	-1121	-1112	TCGCCGACAC	5.9	2e-05
pWRKY28	ERF-1	R	-1120	-1112	TCGCCGACA	5.9	2.1e-05
pWRKY28	RAP2.6L	R	-1121	-1112	TCGCCGACAC	5.8	2.1e-05
pWRKY28	ERF6	D	-1104	-1095	ATGCCGGTGC	7.2	2.2e-05
pWRKY28	ERF2	R	-1117	-1108	ACCGTCGCCG	5.6	2.3e-05
pWRKY28	ERF5	R	-1120	-1111	GTCGCCGACA	5.2	2.4e-05
pWRKY28	ERF5	R	-1117	-1108	ACCGTCGCCG	5.1	3e-05
pWRKY28	ERF2	R	-1120	-1111	GTCGCCGACA	5.5	3e-05
pWRKY28	ERF98	R	-1119	-1112	TCGCCGAC	5.6	3.2e-05
pWRKY28	ERF8	R	-1119	-1110	CGTCGCCGAC	6	3.4e-05
pWRKY28	ERF-1	R	-1117	-1109	CCGTCGCCG	5.7	3.4e-05
pWRKY28	ERF6	D	-1121	-1112	GTGTCGGCGA	6.9	3.5e-05
pWRKY28	ERF6	D	-985	-976	CGACCGGCCG	6.9	3.5e-05
pWRKY28	ERF6	R	-985	-976	CGGCCGGTCG	6.9	3.5e-05
pWRKY28	ERF6	D	-981	-972	CGGCCGGTGA	6.9	3.5e-05
pWRKY28	RAP2.6L	R	-1118	-1109	CCGTCGCCGA	5.6	3.5e-05
pWRKY28	ERF98	R	-1116	-1109	CCGTCGCC	5.5	4.3e-05
pWRKY28	ERF11	R	-1118	-1109	CCGTCGCCGA	5.6	4.3e-05
pWRKY28	WRKY33	R	-936	-927	TTAGTCAGCG	4.6	4.3e-05
pWRKY28	WRKY30	R	-979	-970	AGTCACCGGC	5.8	4.9e-05
pWRKY28	ERF11	D	-896	-887	GCGCCGTTTA	5.5	5.5e-05
pWRKY28	WRKY48	R	-936	-927	TTAGTCAGCG	4.7	6.3e-05
pWRKY28	WRKY15	R	-937	-928	TAGTCAGCGA	5.2	6.5e-05
pWRKY28	ERF59	R	-1120	-1113	CGCCGACA	6.5	7e-05
pWRKY28	ERF5	D	-1119	-1110	GTCGGCGACG	4.7	9e-05
pWRKY28	ERF5	R	-984	-975	CCGGCCGGTC	4.7	9e-05
pWRKY28	STZ	D	-839	-833	GAGTGGG	3.1	9e-05
pWRKY28	RAP2.6L	R	-985	-976	CGGCCGGTCG	5.2	9.1e-05
pWRKY28	RAP2.6L	D	-896	-887	GCGCCGTTTA	5.2	9.1e-05
pWRKY28	ERF2	D	-1119	-1110	GTCGGCGACG	5	0.0001
pWRKY28	WRKY15	R	-978	-969	CAGTCACCGG	5	0.00011
pWRKY28	ERF5	D	-897	-888	CGCGCCGTTT	4.6	0.00011
pWRKY28	WRKY33	R	-1020	-1011	GCAGTCAAAG	4.3	0.00012
pWRKY28	ERF6	R	-1121	-1112	TCGCCGACAC	6.1	0.00012
pWRKY28	WRKY40	D	-1111	-1104	CGGTCAAA	4.4	0.00013
pWRKY28	ERF6	R	-981	-972	TCACCGGCCG	6	0.00015
pWRKY28	ERF59	D	-1080	-1073	GGCAGCCT	5.9	0.00015
pWRKY28	ERF8	D	-895	-886	CGCCGTTTAG	5.3	0.00015
pWRKY28	ERF11	R	-1104	-1095	GCACCGGCAT	5	0.00016
pWRKY28	ERF11	R	-985	-976	CGGCCGGTCG	5	0.00016
pWRKY28	WRKY48	R	-1807	-1798	GTGGTCAAAG	4.4	0.00017
pWRKY28	ERF-1	D	-896	-888	GCGCCGTTT	5	0.00017
pWRKY28	WRKY33	R	-1807	-1798	GTGGTCAAAG	4.2	0.00018
pWRKY28	WRKY30	R	-938	-929	AGTCAGCGAA	5.2	0.00018
pWRKY28	ERF2	R	-984	-975	CCGGCCGGTC	4.7	0.00019
pWRKY28	ERF2	D	-982	-973	CCGGCCGGTG	4.7	0.00019
pWRKY28	ERF2	D	-897	-888	CGCGCCGTTT	4.7	0.00019
pWRKY28	ERF8	D	-1117	-1108	CGGCGACGGT	5.2	0.00019
pWRKY28	ERF98	R	-897	-890	ACGGCGCG	4.8	0.0002
pWRKY28	ERF98	D	-896	-889	GCGCCGTT	4.8	0.0002
pWRKY28	ERF6	R	-1118	-1109	CCGTCGCCGA	5.8	0.0002
pWRKY28	ERF6	R	-1104	-1095	GCACCGGCAT	5.8	0.0002
pWRKY28	RAP2.6L	D	-1118	-1109	TCGGCGACGG	4.8	0.00021
pWRKY28	ERF59	D	-1117	-1110	CGGCGACG	5.7	0.00022
pWRKY28	WRKY48	R	-1020	-1011	GCAGTCAAAG	4.3	0.00023
pWRKY28	WRKY15	D	-1111	-1102	CGGTCAAATG	4.7	0.00023
pWRKY28	ERF2	D	-900	-891	CCACGCGCCG	4.6	0.00023
pWRKY28	ERF5	D	-986	-977	ACGACCGGCC	4.3	0.00023
pWRKY28	ERF5	D	-982	-973	CCGGCCGGTG	4.3	0.00023
pWRKY28	ERF98	R	-1102	-1095	GCACCGGC	4.7	0.00025
pWRKY28	ERF98	R	-983	-976	CGGCCGGT	4.7	0.00025
pWRKY28	ERF98	D	-981	-974	CGGCCGGT	4.7	0.00025
pWRKY28	WRKY33	R	-977	-968	TCAGTCACCG	4.1	0.00025
pWRKY28	ERF-1	R	-984	-976	CGGCCGGTC	4.8	0.00026
pWRKY28	RAP2.6L	D	-981	-972	CGGCCGGTGA	4.7	0.00026
pWRKY28	RAP2.6L	R	-899	-890	ACGGCGCGTG	4.7	0.00026
pWRKY28	ERF8	R	-1083	-1074	GGCTGCCACG	5	0.00028
pWRKY28	ERF59	R	-1081	-1074	GGCTGCCA	5.6	0.00028
pWRKY28	WRKY15	R	-1549	-1540	TGGTCAAACC	4.6	0.00029
pWRKY28	WRKY15	D	-1324	-1315	GGGTCAAATC	4.6	0.00029
pWRKY28	WRKY40	R	-1223	-1216	TAGTCAAG	4.2	0.00029
pWRKY28	ERF98	D	-1118	-1111	TCGGCGAC	4.6	0.00029
pWRKY28	ERF98	D	-985	-978	CGACCGGC	4.6	0.00029
pWRKY28	ERF2	D	-1082	-1073	GTGGCAGCCT	4.5	0.00029
pWRKY28	ERF2	D	-986	-977	ACGACCGGCC	4.5	0.00029
pWRKY28	ERF5	R	-980	-971	GTCACCGGCC	4.2	0.0003
pWRKY28	WRKY30	R	-1809	-1800	GGTCAAAGTG	4.9	0.00032
pWRKY28	ERF8	R	-982	-973	CACCGGCCGG	4.9	0.00032
pWRKY28	ERF2	R	-1081	-1072	TAGGCTGCCA	4.4	0.00035
pWRKY28	ERF-1	D	-1118	-1110	TCGGCGACG	4.6	0.00035
pWRKY28	WRKY33	D	-1112	-1103	ACGGTCAAAT	4	0.00035
pWRKY28	ERF11	D	-981	-972	CGGCCGGTGA	4.6	0.00035
pWRKY28	ERF98	R	-778	-771	GTGCTGCC	4.5	0.00036
pWRKY28	ERF5	R	-1103	-1094	TGCACCGGCA	4.1	0.00037
pWRKY28	WRKY15	R	-1808	-1799	TGGTCAAAGT	4.5	0.00037
pWRKY28	WRKY40	D	-1433	-1426	CCGTCAGC	4.1	0.00037
pWRKY28	WRKY40	R	-935	-928	TAGTCAGC	4.1	0.00037
pWRKY28	RAP2.6L	R	-1104	-1095	GCACCGGCAT	4.5	0.00039
pWRKY28	ERF8	R	-900	-891	CGGCGCGTGG	4.8	0.00039
pWRKY28	WRKY48	D	-1434	-1425	TCCGTCAGCA	4.1	0.00042
pWRKY28	WRKY48	R	-977	-968	TCAGTCACCG	4.1	0.00042
pWRKY28	ERF2	R	-1103	-1094	TGCACCGGCA	4.3	0.00043
pWRKY28	ERF6	R	-1433	-1424	ATGCTGACGG	5.3	0.00043
pWRKY28	ERF11	D	-1118	-1109	TCGGCGACGG	4.5	0.00044
pWRKY28	ERF-1	R	-1103	-1095	GCACCGGCA	4.5	0.00044
pWRKY28	ERF98	D	-1081	-1074	TGGCAGCC	4.4	0.00044
pWRKY28	ERF98	R	-1080	-1073	AGGCTGCC	4.4	0.00044
pWRKY28	ERF8	R	-1105	-1096	CACCGGCATT	4.7	0.00046
pWRKY28	RAP2.6L	D	-985	-976	CGACCGGCCG	4.4	0.00046
pWRKY28	ERF5	D	-900	-891	CCACGCGCCG	4	0.00047
pWRKY28	WRKY33	D	-1434	-1425	TCCGTCAGCA	3.9	0.00048
pWRKY28	WRKY33	R	-1117	-1108	ACCGTCGCCG	3.9	0.00048
pWRKY28	ERF59	D	-898	-891	ACGCGCCG	5.1	0.00048
pWRKY28	ERF6	D	-1118	-1109	TCGGCGACGG	5.2	0.00049
pWRKY28	ERF11	D	-985	-976	CGACCGGCCG	4.4	0.00052
pWRKY28	ERF11	R	-899	-890	ACGGCGCGTG	4.4	0.00052
pWRKY28	ERF8	D	-912	-903	CGTCGTCTTC	4.6	0.00053
pWRKY28	ERF-1	D	-913	-905	ACGTCGTCT	4.4	0.00053
pWRKY28	ERF2	R	-980	-971	GTCACCGGCC	4.2	0.00054
pWRKY28	WRKY30	D	-942	-933	AGTCTTCGCT	4.6	0.00055
pWRKY28	WRKY48	R	-1117	-1108	ACCGTCGCCG	4	0.00057
pWRKY28	WRKY48	D	-1112	-1103	ACGGTCAAAT	4	0.00057
pWRKY28	WRKY40	D	-1324	-1317	GGGTCAAA	4	0.00057
pWRKY28	WRKY40	D	-1128	-1121	AGGTCATG	4	0.00057
pWRKY28	ERF5	R	-898	-889	AACGGCGCGT	3.9	0.0006
pWRKY28	ERF11	R	-981	-972	TCACCGGCCG	4.3	0.00062
pWRKY28	ERF8	R	-986	-977	GGCCGGTCGT	4.5	0.00063
pWRKY28	ERF8	D	-936	-927	CGCTGACTAA	4.5	0.00063
pWRKY28	ERF-1	D	-985	-977	CGACCGGCC	4.3	0.00063
pWRKY28	ERF-1	D	-981	-973	CGGCCGGTG	4.3	0.00063
pWRKY28	ERF-1	R	-980	-972	TCACCGGCC	4.3	0.00063
pWRKY28	ERF59	R	-912	-905	AGACGACG	4.9	0.00064
pWRKY28	ERF6	R	-1115	-1106	TGACCGTCGC	5	0.00064
pWRKY28	WRKY33	R	-1548	-1539	ATGGTCAAAC	3.8	0.00065
pWRKY28	WRKY33	D	-865	-856	CCCGTCCACT	3.8	0.00065
pWRKY28	ERF98	D	-913	-906	ACGTCGTC	4.2	0.00065
pWRKY28	ERF98	D	-899	-892	CACGCGCC	4.2	0.00065
pWRKY28	WRKY15	R	-1021	-1012	CAGTCAAAGA	4.2	0.00071
pWRKY28	WRKY15	D	-943	-934	TAGTCTTCGC	4.2	0.00071
pWRKY28	WRKY48	D	-1122	-1113	TGTGTCGGCG	3.9	0.00073
pWRKY28	WRKY48	D	-865	-856	CCCGTCCACT	3.9	0.00073
pWRKY28	ERF5	D	-1116	-1107	GGCGACGGTC	3.8	0.00074
pWRKY28	ERF5	D	-1082	-1073	GTGGCAGCCT	3.8	0.00074
pWRKY28	STZ	R	-1414	-1408	GAGTGGA	2.8	0.00075
pWRKY28	STZ	D	-1179	-1173	CAGTGAG	2.8	0.00075
pWRKY28	STZ	R	-1148	-1142	GACTGTC	2.8	0.00075
pWRKY28	STZ	D	-1016	-1010	GACTGCC	2.8	0.00075
pWRKY28	STZ	D	-973	-967	GACTGAG	2.8	0.00075
pWRKY28	STZ	D	-882	-876	TAGCGCG	2.8	0.00075
pWRKY28	ERF11	R	-1082	-1073	AGGCTGCCAC	4.2	0.00076
pWRKY28	ERF11	D	-937	-928	TCGCTGACTA	4.2	0.00076
pWRKY28	ERF11	R	-780	-771	GTGCTGCCTT	4.2	0.00076
pWRKY28	ERF59	R	-1114	-1107	GACCGTCG	4.8	0.00076
pWRKY28	ERF59	D	-980	-973	GGCCGGTG	4.8	0.00076
pWRKY28	ERF59	R	-779	-772	TGCTGCCT	4.8	0.00076
pWRKY28	WRKY40	R	-976	-969	CAGTCACC	3.9	0.00077
pWRKY28	WRKY40	D	-864	-857	CCGTCCAC	3.9	0.00077
pWRKY28	WRKY30	R	-1550	-1541	GGTCAAACCA	4.4	0.00078
pWRKY28	WRKY30	D	-1110	-1101	GGTCAAATGC	4.4	0.00078
pWRKY28	WRKY30	R	-15	-6	GGTCTTCGTC	4.4	0.00078
pWRKY28	ERF2	D	-985	-976	CGACCGGCCG	4	0.00081
pWRKY28	ERF2	R	-898	-889	AACGGCGCGT	4	0.00081
pWRKY28	ERF2	R	-779	-770	TGTGCTGCCT	4	0.00081
pWRKY28	RAP2.6L	R	-1082	-1073	AGGCTGCCAC	4.1	0.00081
pWRKY28	WRKY33	R	-1224	-1215	CTAGTCAAGA	3.7	0.00083
pWRKY28	ERF8	D	-1080	-1071	GGCAGCCTAA	4.3	0.00084
pWRKY28	ERF8	D	-980	-971	GGCCGGTGAC	4.3	0.00084
pWRKY28	WRKY15	D	-1433	-1424	CCGTCAGCAT	4.1	0.00085
pWRKY28	ERF59	D	-983	-976	ACCGGCCG	4.7	0.00086
pWRKY28	ERF59	R	-981	-974	ACCGGCCG	4.7	0.00086
pWRKY28	ERF59	R	-898	-891	CGGCGCGT	4.7	0.00086
pWRKY28	ERF5	D	-1122	-1113	TGTGTCGGCG	3.7	0.00089
pWRKY28	ERF5	D	-1083	-1074	CGTGGCAGCC	3.7	0.00089
pWRKY28	ERF5	R	-885	-876	CGCGCTACGA	3.7	0.00089
pWRKY28	ERF11	D	-1104	-1095	ATGCCGGTGC	4.1	0.0009
pWRKY28	ERF11	D	-913	-904	ACGTCGTCTT	4.1	0.0009
pWRKY28	ERF11	R	-886	-877	GCGCTACGAC	4.1	0.0009
pWRKY28	ERF-1	D	-1115	-1107	GCGACGGTC	4.1	0.00093
pWRKY28	ERF-1	D	-937	-929	TCGCTGACT	4.1	0.00093
pWRKY28	WRKY30	D	-1432	-1423	CGTCAGCATA	4.3	0.00093
pWRKY28	WRKY30	D	-1323	-1314	GGTCAAATCT	4.3	0.00093
pWRKY28	WRKY30	R	-1119	-1110	CGTCGCCGAC	4.3	0.00093
pWRKY28	WRKY30	D	-1117	-1108	CGGCGACGGT	4.3	0.00093
pWRKY28	WRKY30	D	-863	-854	CGTCCACTAT	4.3	0.00093
pWRKY28	WRKY48	R	-1548	-1539	ATGGTCAAAC	3.8	0.00095
pWRKY28	ERF98	D	-1121	-1114	GTGTCGGC	4	0.00097
pWRKY28	ERF98	R	-979	-972	TCACCGGC	4	0.00097
pWRKY28	ERF2	D	-1122	-1113	TGTGTCGGCG	3.9	0.00098
pWRKY28	RAP2.6L	R	-981	-972	TCACCGGCCG	4	0.00099
pWRKY28	RAP2.6L	D	-899	-890	CACGCGCCGT	4	0.00099
pWRKY28	ERF8	D	-1103	-1094	TGCCGGTGCA	4.2	0.001
pWRKY28	ERF59	R	-977	-970	AGTCACCG	4.6	0.001
pWRKY28	ERF6	R	-896	-887	TAAACGGCGC	4.6	0.001
pERF98	WRKY15	D	-189	-180	TAGTCAACCC	5.3	4.8e-05
pERF98	WRKY30	R	-1609	-1600	AGTCAACTCT	5.6	7.8e-05
pERF98	WRKY30	D	-188	-179	AGTCAACCCA	5.6	7.8e-05
pERF98	STZ	D	-877	-871	GAGTGTG	3.1	9e-05
pERF98	WRKY15	R	-1608	-1599	CAGTCAACTC	5	0.00011
pERF98	WRKY15	R	-49	-40	TGGTCAGCAC	5	0.00011
pERF98	WRKY30	R	-50	-41	GGTCAGCACT	5.3	0.00015
pERF98	WRKY40	R	-1606	-1599	CAGTCAAC	4.3	0.00018
pERF98	WRKY33	D	-190	-181	ATAGTCAACC	4.2	0.00018
pERF98	WRKY15	R	-1807	-1798	TGGTCAAACG	4.8	0.00018
pERF98	WRKY48	D	-190	-181	ATAGTCAACC	4.3	0.00023
pERF98	WRKY40	D	-189	-182	TAGTCAAC	4.2	0.00029
pERF98	WRKY40	R	-47	-40	TGGTCAGC	4.2	0.00029
pERF98	WRKY48	D	-394	-385	GGAGTCAAAG	4.2	0.00032
pERF98	ERF8	R	-1075	-1066	CGCCCTCTAG	4.9	0.00032
pERF98	ERF59	D	-1595	-1588	AGCCACCA	5.4	0.00035
pERF98	WRKY33	R	-1607	-1598	ACAGTCAACT	4	0.00035
pERF98	ERF5	D	-131	-122	CTCGACGACA	4.1	0.00037
pERF98	WRKY40	R	-455	-448	TGGTCTAG	4.1	0.00037
pERF98	WRKY48	R	-1607	-1598	ACAGTCAACT	4.1	0.00042
pERF98	WRKY48	R	-48	-39	TTGGTCAGCA	4.1	0.00042
pERF98	ERF6	R	-122	-113	AGGCCGGATT	5.3	0.00043
pERF98	ERF98	D	-1596	-1589	TAGCCACC	4.4	0.00044
pERF98	ERF-1	R	-1073	-1065	TCGCCCTCT	4.5	0.00044
pERF98	WRKY15	D	-393	-384	GAGTCAAAGA	4.4	0.00046
pERF98	ERF5	R	-1073	-1064	CTCGCCCTCT	4	0.00047
pERF98	WRKY33	D	-394	-385	GGAGTCAAAG	3.9	0.00048
pERF98	WRKY33	R	-48	-39	TTGGTCAGCA	3.9	0.00048
pERF98	ERF8	D	-129	-120	CGACGACAAT	4.6	0.00053
pERF98	ERF-1	D	-1596	-1588	TAGCCACCA	4.4	0.00053
pERF98	ERF2	D	-131	-122	CTCGACGACA	4.2	0.00054
pERF98	WRKY30	R	-1808	-1799	GGTCAAACGA	4.6	0.00055
pERF98	WRKY40	D	-166	-159	TCGTCAAG	4	0.00057
pERF98	ERF6	R	-1324	-1315	ATTCCGGAGC	5	0.00064
pERF98	ERF6	D	-122	-113	AATCCGGCCT	5	0.00064
pERF98	WRKY33	R	-456	-447	ATGGTCTAGG	3.8	0.00065
pERF98	WRKY48	R	-534	-525	GAGGTCTGAG	3.9	0.00073
pERF98	WRKY48	R	-137	-128	CGAGTCAGAA	3.9	0.00073
pERF98	WRKY30	D	-392	-383	AGTCAAAGAC	4.4	0.00078
pERF98	ERF-1	D	-130	-122	TCGACGACA	4.2	0.00079
pERF98	RAP2.6L	R	-1074	-1065	TCGCCCTCTA	4.1	0.00081
pERF98	WRKY33	R	-534	-525	GAGGTCTGAG	3.7	0.00083
pERF98	WRKY33	R	-137	-128	CGAGTCAGAA	3.7	0.00083
pERF98	WRKY48	R	-456	-447	ATGGTCTAGG	3.8	0.00095
pERF98	ERF98	D	-130	-123	TCGACGAC	4	0.00097
pERF98	ERF98	R	-120	-113	AGGCCGGA	4	0.00097
pERF98	ERF2	D	-1597	-1588	TTAGCCACCA	3.9	0.00098
pERF98	ERF59	R	-613	-606	CGCGTCCA	4.6	0.001
pERF98	ERF59	D	-129	-122	CGACGACA	4.6	0.001
pWRKY30	ERF11	R	-1491	-1482	GCGCCGCCGC	7.9	4.3e-09
pWRKY30	RAP2.6L	R	-1491	-1482	GCGCCGCCGC	7.7	4.3e-09
pWRKY30	RAP2.6L	R	-1497	-1488	CCGCCGCCGC	7.6	9.7e-09
pWRKY30	RAP2.6L	R	-1494	-1485	CCGCCGCCGC	7.6	9.7e-09
pWRKY30	ERF8	R	-1498	-1489	CGCCGCCGCC	8.1	1.6e-08
pWRKY30	ERF8	R	-1495	-1486	CGCCGCCGCC	8.1	1.6e-08
pWRKY30	ERF8	R	-1492	-1483	CGCCGCCGCC	8.1	1.6e-08
pWRKY30	ERF2	R	-1499	-1490	GCCGCCGCCG	7.4	3.1e-08
pWRKY30	ERF2	R	-1496	-1487	GCCGCCGCCG	7.4	3.1e-08
pWRKY30	ERF2	R	-1493	-1484	GCCGCCGCCG	7.4	3.1e-08
pWRKY30	ERF11	R	-1497	-1488	CCGCCGCCGC	7.6	5.5e-08
pWRKY30	ERF11	R	-1494	-1485	CCGCCGCCGC	7.6	5.5e-08
pWRKY30	RAP2.6L	R	-1500	-1491	CCGCCGCCGT	7.4	6.9e-08
pWRKY30	ERF2	R	-1490	-1481	AGCGCCGCCG	7.2	7.4e-08
pWRKY30	ERF5	R	-1499	-1490	GCCGCCGCCG	6.7	8.1e-08
pWRKY30	ERF5	R	-1496	-1487	GCCGCCGCCG	6.7	8.1e-08
pWRKY30	ERF5	R	-1493	-1484	GCCGCCGCCG	6.7	8.1e-08
pWRKY30	ERF8	R	-1501	-1492	CGCCGCCGTG	7.9	9.8e-08
pWRKY30	ERF5	R	-1490	-1481	AGCGCCGCCG	6.6	1.1e-07
pWRKY30	ERF-1	R	-1490	-1482	GCGCCGCCG	7.4	1.2e-07
pWRKY30	ERF11	R	-1500	-1491	CCGCCGCCGT	7.4	1.3e-07
pWRKY30	ERF-1	R	-1499	-1491	CCGCCGCCG	7.3	1.6e-07
pWRKY30	ERF-1	R	-1496	-1488	CCGCCGCCG	7.3	1.6e-07
pWRKY30	ERF-1	R	-1493	-1485	CCGCCGCCG	7.3	1.6e-07
pWRKY30	ERF59	R	-1499	-1492	CGCCGCCG	9.6	2.2e-07
pWRKY30	ERF59	R	-1496	-1489	CGCCGCCG	9.6	2.2e-07
pWRKY30	ERF59	R	-1493	-1486	CGCCGCCG	9.6	2.2e-07
pWRKY30	ERF59	R	-1490	-1483	CGCCGCCG	9.6	2.2e-07
pWRKY30	ERF98	R	-1489	-1482	GCGCCGCC	7.2	2.3e-07
pWRKY30	ERF98	R	-1498	-1491	CCGCCGCC	7.1	5.3e-07
pWRKY30	ERF98	R	-1495	-1488	CCGCCGCC	7.1	5.3e-07
pWRKY30	ERF98	R	-1492	-1485	CCGCCGCC	7.1	5.3e-07
pWRKY30	ERF6	R	-1497	-1488	CCGCCGCCGC	8.6	1.4e-06
pWRKY30	ERF6	R	-1494	-1485	CCGCCGCCGC	8.6	1.4e-06
pWRKY30	ERF6	R	-1491	-1482	GCGCCGCCGC	8.4	1.9e-06
pWRKY30	ERF6	R	-1500	-1491	CCGCCGCCGT	8.1	3.8e-06
pWRKY30	ERF6	D	-1491	-1482	GCGGCGGCGC	7.9	5.1e-06
[truncated: 169 more rows]
