# Supplementary material for: From network to phenotype: the dynamic wiring of an Arabidopsis transcriptional network induced by osmotic stress
Source: Mol Syst Biol. 2017 Dec 21;13(12):961. doi: 10.15252/msb.20177840 (PMC5740496; doi:10.15252/msb.20177840)
Supplement: Supplementary file 9 — Source Data for Figure 3 [file MSB-13-961-s008.xlsx]

## Sheet: Log(Counts)
Log2 values of the normalized counts measured with the nCounter Nanostring Technologie
Plants were sown on 1/2MS medium and transferred to dexamethasone-containing medium at 15DAS. Subsequently, the third leaf was harvested at different timepoints and analysed with nCounter Nanostring Technology.
The control line is a GFP-GR line grown on the same 1/2 MS plate as the TF-GR lines. The fold changes should thus be calculted according to the proper GFP-GR line. Below a list with the lines that were grown together.
Plate1	GFP-GR1	ERF8-GR	ERF9-GR	ERF98-GR	ERF59-GR
Plate2	GFP-GR2	WRKY15-GR	WRKY28-GR	WRKY33-GR	ERF-1-GR
Plate3	GFP-GR3	ZAT6-GR	STZ-GR	MYB51-GR
Plate4	GFP-GR4	ERF2-GR	RAP2.6L-GR
Plate5	GFP-GR5	ERF11-GR	ERF6-GR	ERF5-GR
Plate6	GFP-GR6	WRKY48-GR
Transfer	Repeat	GR-Line	WRKY6	ERF-1	MPK3	ZAT6	ERF5	ERF6	ERF11	GA20OX1	UVI4	ERF9	ERF2	XET	WRKY40	GA2OX6	WRKY15	WRKY48	MYB51	STZ	WRKY28	CYCA3 1	WRKY30	RAP2.6L	ERF8	CYCB1 2	ERF98	EXPA5	WRKY33	ACS6	ERF59	DEL1
1h	R2	GFP1	7.7544	7.84094	10.1477	3.37097	4.45387	-0.218407	-0.218407	5.77726	5.37485	4.05098	8.517	2.76255	4.76845	4.61972	7.19486	0.532256	5.77726	3.24121	3.8871	7.15036	2.76255	-0.218407	7.13217	7.78383	-0.218407	8.1965	6.82758	6.92589	2.76255	5.77726
1h	R2	ERF5	7.99848	7.45691	10.2845	4.96055	12.0419	3.18362	3.96527	4.75773	5.4392	4.17549	7.68014	6.49088	6.21766	3.88779	7.8013	5.66498	5.99559	5.56897	3.62675	7.37411	3.42213	-0.170817	6.52966	7.56041	0.795345	8.40876	7.63936	7.16834	3.52806	5.97701
1h	R2	ERF9	8.1389	8.56425	10.5604	6.03385	4.86239	5.06823	4.22342	4.48526	5.27628	13.5732	8.70968	3.90329	6.39415	3.90329	8.12744	5.38294	6.56248	6.38134	3.6704	7.3676	4.27973	-0.249329	7.21713	7.44966	-0.249329	7.92165	8.5211	7.36109	4.8988	5.76466
1h	R2	ERF98	9.35813	8.51569	11.1599	7.17836	5.633	5.78137	5.89743	4.45819	5.67698	5.09876	8.57209	4.50773	7.82661	5.71965	8.94457	6.91015	7.61121	7.33752	3.9136	6.99944	7.30286	4.60198	7.69379	7.97047	12.8215	8.11733	9.40791	7.82172	6.24286	6.022
1h	R2	ERF59	8.65371	8.49249	10.9406	6.543	6.02485	6.272	4.98426	4.94918	5.26666	4.3396	8.88014	5.50273	7.58574	5.08467	8.52263	6.56634	7.14888	7.38378	4.39279	7.22419	6.3681	-0.2143	7.35727	7.44802	1.46287	8.30055	9.31677	7.73224	4.91323	5.68437
1h	R2	GFP2	8.35834	8.59521	10.8546	6.18657	4.88939	4.2539	4.97994	4.10089	5.25843	4.32472	8.7955	4.68921	7.12961	5.42886	8.06966	5.79589	7.43187	6.70755	4.39223	6.89376	5.63799	-0.253556	7.17823	7.8229	2.9183	8.48743	8.58442	7.77312	4.51845	5.58126
1h	R2	WRKY15	8.37563	8.21522	10.4849	5.60655	5.25119	5.09959	5.46482	4.8564	5.75602	5.19245	7.99659	8.11598	6.4879	4.31109	11.6303	6.92679	6.80463	6.98852	4.13511	7.59879	4.89375	2.43662	6.62749	7.72332	-0.334893	8.59561	8.22624	7.92622	4.36528	6.66037
1h	R2	WRKY28	8.01916	7.36709	10.4064	4.87927	4.62955	4.21072	4.80074	4.53569	6.07966	4.80074	7.4074	6.20692	6.19161	3.94465	7.93434	5.74416	6.0962	5.44177	12.1819	7.44015	4.01591	0.448223	6.26658	7.51585	0.448223	8.53796	8.04495	7.23146	2.39576	6.53265
1h	R2	WRKY33	8.27424	7.9045	10.4702	5.40157	4.46147	4.92904	3.76534	4.92904	5.59017	4.40517	7.33249	7.36974	6.53711	3.76534	8.11661	6.42831	6.56308	6.94517	4.34657	7.65574	4.51567	-0.203367	6.86395	7.41322	-0.203367	8.44105	12.6395	7.5687	4.34657	6.16563
1h	R2	ERF-1	8.04429	13.4534	10.1768	4.6647	4.26812	3.27625	3.27625	4.80614	5.53184	4.13143	8.0008	5.89063	5.47647	5.05318	7.44527	5.53184	6.262	5.16246	4.2014	7.35607	4.56207	-0.109383	6.55707	7.37889	-0.109383	8.35174	7.51562	7.47383	4.6143	5.93237
1h	R2	GFP6	8.45006	8.26548	10.4501	4.49919	5.73623	2.86176	4.2154	4.69183	5.39227	5.15127	9.16959	-0.313825	5.69183	3.93976	7.9726	5.33569	6.72526	5.52472	3.69183	7.07554	5.1181	1.69183	7.87174	7.47319	-0.313825	8.15127	7.91584	7.52472	3.01376	5.57448
1h	R2	WRKY48	8.69944	8.94035	10.8554	5.63169	5.40312	5.54456	5.63169	5.2463	5.86537	5.07032	9.99246	4.79632	7.21313	5.35272	8.06348	7.30877	6.82665	6.21489	4.13885	7.30877	5.71386	-0.417	7.50616	7.56269	-0.417	8.58401	8.80631	7.78805	4.86985	6.06641
4h	R2	GFP1	8.62233	7.29907	11.0379	5.3955	5.09211	4.49171	4.18137	5.34487	5.76634	5.53752	8.38927	-0.263379	5.99695	4.12248	8.4771	5.8043	7.01325	5.82292	3.53752	7.68726	6.3057	-0.263379	7.9384	7.88625	2.53752	8.05715	8.81131	7.231	3.70744	6.27898
4h	R2	ERF8	8.95636	8.32397	10.9339	7.12872	6.19419	5.7239	3.75707	4.74767	5.76175	6.88475	9.20324	1.19072	5.7239	4.58832	8.50779	4.62984	6.95176	7.09206	3.51265	7.69118	4.62984	2.84784	12.2276	7.90074	-0.290575	8.01874	8.62021	7.06204	5.76175	6.33891
4h	R2	ERF9	9.1789	7.71597	11.0374	6.89654	5.41789	4.13101	4.77256	4.18759	5.84471	13.6221	8.9029	2.29451	6.01072	4.01072	8.82478	5.59568	6.99495	6.22862	4.39404	7.64702	4.97901	1.48715	7.54785	8.08707	-0.239483	7.8923	8.71837	7.22186	5.80908	6.25534
4h	R2	ERF98	9.06605	7.81763	11.5068	8.21347	5.61975	4.71705	5.34613	4.75245	5.56105	5.73042	8.40085	3.49465	6.11745	4.20631	9.05191	6.28397	7.74917	6.98045	4.71705	7.61134	4.44141	3.49465	7.74917	7.90281	12.7801	8.04523	9.16297	7.42093	7.60651	6.24722
4h	R2	ERF59	8.23707	7.6342	10.8571	5.75811	5.19857	4.36886	3.65889	4.90833	6.03336	5.70358	8.90405	4.62506	5.03151	0.94405	8.19156	4.05711	6.6861	5.44008	3.93619	7.89976	2.72427	1.97508	7.4477	7.74185	8.51291	7.64389	8.3058	7.23987	5.03151	6.28931
4h	R2	GFP2	7.80072	6.73357	10.6723	3.91281	4.41697	2.99527	-0.164802	4.86974	5.7242	5.74554	8.70833	1.29928	4.78985	-0.164802	7.26368	3.25534	6.04989	3.98634	3.4756	7.80072	3.4756	-0.164802	7.39773	7.95062	-0.164802	7.84092	7.42443	7.18778	3.36967	6.3576
4h	R2	WRKY15	8.65964	7.58001	11.1063	6.86251	5.65234	4.73006	4.25669	4.88307	6.16638	6.04186	8.67282	3.54747	5.8876	4.14004	11.8489	6.07401	7.12286	6.86251	4.01313	7.81693	5.65234	0.377541	7.40781	8.03677	-0.210876	7.96143	8.72437	7.49351	6.07401	6.72753
4h	R2	WRKY28	8.11894	7.26314	10.8028	5.36502	5.04309	2.90559	-0.279873	5.13825	6.24187	5.62806	8.33521	4.10722	4.04309	-0.279873	7.87828	3.75359	6.24187	5.19837	12.1031	7.92351	3.04309	-0.279873	7.33855	7.96737	-0.279873	7.90559	7.52618	7.05127	4.62806	6.5144
4h	R2	WRKY33	8.15454	7.4256	10.8105	5.23666	4.47011	4.04546	-0.0420049	4.86925	6.24508	5.28973	8.16168	3.24003	5.06462	2.17099	8.11832	4.42338	6.45712	4.68344	3.24003	7.89249	3.12792	2.56465	7.1523	7.9222	-0.0420049	7.70984	12.3435	6.96922	5.20937	6.53611
4h	R2	ERF-1	8.52056	13.6235	11.0069	6.47766	6.34716	5.54619	3.59013	5.10951	6.40297	5.83299	8.70949	2.31551	6.21618	3.24396	8.36061	5.92737	6.71667	6.99613	2.9159	8.11202	5.23783	1.26821	7.27869	7.9934	-0.281876	7.76965	8.74232	7.19894	5.56589	6.56833
4h	R2	GFP6	7.60512	7.36984	10.6569	3.97622	4.46424	4.11455	1.94874	4.41153	5.21409	5.72674	8.43772	2.96712	4.78746	0.570233	7.81753	1.1869	6.58071	4.78746	4.04705	7.12993	1.61754	-0.150982	7.12175	8.02474	-0.150982	7.58146	7.97111	7.12993	3.34984	5.68293
4h	R2	WRKY48	7.64359	7.59429	10.4099	3.66688	3.46226	3.46226	-0.15936	5.10996	5.55859	5.65791	8.38509	-0.0820607	4.50957	-0.15936	7.60054	6.03573	6.14248	2.10557	1.39187	7.43539	-0.15936	-0.15936	7.11543	7.91355	-0.15936	7.49705	7.04378	7.05294	-0.15936	6.10776
1h	R2	GFP3	8.0044	7.59894	10.4419	5.47423	4.92946	3.70016	3.59976	4.79969	5.04852	4.11822	7.85451	4.60624	5.68492	4.44197	7.75881	4.11822	6.89148	5.26067	3.88216	7.03296	5.12275	0.712232	6.82632	7.64376	-0.23023	8.06685	7.99948	6.98401	2.95509	5.847
1h	R2	ZAT6	8.15035	8.59269	10.5073	5.82362	5.40859	4.5017	4.4403	4.16466	5.61717	4.56059	9.13348	6.56059	6.76222	5.37617	8.11149	5.87093	6.84747	7.31761	4.08666	7.30044	4.5017	1.5017	6.90542	7.50919	-0.069959	8.08164	8.24316	7.22962	3.5017	5.69809
1h	R2	STZ	8.00338	7.89678	10.4446	5.63752	5.10391	3.92132	3.61646	4.17286	5.29277	4.01013	8.87404	4.97746	6.79891	5.49093	7.83734	5.25692	6.70891	13.0106	4.31908	7.17045	6.3661	-0.199951	6.7352	7.35131	1.40347	8.33957	8.00878	6.92988	1.40347	5.86885
1h	R2	MYB51	7.89236	7.60363	10.1697	3.85088	4.25142	1.86999	-0.156505	4.86047	5.82663	4.065	8.009	5.07327	5.00577	2.90746	7.47849	4.30856	13.4243	4.61075	4.69888	7.69218	1.86999	-0.156505	6.40014	7.51536	-0.156505	8.31816	6.99493	6.46441	-0.156505	6.38693
1h	R2	GFP4	8.69943	7.95763	10.4658	5.31074	4.71816	2.64777	4.35559	5.39909	5.08073	5.24868	8.42563	2.20031	6.58009	3.38474	8.14389	5.5353	6.36293	5.48235	3.87017	6.80158	7.08518	1.54824	7.57693	7.04922	-0.231054	8.06055	8.09182	7.35927	2.98881	5.04466
1h	R2	ERF2	8.78998	8.71231	10.6166	6.86999	6.36804	5.48511	5.64229	5.10763	5.56584	5.93349	14.9981	3.25694	7.58936	4.31259	8.30526	5.10763	6.83784	8.08098	4.18208	6.78261	6.46945	-0.0488708	7.38946	6.96236	1.42506	7.76491	8.21218	7.64616	2.61409	5.53943
1h	R2	RAP26L	8.30284	8.61405	10.1243	5.74979	5.63517	3.88448	3.78045	5.33819	4.9155	5.22386	9.05405	-0.137539	6.3855	3.78045	8.32612	4.07241	6.56842	6.97415	4.38771	7.03192	4.70432	6.00188	7.63424	7.43452	-0.137539	6.99754	7.53384	7.09833	2.71141	4.9155
1h	R2	GFP5	7.65718	7.21813	10.2918	3.06641	3.2415	-0.0370781	2.01911	5.46095	5.65911	3.99486	7.49376	4.85368	4.62001	2.01911	7.51096	3.66681	5.8057	4.416	3.2415	7.29957	0.919572	-0.0370781	6.63185	7.74703	-0.0370781	8.2556	7.07511	7.08663	0.919572	5.74884
1h	R2	ERF8	9.26082	8.48496	10.7162	6.36193	5.73773	5.09184	5.62496	4.98623	5.09184	5.09184	8.59384	3.96785	7.70758	4.65973	8.56356	6.74314	7.34422	7.54972	4.74853	7.26365	7.07905	1.00437	12.0609	7.33708	-0.226256	7.92324	8.84358	7.58633	3.63664	5.93983
1h	R2	ERF6	7.60478	7.76616	10.4621	5.6568	4.77672	13.6736	3.68996	5.32952	5.475	3.24683	8.31074	5.68099	5.41856	4.90553	7.79416	4.53265	6.26495	5.60715	4.42215	7.19841	-0.139356	-0.139356	6.59287	7.73182	-0.139356	8.28729	7.4302	6.91193	4.58488	6.13085
1h	R2	ERF-11	7.12576	7.67478	10.466	4.95099	4.29891	3.36602	13.3406	4.71395	5.43015	4.66148	7.38232	7.0865	5.29891	3.99405	7.62084	5.15452	6.11604	5.99405	3.81348	7.20121	-0.320636	-0.320636	6.01512	7.71395	-0.320636	8.62769	7.40644	6.71395	2.90659	5.68795
4h	R1	GFP6	7.80537	7.23575	10.6084	5.81751	2.89776	1.0796	0.291101	4.60646	5.67402	6.21321	8.15978	0.291101	5.8401	5.59654	7.30233	4.1804	6.40721	4.84848	4.10779	7.72876	-0.0728151	-0.0728151	7.3345	7.69818	-0.0728151	8.05265	7.54162	6.93365	2.89776	6.23041
2h	R2	GFP1	7.93257	7.23049	10.3295	-0.0617181	4.41384	-0.0617181	-0.0617181	5.78833	5.47456	4.8974	8.30761	-0.0617181	3.16509	-0.0617181	7.25984	-0.0617181	5.61746	-0.0617181	3.03533	7.29571	-0.0617181	-0.0617181	7.82377	7.99062	-0.0617181	8.05482	6.56404	7.23049	-0.0617181	6.15926
2h	R2	ERF8	8.80663	7.65438	10.6682	6.2449	5.56421	5.09376	3.79197	4.696	5.86508	5.62962	8.67728	1.22122	5.93142	4.81324	8.17884	5.40522	6.22387	7.16856	4.35293	7.4836	5.0704	3.15613	11.8036	7.59831	-0.5525	7.66612	8.45851	7.25918	2.62562	6.42147
2h	R2	ERF9	8.2606	7.3233	10.4286	4.03299	4.82149	3.66754	0.780014	5.32845	5.67725	13.4906	8.00691	-0.167207	5.57009	-0.167207	7.52328	4.67402	4.99724	6.17462	2.42771	7.6861	3.44298	-0.167207	7.16659	7.97576	-0.167207	8.04742	7.60699	6.92705	2.15853	6.47118
2h	R2	ERF98	8.56614	7.78246	10.7367	6.53025	4.87657	3.87154	5.2313	4.91624	5.89902	5.06481	8.50892	1.66586	6.30972	4.09537	8.05096	4.83579	6.29475	6.45145	2.49302	7.41124	5.40863	-0.158947	7.39027	8.10773	12.6433	7.94947	8.18283	7.51821	6.59278	6.30972
2h	R2	ERF59	8.19452	7.82809	10.3213	4.49408	3.90236	3.17887	-0.0518677	5.10134	5.72415	5.13631	8.51665	3.42503	4.87155	2.5075	7.41617	3.72989	5.8559	4.54703	3.17887	7.59024	3.90236	-0.0518677	7.13415	7.63983	-0.0518677	7.77359	6.98862	7.20999	3.63525	6.1914
2h	R2	GFP2	7.91313	6.98265	10.3625	3.91915	4.4318	-0.282857	2.44522	5.29766	5.56685	4.53582	8.24396	1.14976	3.57298	2.44522	6.96413	2.64453	5.66188	3.91915	3.84008	7.43011	3.57298	-0.282857	7.49608	7.49608	0.497687	8.4208	7.35389	7.02795	3.24492	5.98954
2h	R2	WRKY15	8.26101	7.4003	10.3317	4.79771	5.23492	4.36411	2.76761	4.86425	5.44514	5.73908	7.65173	1.14746	6.15246	1.14746	11.5142	3.6687	5.75671	6.02738	9.31646	7.60871	3.02193	0.640499	7.48202	7.33142	-0.401019	8.04138	7.54929	7.02466	-0.401019	6.59592
2h	R2	WRKY28	7.81995	7.1997	10.1789	4.20792	4.14081	3.20792	-0.186826	5.30308	6.15788	5.03389	7.60024	3.55584	4.14081	2.91841	6.94816	2.07042	5.95794	4.50338	12.1742	7.75972	-0.186826	2.07042	7.1997	7.82531	-0.186826	8.0477	6.66735	7.27987	2.33345	6.54291
2h	R2	WRKY33	7.81599	7.09298	10.249	3.91345	2.7889	2.35002	-0.156951	4.84116	5.80361	4.7948	7.0041	3.62635	4.92963	-0.156951	7.09298	4.53765	5.603	4.59288	3.62635	7.69501	3.39733	-0.156951	6.60804	7.72003	-0.156951	7.89503	12.6038	7.06396	3.99772	6.11791
2h	R2	ERF-1	8.1247	13.4822	10.0341	3.01561	4.46436	-0.239116	0.12808	4.90418	5.74279	4.21554	7.88963	3.91468	3.99598	1.89362	6.90681	4.90418	5.17247	2.85055	2.85055	7.85736	0.12808	-0.239116	6.69185	7.70248	-0.239116	8.09271	6.6796	7.15709	4.146	6.49615
2h	R2	GFP6	8.30625	7.79113	10.6001	5.28678	4.97267	3.76322	3.08515	5.6212	5.51811	5.28678	9.14692	-0.125501	6.57058	4.01115	7.73476	5.08515	6.68208	5.12077	3.85068	7.22265	6.93315	-0.125501	7.17261	7.79664	-0.125501	8.05324	7.95798	7.32546	2.57058	5.64586
2h	R2	WRKY48	9.77208	8.31102	10.6865	7.24109	5.67113	5.6965	5.83999	5.11624	5.18954	6.09016	9.79281	-0.219721	8.53846	6.18282	8.59351	7.32481	7.75728	7.08657	5.18954	7.32481	8.88585	4.33796	7.52215	7.96984	5.22484	8.18226	9.03499	8.12736	4.05382	5.86258
4h	R2	GFP3	7.73282	7.40965	10.6586	5.20695	4.2748	1.78782	0.830884	5.14003	5.67711	5.70052	8.49873	-0.318669	3.45767	-0.318669	7.65706	-0.318669	5.76856	4.07434	4.07434	7.8209	-0.318669	2.10097	7.11084	7.45164	-0.318669	7.31423	7.5256	6.98302	2.57631	5.91585
4h	R2	ZAT6	7.89835	8.11077	10.5758	4.92732	5.1878	4.32955	1.91194	3.62815	6.32762	5.62501	8.21468	1.03059	4.70747	-0.220892	7.86148	-0.220892	5.7685	5.81333	3.01148	7.8291	-0.220892	-0.220892	7.22041	7.57951	-0.220892	7.26949	7.45066	6.6453	-0.220892	6.1984
4h	R2	STZ	7.72418	7.32232	10.6547	5.08528	2.54096	9.76335	-0.207245	5.34831	5.59985	5.83864	8.1944	-0.0440039	3.86289	4.76335	7.28691	-0.207245	6.85081	13.7455	3.956	7.956	-0.207245	-0.207245	7.37385	7.7569	-0.207245	7.9728	7.50289	7.16545	3.54096	6.04346
4h	R2	MYB51	7.67828	7.35427	10.4605	4.04269	4.04269	2.82029	-0.279004	4.69476	5.72719	5.44479	7.82029	1.23533	2.23533	-0.279004	7.40526	-0.279004	13.479	3.04269	4.04269	8.09952	-0.279004	0.235332	7.17785	7.77449	-0.279004	7.75103	7.09331	6.72719	2.55726	6.57518
4h	R2	GFP4	7.94649	7.61655	10.5525	5.16994	4.34422	1.25178	-0.242923	5.25707	5.66017	5.97489	8.57423	2.52187	5.0285	2.20871	7.59998	2.20871	6.3166	2.9972	4.49523	7.71986	-0.242923	3.18668	7.02385	7.92004	-0.242923	7.43227	7.46008	7.13154	2.20871	6.16713
4h	R2	ERF2	8.86771	8.3357	11.0421	8.31607	5.29617	4.44817	5.12624	5.12624	5.12624	4.9336	15.2049	3.7112	7.29617	5.12624	8.88113	-0.285692	6.51856	7.7701	4.44817	7.58567	3.7112	6.51856	6.44817	7.7112	-0.285692	7.03313	8.46609	6.88113	6.03313	5.12624
4h	R2	RAP26L	8.30729	8.19614	10.9128	6.17621	5.12543	4.12991	4.39145	4.93342	5.5029	5.70889	9.39355	-0.308935	6.22736	2.82136	8.21738	4.84885	6.34009	6.50117	4.19988	7.49335	4.2666	6.24401	7.33135	7.6824	-0.308935	7.7655	8.37312	7.17512	5.58363	5.60957
4h	R2	GFP5	7.76734	7.05937	10.7941	4.2953	4.51627	3.13776	1.20285	5.12102	5.97648	5.61125	8.36391	2.47294	4.44631	-0.201639	7.94273	4.21342	6.00109	4.21342	4.37278	7.60021	-0.201639	-0.201639	7.16115	7.94273	-0.201639	7.67094	7.67094	6.74657	4.21342	5.84671
4h	R2	ERF-11	8.00926	7.56798	10.6526	6.19455	5.24923	3.94508	13.3055	5.4835	5.94262	5.92283	8.56039	5.73125	5.11609	3.48687	7.61191	4.16326	6.35089	5.8824	3.77883	7.94692	0.204838	5.51028	7.07071	8.00456	-0.415088	7.53575	8.25469	7.3702	4.22922	6.17795
4h	R2	ERF6	8.09379	7.60616	11.4568	8.25048	5.83131	13.9879	5.60229	5.04041	5.57092	6.54694	9.25665	3.92111	5.77737	6.86403	8.75138	3.92111	8.53277	7.19755	5.80459	7.63677	2.23305	2.23305	7.97302	7.79445	3.31105	8.03754	9.10342	7.5906	8.12112	6.42945
4h	R2	ERF5	8.47676	8.12219	10.8692	6.64651	12.3732	5.34709	3.5195	4.49552	5.95128	5.6947	8.97279	2.89435	6.35822	2.89435	8.41844	4.49552	6.78484	6.94687	4.36043	7.87201	0.471134	2.68413	7.49854	7.89664	-0.316087	7.65104	8.37966	7.13453	5.41684	6.26673
4h	R1	GFP5	7.42915	7.61883	11.4027	6.29481	4.04079	4.58653	4.04079	4.91073	5.04906	5.49871	8.37181	2.88325	6.01991	3.90163	8.08065	3.74759	7.85406	7.00511	4.39226	7.29655	-0.101945	4.1677	7.00511	7.07155	1.50474	8.248	8.73676	7.1658	4.1677	5.4496
8h	R2	GFP1	8.18676	7.18293	10.6562	5.69443	4.79826	4.02066	2.79826	4.79826	6.66176	5.51098	7.91836	-0.106757	4.38323	3.08777	7.67273	3.2133	6.38323	5.24305	3.32878	8.73686	2.2133	-0.106757	7.48009	7.71049	-0.106757	7.62269	7.87151	7.19058	3.79826	6.75762
8h	R2	ERF8	8.50332	7.1597	10.1945	6.69579	5.10829	3.57566	3.96009	3.05003	6.73576	5.85285	6.87651	-0.391505	4.55904	3.74191	7.97425	4.87762	5.79726	6.39242	3.05003	8.73791	3.74191	3.89096	12.4879	8.00729	-0.391505	8.08285	7.39007	7.1597	3.74191	7.19597
8h	R2	ERF9	8.98562	7.48317	10.7577	7.49736	5.71407	3.66777	4.59707	2.49471	6.9031	13.6358	8.26678	0.281714	5.78518	4.48762	8.453	5.29396	6.45709	6.8924	1.57717	8.82334	5.15767	4.24014	7.45437	7.74338	-0.297213	7.64485	8.22902	7.39498	5.41847	7.21782
8h	R2	ERF98	9.28406	8.32502	11.3581	9.44997	6.44966	6.00576	5.48116	3.58739	6.61605	5.55588	8.61441	1.63986	7.81454	5.5002	8.82355	4.89859	8.04925	8.25667	3.43736	8.52889	5.25316	2.73939	7.83719	7.67904	12.7281	7.69152	9.32335	7.73638	7.52947	6.71718
8h	R2	ERF59	8.50718	7.73545	10.4733	6.7118	5.62583	4.11487	3.69983	4.18526	6.45115	5.3165	8.18526	2.79294	5.4368	3.11487	7.85903	4.54783	6.68776	6.36279	-0.371733	8.64469	3.96286	2.60029	7.32432	7.52765	-0.371733	8.15488	7.86975	7.29278	5.15049	7.24415
8h	R2	GFP2	7.84722	6.70778	10.7167	4.92941	4.24034	4.18022	-0.267702	4.50827	6.36034	5.03502	7.30159	1.79555	2.87356	0.947557	7.36372	2.08506	5.76518	4.35355	1.79555	8.70645	-0.267702	-0.267702	7.37717	7.84722	-0.267702	8.04979	7.449	6.98757	2.08506	6.87829
8h	R2	WRKY15	8.72087	7.04145	10.6069	7.1669	5.51469	4.39478	3.98188	4.34255	6.5824	5.62812	7.23294	1.62539	5.31231	3.40117	12.1248	5.39157	6.12209	6.71157	2.92085	8.69766	3.67903	3.7609	7.2823	7.5985	-0.484339	8.26443	7.99515	7.37622	5.41705	7.2543
8h	R2	WRKY28	8.11883	7.30109	10.4512	5.16267	4.91499	3.19879	0.150422	3.32035	6.79297	5.06168	6.6379	1.44588	4.7078	2.36342	7.8222	3.6335	6.0016	5.58277	12.5743	8.6779	1.44588	1.44588	7.71544	7.92161	-0.468253	8.00104	7.38011	7.02526	2.91981	6.88452
8h	R2	WRKY33	8.18577	6.91485	10.5947	5.78919	5.14591	3.86443	1.6768	3.95533	6.45134	5.45719	7.36796	-0.20248	3.42971	0.381343	7.64557	4.19804	6.30345	5.90775	1.16984	8.59212	2.05119	2.59434	7.32599	7.64557	-0.20248	7.86076	12.658	7.23819	4.52924	6.80913
8h	R2	ERF-1	8.49706	13.3078	10.3816	6.10821	4.36982	3.90143	-0.371016	4.31152	6.27003	5.47316	7.26811	3.20346	4.58197	3.43953	7.75737	4.31152	6.07355	5.64824	2.10392	8.34551	2.756	1.79907	7.40683	7.82665	-0.371016	8.06144	7.54608	7.04476	4.67739	6.74778
8h	R2	GFP6	7.81716	7.09604	10.5671	4.87856	4.32755	3.75926	0.486246	4.18669	6.43266	5.24113	7.42092	-0.0883127	3.42485	-0.0883127	6.88428	0.486246	5.99932	5.00981	0.486246	8.72942	-0.0883127	-0.0883127	7.0561	7.66615	-0.0883127	8.08864	7.54874	7.25443	2.07121	6.80215
8h	R2	WRKY48	7.69429	7.28966	10.8453	5.62288	4.84412	4.80676	1.19796	3.88502	6.48631	5.258	7.5032	-0.37027	4.14656	1.59849	7.5548	6.07962	6.28372	5.76599	3.26834	8.5346	-0.37027	-0.37027	7.74454	7.88109	-0.275976	7.91659	8.17661	7.05494	3.81149	6.7937
8h	R2	GFP3	7.83076	7.09187	10.6307	6.06754	4.62809	4.54029	2.3273	3.62276	6.54453	5.44982	7.79327	-0.403325	3.85882	2.69569	7.3133	2.84972	6.32566	5.09669	2.10053	8.69028	-0.403325	1.83134	7.41553	7.77416	-0.403325	8.03328	7.42782	7.18889	3.53462	7.15234
8h	R2	ZAT6	8.10974	7.25872	10.1574	4.27131	3.35378	1.8537	-0.368203	1.47931	6.49756	4.64923	6.05309	-0.368203	3.84336	0.972347	7.96938	3.23221	5.51558	4.69596	3.56991	8.5168	0.183851	3.75784	7.0407	7.69237	-0.368203	8.31828	6.9664	7.0407	1.47931	7.0676
8h	R2	STZ	8.04485	6.96362	10.3715	4.33362	4.21638	3.79369	-0.325854	3.31235	6.88896	4.63713	7.15099	2.14599	4.59078	-0.325854	7.56478	2.92093	5.89493	14.2497	-0.325854	8.53257	-0.325854	3.06353	6.74822	7.65202	-0.325854	7.97438	7.15099	7.19814	-0.325854	6.60397
8h	R2	MYB51	8.02169	7.26531	10.1021	4.4874	3.74068	2.10597	-0.235376	-0.235376	6.4241	4.70353	6.59613	-0.235376	2.61293	-0.235376	7.41837	-0.235376	13.4194	4.4279	0.665396	8.56799	-0.235376	3.41263	7.70196	7.68935	-0.235376	8.25358	7.29891	6.85522	-0.235376	6.76192
8h	R2	GFP4	8.03235	6.93281	10.5752	5.14384	4.51248	4.26632	-0.318287	4.67295	6.41749	5.14384	7.34388	2.00998	2.74695	-0.318287	7.10215	-0.318287	6.17097	4.77079	2.74695	8.67453	-0.318287	-0.318287	7.28714	7.49469	-0.318287	7.88718	7.1484	6.74092	2.00998	6.69181
8h	R2	ERF2	7.99648	7.35498	10.4151	6.34193	5.3318	3.36792	4.20886	1.98941	6.85307	5.625	14.6915	3.08895	3.80264	2.92622	7.23842	2.28639	6.13392	6.90862	-0.309794	8.88354	-0.309794	-0.309794	7.68906	7.50669	-0.309794	8.38124	7.48492	6.99327	3.23517	7.26421
8h	R2	RAP26L	8.01879	7.26885	10.4838	4.9172	4.68494	4.34558	-0.263679	4.14036	6.97115	5.56341	7.18224	2.57366	2.33759	-0.263679	7.18224	-0.263679	5.6434	4.28036	-0.263679	8.91351	-0.263679	6.14265	7.23483	7.97309	-0.263679	7.64421	7.42033	6.83015	2.77647	7.03185
2h	R1	GFP5	7.48449	7.12513	10.5251	4.27957	4.56763	2.50764	3.54791	4.80763	5.1591	5.05119	8.77584	4.80763	4.89347	3.04651	6.9559	3.65009	6.21643	4.76272	2.27158	7.41363	4.34197	1.6377	7.01454	6.99526	-0.34454	8.31354	7.75485	6.92566	3.65009	5.83771
2h	R1	ERF-11	7.72212	7.58852	10.988	5.94826	5.15381	2.92351	13.1292	5.33159	5.73719	4.86114	8.51631	5.15381	6.56114	2.73403	7.52411	5.22757	7.36976	6.3789	3.61539	7.68986	4.66269	2.73403	6.50291	7.13116	-0.351187	8.7564	8.53459	7.449	4.55219	5.83483
2h	R1	ERF6	7.08214	7.02949	10.534	5.22481	4.57273	13.8268	3.71291	5.2618	5.2618	5.10777	8.40717	4.98039	4.44988	3.816	6.82221	3.71291	6.62336	4.51261	3.48159	7.47766	-0.222035	-0.222035	7.27544	7.22012	-0.222035	8.49524	7.50877	7.26636	5.22481	5.52788
2h	R1	ERF5	7.54722	7.45672	10.1629	4.52034	12.152	2.90962	0.870087	4.41441	5.70579	5.35121	8.46586	5.61305	4.41441	2.90962	7.06867	3.42808	6.02659	4.46835	3.72253	7.91569	-0.3446	1.78762	7.01531	6.84227	-0.3446	8.10211	6.86255	7.03332	3.05771	6.40407
4h	R1	ERF-11	7.37412	7.26091	10.7573	5.78496	4.86462	3.56047	13.7538	4.91154	5.47714	5.70731	8.37725	4.54567	5.62524	1.6462	7.68216	2.03322	6.93728	6.64966	4.76594	7.54753	-0.168413	-0.168413	7.26091	7.71559	-0.168413	8.1996	7.83602	7.11818	4.42149	5.8345
2h	R2	GFP3	7.54101	7.28848	10.421	3.69375	4.78184	3.41135	-0.297494	5.10478	5.59135	4.5653	8.12423	3.05988	4.00064	2.17152	6.73458	3.18679	6.13854	3.77681	3.30344	7.53505	3.85534	1.1405	7.09974	7.85951	-0.297494	7.69842	7.26709	7.09974	-0.297494	6.12275
2h	R2	ZAT6	7.61293	7.98921	10.3127	4.7081	4.93667	3.03374	0.0138409	5.40234	5.9962	5.09658	8.81869	3.66409	4.93667	3.18377	7.15793	0.0138409	5.80102	5.60214	3.44383	7.69019	-0.144959	-0.144959	6.87871	7.61293	-0.144959	7.68391	7.45217	6.75231	3.85514	5.95505
2h	R2	STZ	7.81136	7.29939	10.3303	4.20002	3.74903	-0.243827	-0.243827	5.58448	5.67085	5.5545	8.43874	4.6029	4.82005	0.681289	7.622	4.96384	6.01702	13.9484	5.05231	7.38705	3.85121	3.08937	6.98788	7.67172	-0.243827	7.8489	7.53256	6.77038	3.52001	5.92629
2h	R2	MYB51	7.7978	7.31552	10.3152	4.18899	3.84282	2.71506	-0.104011	4.75459	5.97698	5.27306	7.93602	3.24558	4.40312	-0.104011	7.34172	3.51476	13.4544	3.24558	2.48373	7.76592	-0.104011	-0.104011	6.88795	7.79148	-0.104011	7.94744	7.29779	7.04498	2.2081	6.34819
2h	R2	GFP4	8.44649	7.54142	10.5105	4.40933	4.09787	-0.290082	2.85212	3.70011	5.14069	5.33016	8.57067	1.62972	5.41632	3.70011	7.90647	4.4643	6.21067	4.40933	4.4643	7.26005	3.60548	-0.290082	7.72142	7.26005	-0.290082	7.24443	7.53501	7.08697	1.62972	5.88774
2h	R2	ERF2	8.77921	8.24993	10.8037	6.99494	5.83937	5.65689	5.3309	4.53871	5.55619	5.86765	15.1776	3.26862	7.09404	4.73574	8.28706	4.31044	7.09404	7.79954	3.93604	6.64876	5.75101	-0.206391	7.66899	7.17551	-0.206391	7.0329	8.91417	7.5431	3.70472	5.59054
2h	R2	RAP26L	8.22102	8.76629	10.6149	5.68347	4.8549	5.78825	3.00594	2.85972	5.10257	5.63933	9.26639	-0.305169	6.50588	0.878826	8.27971	3.74984	7.4974	7.07695	4.60244	6.65742	4.17779	6.29446	7.8373	7.73615	1.38579	6.45586	8.69261	7.38161	3.13869	4.8549
2h	R2	GFP5	7.51419	6.72688	10.5812	5.12208	5.25295	2.34018	2.55836	5.189	5.37293	4.93979	8.02982	2.9153	5.42938	1.36933	7.31137	-0.104601	6.04965	5.7726	4.25686	7.38458	1.36933	-0.147979	7.1941	7.91592	-0.147979	7.86054	8.11833	7.20222	2.08303	5.40143
2h	R2	ERF-11	7.62595	7.35764	10.6038	5.9	5.73323	4.85719	13.4994	5.03161	5.60109	5.1872	7.98531	-0.123444	5.6285	1.94158	7.64621	4.15457	6.1849	7.10785	3.90841	7.43731	3.4971	-0.123444	7.1463	7.84043	-0.123444	8.04757	8.08268	7.15575	1.94158	6.08948
2h	R2	ERF6	7.62701	6.92792	10.6027	5.8741	4.63284	13.941	0.0412101	5.75698	5.33481	4.46374	7.83201	3.4712	4.33889	3.4712	7.79684	3.69146	6.33276	6.06358	3.96932	7.40364	-0.125173	-0.125173	7.34803	7.91089	-0.125173	8.19378	7.72381	7.22994	4.87691	6.02357
2h	R2	ERF5	7.79552	7.18709	10.225	4.91587	12.1822	2.32049	-0.314227	4.69174	5.64868	4.64242	7.38001	2.55181	4.42628	0.604281	7.03294	3.46935	5.37435	3.67957	2.92621	7.61551	2.04485	-0.314227	7.02334	7.85627	-0.314227	7.9656	7.02334	6.86032	3.35151	6.09613
4h	R1	WRKY48	7.52419	7.63312	10.7009	4.78068	4.38014	3.57759	0.95868	5.38973	6.14568	6.21202	8.44939	2.05822	3.43673	1.61076	7.0791	5.87242	6.63916	4.21741	4.03397	7.96991	-0.0894183	-0.0894183	7.35834	7.85003	0.95868	8.26897	7.46194	7.39688	2.90621	5.92611
24h	R2	GFP1	7.25485	6.76631	9.80971	-0.218014	1.83376	0.455244	-0.218014	5.60092	5.35248	4.47317	7.40244	-0.218014	3.62517	-0.218014	7.47539	3.62517	5.75537	-0.218014	3.49087	7.51918	1.30324	-0.218014	7.37411	7.27542	-0.218014	8.16812	6.36694	7.2856	-0.218014	5.78437
24h	R2	ERF8	8.09999	7.86677	9.77642	3.593	3.99707	4.31237	5.58935	5.1083	5.87952	4.93519	7.96012	3.90616	6.53918	2.38991	7.70764	6.07999	6.05904	6.32778	3.70511	7.87878	2.38991	3.47144	11.9191	7.27084	-0.320815	8.27369	7.64576	7.96012	3.33868	6.50861
24h	R2	ERF9	7.71166	7.08562	10.3047	4.29395	4.29395	3.68143	4.01995	6.33432	5.69626	13.3735	8.08956	3.2383	5.49388	2.12012	7.97749	4.23017	6.20758	4.93749	-0.0675106	7.73483	4.62675	3.68143	7.35596	7.1124	0.850027	8.4669	7.63985	7.72907	3.2383	6.13977
24h	R2	ERF98	8.35372	6.73437	10.2424	4.75348	3.88802	3.19005	4.23735	5.98821	5.87312	4.79622	6.60809	3.53108	5.26044	3.42611	7.98012	5.09907	5.81193	5.4329	3.88802	7.65384	4.83774	2.09051	7.6996	7.09266	12.4945	8.4738	7.81324	7.79754	3.05574	6.52156
24h	R2	ERF59	7.61939	6.93457	9.97956	3.89577	4.20681	-0.132272	2.04995	5.71394	5.9826	4.77713	7.37674	4.62839	5.03525	2.04995	7.4744	3.80628	6.40464	4.77713	3.80628	7.82135	4.40273	3.37965	7.48164	7.04629	2.56841	8.49379	7.4744	7.63247	1.69847	6.29376
24h	R2	GFP2	7.41027	6.85058	10.2093	0.089003	4.03436	1.6703	0.374848	6.11263	5.54113	4.74197	7.36147	3.54477	4.79193	0.089003	7.61151	3.85793	5.8072	3.94884	3.85793	7.50319	0.089003	0.374848	7.76951	6.90835	0.089003	8.38455	7.19503	7.99956	2.34168	5.54113
24h	R2	WRKY15	7.77686	7.05984	10.0035	5.12493	4.10522	-0.224856	3.99524	6.25887	5.78411	4.95908	7.28686	5.12493	5.27367	3.99524	11.9171	5.32003	6.28248	5.49185	2.54649	7.38824	4.30282	4.63165	7.64651	7.01827	-0.224856	8.31789	7.60966	7.80158	5.22577	5.57065
24h	R2	WRKY28	7.40257	6.97326	9.87614	3.33767	3.57134	-0.282172	2.25614	6.04662	5.64686	4.70639	7.30053	4.60466	5.12908	1.95916	7.34064	3.8633	5.54068	4.02954	12.1	7.86536	-0.282172	5.16526	7.37194	7.18192	-0.282172	8.2152	6.86742	7.54669	2.89596	6.17639
24h	R2	WRKY33	7.28531	6.98935	10.1822	4.68916	4.25147	0.755047	2.70258	6.02984	5.3989	4.45549	7.26736	3.37396	5.02451	3.07698	7.75344	4.17651	6.51375	5.3314	3.07698	7.63944	3.72905	0.755047	7.6464	6.71256	-0.0911441	8.33894	12.5552	7.66022	3.62012	5.91924
24h	R2	ERF-1	7.80876	13.4277	10.0531	4.3078	4.3078	2.54823	1.75974	5.90764	5.8472	4.4769	6.7391	4.3078	5.47357	-0.0657177	7.79816	4.18295	5.67245	5.1458	4.18295	7.80876	4.18295	2.0729	7.4509	7.19209	-0.0657177	8.28947	7.61092	7.47107	2.54823	6.54982
24h	R2	GFP6	7.00549	6.85273	10.1974	2.54832	3.71271	-0.131447	-0.131447	5.8851	4.87025	4.65613	7.51211	4.2295	4.6092	-0.131447	7.32878	3.41826	5.52954	1.39078	3.79887	7.31422	0.0122689	4.6092	7.60473	7.05009	-0.131447	8.19516	6.98726	7.61664	-0.131447	5.60323
24h	R2	WRKY48	7.24945	6.81273	10.174	-0.190382	2.98397	-0.190382	-0.190382	5.9965	5.16504	4.4032	7.61163	-0.190382	2.98397	-0.190382	7.24246	5.48252	5.8931	1.80563	3.1123	6.97345	2.5119	-0.190382	7.90089	7.11804	-0.190382	8.4118	6.8315	7.5563	2.08127	5.68183
24h	R2	GFP3	7.45994	7.11518	10.2385	3.90941	4.78141	2.82535	0.184694	6.07024	5.32104	4.37132	7.52357	1.88193	4.89574	0.503422	7.41271	4.44828	6.33631	4.89574	4.37132	7.46921	2.82535	3.39095	7.45062	7.06719	1.35142	8.27028	7.62651	7.98401	3.03947	5.23678
24h	R2	ZAT6	7.44224	7.37009	10.1248	3.55862	4.7974	2.6152	3.16269	5.62901	5.45392	3.86896	7.23217	4.93713	5.25461	1.23669	7.63244	4.74765	5.78513	5.06451	4.04404	7.56222	2.82165	4.98085	7.08969	6.36597	0.185834	8.18389	7.18622	7.75081	3.43832	6.13393
24h	R2	STZ	7.61319	6.90981	10.215	3.67459	4.08963	2.67459	0.0827902	5.84451	5.76205	5.37503	7.49051	5.21891	4.48194	1.08963	7.77613	3.79007	6.06691	14.3454	5.79007	7.76911	3.54906	4.73348	6.97227	6.65948	1.08963	8.23937	7.10085	7.83109	3.25955	5.84451
24h	R2	MYB51	7.5782	6.96395	9.99259	2.99664	4.324	0.244965	0.244965	5.68235	5.95872	4.0369	7.23017	4.13908	4.13908	0.244965	7.31993	2.76057	13.2545	2.1267	3.92693	7.69183	0.244965	2.47817	7.21855	6.75455	0.244965	8.25527	6.86304	7.49393	0.244965	5.84237
24h	R2	GFP4	7.26387	7.20682	9.88603	3.41634	4.21889	0.167853	0.167853	6.17495	5.81662	4.29385	7.37162	4.43302	3.87272	3.6625	7.35421	0.167853	6.09336	3.6625	3.11936	7.81503	0.167853	0.167853	8.00549	7.15749	0.167853	8.14868	6.91785	7.43094	0.167853	5.71117
24h	R2	ERF2	7.30183	7.13998	10.1717	3.45265	3.75751	0.237818	0.950154	6.18537	5.34247	5.80813	14.591	4.12008	5.24783	0.950154	7.96882	2.53512	6.26001	5.19808	4.31939	7.84497	0.237818	0.237818	7.79564	6.8164	0.237818	8.24477	7.49962	7.74457	2.53512	6.10666
24h	R2	RAP26L	7.18127	6.95535	9.92872	0.196724	4.31549	0.196724	0.196724	6.3041	5.32002	4.85436	7.58663	2.78397	4.16248	0.196724	7.58663	1.52617	6.18996	4.7508	3.57246	7.44451	0.196724	6.64466	7.76333	6.96695	0.196724	8.1209	6.76914	7.30525	0.909498	5.55335
24h	R2	GFP5	7.53468	6.87813	10.4428	4.40008	4.54913	3.08305	2.62667	6.25297	5.4625	4.31935	7.85415	0.256503	5.2611	0.256503	7.32323	3.7082	6.59915	4.86574	4.31935	7.56125	1.95529	0.256503	7.62981	7.03803	0.256503	8.15678	7.81787	7.43283	0.256503	5.7966
24h	R2	ERF-11	7.22074	6.60041	10.0347	0.880891	3.44724	0.16164	12.9191	5.95194	5.41407	4.39962	7.09484	2.6723	4.23573	0.16164	7.61195	2.03843	6.19447	4.32	2.6723	7.56091	3.58984	0.16164	7.45308	7.0585	0.16164	8.52308	6.86169	7.07072	2.3899	5.81345
24h	R2	ERF6	8.15131	7.0955	11.72	10.0972	5.73451	13.8068	6.86226	5.63025	5.26284	5.2973	8.64496	-0.123568	7.53872	9.24833	9.43591	4.7187	10.238	7.8601	7.21746	7.26175	-0.123568	6.23867	9.21943	6.1089	3.52151	6.9515	9.68393	9.60016	9.47406	5.70914
24h	R2	ERF5	7.52949	7.08016	10.1102	4.36775	12.0776	0.773574	1.46545	5.79081	5.61617	4.80784	6.69702	4.21269	5.10104	2.28259	7.47081	3.00387	6.35158	5.10104	3.73135	7.7779	3.00387	0.0914467	7.42738	7.08016	0.0914467	8.47668	7.29834	7.55392	0.0914467	6.1738
4h	R1	ERF6	7.35192	6.98322	11.0163	6.38994	4.73667	14.0549	1.76267	4.57002	5.49447	6.15498	7.96933	2.8622	4.68323	6.51755	8.30625	0.12195	7.38576	5.39825	4.62774	7.68663	0.12195	0.12195	7.83489	6.89195	0.12195	8.45715	8.0348	7.30846	6.50221	6.05334
2h	R3	WRKY48	8.0377	8.48368	10.8154	7.85416	5.55727	4.74603	4.5727	4.50997	5.12664	5.64747	9.43702	4.74603	7.78298	8.81739	7.70811	7.65111	6.13705	7.62914	4.44438	7.67989	3.87609	0.603076	6.83189	7.93995	0.226971	8.32873	8.2589	7.44857	5.83829	5.96063
2h	R3	GFP1	8.48724	8.07854	10.9503	5.37951	5.09809	3.46804	4.50199	5.48512	5.30455	6.04151	9.55247	0.192652	5.87014	3.71958	7.80024	4.12012	6.72678	4.56758	4.02992	7.42002	5.30455	0.192652	8.31174	7.66444	0.192652	7.83395	8.73215	7.42002	3.59929	5.89591
2h	R3	ERF8	9.18798	7.85614	10.7473	6.21426	5.50479	5.26266	4.97153	4.69589	5.71207	6.60927	8.97656	0.810533	7.00911	4.97153	8.28176	5.73337	6.81304	6.90973	4.05	7.53694	6.98268	2.49859	12.4757	7.56096	2.49859	7.78654	9.02916	7.32886	3.4735	6.03721
2h	R3	ERF9	8.67855	8.07159	10.4781	5.53069	5.07038	2.70919	3.57913	5.73995	5.47326	13.4395	8.76185	0.173289	5.25209	4.39037	7.67298	4.99076	6.04596	5.28584	3.34306	7.62764	5.66499	0.173289	7.5112	7.58761	0.173289	7.95581	7.11095	7.0631	2.70919	6.29829
2h	R3	ERF98	8.95624	7.98578	10.7767	6.66046	5.43189	3.78033	5.43189	5.51616	6.14699	6.3596	8.98116	0.698533	5.91835	4.786	8.07647	4.786	6.74438	6.21581	3.78033	7.67352	5.91835	3.47814	7.73928	7.75671	12.2418	7.88374	8.22575	7.30636	5.99866	6.44807
2h	R3	ERF59	8.47477	8.25371	10.6173	5.39183	5.56226	3.64428	3.76092	5.39183	5.46244	6.54813	9.85722	1.59798	5.35519	4.23429	7.60483	3.96924	6.41204	5.27899	3.51737	7.69556	3.0517	1.59798	7.68821	7.11745	0.0728487	7.92539	8.0961	6.95554	4.82261	5.87855
2h	R3	GFP2	8.27225	7.85835	10.7968	6.09789	5.06365	3.33297	3.7636	6.07307	5.29591	5.33819	9.40342	0.226016	5.56874	4.59077	7.7529	3.7636	6.48419	4.8465	3.49123	7.34986	4.44361	0.226016	7.60491	7.85835	0.226016	7.71329	7.94981	7.02696	5.67153	5.94212
2h	R3	WRKY15	9.04331	8.15077	10.8452	7.52124	5.84281	3.99133	5.99655	5.21373	5.64436	5.53386	9.05085	3.90518	6.15427	5.02236	12.0634	5.69659	7.19796	7.49936	4.75317	7.52847	5.28369	4.84859	7.17972	7.38465	-0.0379486	7.53565	8.38763	7.11403	6.07757	6.07757
2h	R3	WRKY28	8.47734	8.09777	10.5303	6.22171	5.00224	3.23262	4.46491	4.78239	6.11261	6.22171	8.91659	1.61247	5.19297	3.891	7.91489	4.40447	6.57697	5.95298	12.3032	7.79642	3.97652	2.53	7.43784	7.69914	1.10551	7.76071	7.6609	6.97002	5.32925	5.93172
2h	R3	WRKY33	7.98556	7.46074	10.7171	5.27623	4.74038	3.60055	2.13793	4.786	5.3388	5.5386	8.55557	3.60055	5.21083	3.38029	7.94591	5.3388	6.33688	5.30785	4.24798	7.60135	4.69327	-0.0176763	7.39601	7.82545	-0.0176763	7.5361	12.6523	6.97144	5.21083	6.24186
2h	R3	ERF-1	8.61773	14.0792	10.6179	5.75742	4.53027	3.36243	4.06143	4.98439	5.86713	5.50927	8.24348	2.5875	5.99349	4.06143	8.35597	5.50927	6.23775	5.43994	3.86383	7.75117	4.15093	3.20417	7.44105	7.92616	-0.0496857	7.4761	8.21264	7.27182	5.54273	6.23775
2h	R3	GFP6	8.02754	7.51307	10.6902	4.86896	4.91893	4.52622	3.1085	4.86896	5.7254	5.69704	8.37052	4.76351	5.6386	3.41745	7.34961	4.5893	6.73415	5.80728	4.24208	7.43794	3.67177	0.0710257	6.52421	7.90891	0.0710257	7.95754	8.14241	7.00096	5.44755	6.47495
8h	R1	GFP6	8.01934	7.25691	10.7417	5.02779	5.31975	4.56555	0.788827	4.87629	6.87254	5.13182	7.39572	1.34522	4.70699	0.011997	7.36759	3.1771	6.57327	5.58706	0.011997	8.96844	0.011997	0.011997	7.56632	7.85175	0.011997	8.13234	7.60299	7.02442	3.62023	7.11182
2h	R3	GFP3	7.1767	7.25076	10.5399	4.31366	3.3729	0.121636	1.45352	5.73409	5.62693	4.24284	8.28696	2.90724	4.31366	0.121636	6.96201	2.90724	5.90437	3.07971	3.49982	7.50644	0.121636	0.121636	6.92855	7.42881	0.121636	8.08415	7.70392	6.96201	3.61646	5.54098
2h	R3	ZAT6	7.36922	7.6583	10.3482	4.82372	5.44039	3.31893	0.0807862	5.16476	5.4041	5.1207	8.27564	2.96746	4.92965	1.2794	6.9581	3.72419	5.76053	5.94868	2.75333	7.52099	0.0807862	0.0807862	6.39949	7.23101	0.0807862	7.57096	7.35027	6.3431	3.15387	5.78896
2h	R3	STZ	7.87461	7.52018	10.5656	3.64935	4.25202	3.28678	1.70182	5.19825	5.46432	5.19825	8.57922	3.84866	5.12329	2.98193	7.57746	5.16125	6.26079	13.9585	4.17987	7.42974	3.84866	2.80136	6.94432	7.42974	0.0990435	7.73682	7.71145	6.77098	4.38632	6.22538
2h	R3	MYB51	7.85919	7.50771	10.3179	4.80893	4.68926	1.80174	2.51543	4.91943	5.9161	4.80893	8.02284	2.77259	3.3477	0.159734	7.24667	3.63361	13.4267	4.75034	3.3477	7.51653	2.51543	1.24534	6.31016	7.09009	0.159734	7.90019	7.36855	6.92772	1.24534	5.65373
2h	R3	GFP4	7.61134	8.3875	10.7832	5.22763	4.61995	3.92807	4.68706	5.47556	5.6539	5.39756	9.70539	0.107035	5.95555	4.13452	6.99582	2.22763	6.54956	6.29372	3.92807	7.4273	0.227632	0.107035	7.41746	7.29372	1.22763	7.61134	7.98252	7.15837	4.13452	5.31509
2h	R3	ERF2	7.99311	7.73243	10.5047	5.53642	4.84189	2.92977	3.59135	5.18733	5.60373	5.87292	14.9015	1.0553	4.53211	2.703	7.30702	3.59135	5.57047	5.78865	3.29815	7.62313	1.0553	0.128685	7.10115	7.34685	0.128685	7.99938	7.59859	6.84711	5.72961	5.87292
2h	R3	RAP26L	7.63895	7.62278	10.5788	3.65991	4.42824	1.90701	2.2814	5.48751	5.89021	4.81746	8.61718	0.164725	3.65991	2.2814	6.97708	3.99761	6.0917	4.18554	3.78148	7.48639	0.164725	6.0917	7.21146	7.44099	0.164725	7.82012	7.38454	7.12223	4.35179	5.48751
2h	R3	GFP5	7.81378	7.30926	10.5195	3.67928	4.51822	3.97248	1.43643	5.52389	6.01738	5.22302	8.8554	1.43643	4.51822	0.336892	6.69696	0.239057	5.65366	4.68941	4.32395	7.69821	1.43643	0.239057	7.05114	7.68815	0.336892	7.89477	7.44691	6.84921	3.97248	5.98486
2h	R3	ERF-11	7.71377	7.6008	10.4375	5.12395	4.33545	3.97	13.4588	5.69522	6.03045	5.16994	8.25173	2.12978	5.52873	0.142715	6.80312	1.08247	5.95366	6.91536	3.97	7.76711	0.142715	0.142715	7.10484	8.039	0.142715	7.94294	7.38382	7.16285	2.95694	6.05517
2h	R3	ERF6	7.55299	7.18241	10.3768	5.05764	4.4666	13.8889	3.11702	5.28177	5.79945	5.43895	7.80488	4.4666	4.4666	4.39164	7.75341	2.91771	5.93761	5.23964	4.31257	7.50045	0.0792247	0.0792247	7.14867	7.99413	0.0792247	7.69225	7.20448	6.97981	5.3625	6.32773
2h	R3	ERF5	8.01693	7.8117	10.3081	5.02664	12.2633	3.45568	4.00537	4.71348	5.79424	5.41862	8.4899	3.88632	5.41862	3.27789	7.21289	3.07508	5.82694	5.6555	3.88632	7.90653	1.73947	2.20514	6.66231	7.62909	1.73947	7.74483	7.50324	7.04239	4.56633	6.19578
1h	R3	WRKY48	8.50708	8.25877	10.7634	5.80664	4.88465	5.16028	3.22168	3.80664	5.16028	4.33716	8.43762	4.72418	6.36464	3.44407	8.27334	7.12857	6.44407	6.74524	3.44407	7.93134	5.02904	3.63672	6.78646	7.9405	0.0849196	8.25877	8.23663	7.32322	4.09615	5.72418
1h	R3	GFP1	8.64301	7.63574	10.9614	6.16827	5.62697	5.25431	4.46581	5.47887	5.42592	5.42592	8.8829	3.63865	6.60927	4.35688	7.98595	4.91327	6.48535	6.29178	4.35688	7.56404	5.99734	0.0452524	7.72611	7.82144	0.0452524	8.47072	8.63719	7.40897	4.75054	5.76127
1h	R3	ERF8	9.10254	8.2529	10.5312	7.0839	6.05866	4.17284	5.67164	4.40416	5.87809	6.02431	8.88529	4.17284	6.96216	5.43063	8.77598	5.48216	6.96216	7.76302	4.17284	7.30033	6.76821	3.73674	12.2911	7.32875	0.120443	7.7837	8.52272	7.11688	4.93468	5.8391
1h	R3	ERF9	9.84694	8.31581	11.2775	7.51038	6.46177	6.35661	6.55978	3.9094	5.44391	13.6781	9.74645	1.39695	8.56746	6.86599	9.03101	6.19518	8.10471	7.72839	2.66704	7.11845	8.34359	3.14237	7.82617	7.14395	4.56687	7.94701	9.88903	8.17444	4.96053	5.5995
1h	R3	ERF98	10.6503	8.47841	11.7766	8.61858	7.55299	7.22827	7.68132	4.34912	5.29665	5.93408	9.53895	2.12673	9.78256	7.56414	9.88384	7.41213	9.26969	8.41213	5.06533	7.46063	9.78969	4.0012	8.41828	7.34912	12.9665	8.12673	10.826	8.82254	6.21419	5.71169
1h	R3	ERF59	9.61912	8.52038	11.0247	7.09963	6.63397	6.56646	6.44642	4.13695	5.16004	5.97717	9.70534	3.86458	8.14179	6.65579	8.61251	6.07758	7.72321	7.51218	3.86458	7.34766	8.23894	-0.0341694	8.26757	6.87624	4.73735	8.39627	9.62743	7.58221	5.03242	5.437
1h	R3	GFP2	8.60306	7.88999	10.5364	4.76176	5.49873	3.72429	3.38325	5.88575	5.70518	5.20428	8.49038	0.146036	6.80727	4.90262	7.95614	4.83391	6.48759	5.54245	4.33434	7.52621	7.22455	0.146036	7.74782	7.54782	0.146036	8.20087	8.41594	7.25114	3.1768	5.54245
1h	R3	WRKY15	9.21504	8.40098	10.665	6.14048	5.58913	5.09317	5.15118	5.09317	5.58913	5.92464	8.77298	1.73377	7.21886	4.83457	12.0096	5.78505	6.83236	6.88459	2.91211	7.53433	7.29802	3.55193	7.34848	7.32347	2.24073	7.9236	8.21631	7.46741	4.68552	6.14048
1h	R3	WRKY28	8.21323	7.9253	10.2971	4.90651	4.90651	0.553994	1.65353	5.26234	4.90651	4.64146	8.04928	2.70084	5.82879	4.18958	7.86428	5.64751	5.87076	5.95121	12.3764	7.74523	5.32407	0.553994	6.7883	7.47286	0.553994	7.89512	7.3146	7.25245	3.03204	6.1687
1h	R3	WRKY33	8.43275	8.3256	10.5275	6.17032	5.4717	4.49516	5.03281	5.15567	5.37385	4.96723	8.94823	3.44785	6.28243	5.73079	8.09171	5.84474	6.30915	6.19917	3.78889	7.9461	5.916	1.12592	7.16301	7.34186	1.86289	8.05271	12.7521	7.16301	5.09555	6.36114
1h	R3	ERF-1	9.01418	14.0717	10.9366	5.90984	5.37933	6.03722	5.17288	5.31374	5.90984	5.01676	8.58444	5.44206	6.94276	4.93187	8.45353	5.61539	6.9209	6.87616	1.47244	7.73922	6.51683	3.3469	7.37129	7.62218	3.0574	8.17749	8.8959	7.81229	5.09693	5.66883
1h	R3	GFP6	7.97492	7.40581	10.5263	5.38196	4.723	2.47507	0.0271574	3.797	5.33305	4.56253	6.96692	4.797	4.9345	3.28243	7.47507	2.797	6.11893	4.56253	3.47507	7.70389	3.06003	0.0271574	6.74186	7.88446	0.0271574	8.4807	7.71348	6.76047	3.28243	5.56253
4h	R1	ERF5	7.88974	7.24476	10.7132	4.01296	12.1929	2.9925	0.0974787	4.54971	5.92391	5.52855	7.99636	3.4178	4.01296	1.77011	7.9117	2.81741	6.38285	4.01296	3.14862	7.79838	0.670569	0.0974787	7.02056	7.35306	0.0974787	8.37793	7.50527	6.65438	2.9925	6.33489
1h	R3	GFP3	7.41246	7.93381	10.5366	5.39027	4.82654	3.88842	1.98428	4.68154	4.73151	4.20372	8.94345	3.70048	5.19038	5.35882	7.0681	4.05467	6.05221	5.22568	4.33881	7.00854	2.73764	0.127007	6.41533	7.1346	0.314424	8.60444	7.37365	7.50873	1.60988	5.77087
1h	R3	ZAT6	7.75774	7.69918	10.2683	5.15514	5.26688	2.98036	2.79395	5.15514	5.61545	4.59418	7.55985	4.75615	5.55802	3.55068	7.73201	4.27582	6.02872	6.6808	4.59418	7.15755	3.55068	1.10589	6.52468	7.28691	0.257895	8.44079	7.34748	7.11836	3.76886	5.74975
1h	R3	STZ	7.46715	7.03593	10.2498	3.89316	3.97169	2.71057	0.102988	4.97646	5.31449	4.68165	7.50725	4.63415	5.40217	2.88303	7.53984	3.8101	6.01638	14.0064	4.63415	7.20801	1.68748	0.102988	6.51301	7.47391	0.102988	8.49109	6.8919	7.08091	1.68748	5.8392
1h	R3	MYB51	7.67851	6.87293	10.3112	4.70566	3.61521	3.13655	2.69767	4.50044	4.8853	3.86403	7.32086	4.2611	4.82787	4.07618	7.33123	4.42498	13.6161	4.42498	2.41527	7.4018	2.93374	1.59813	6.32735	7.22402	0.203604	8.35873	7.52436	7.25703	0.203604	6.10366
1h	R3	GFP4	8.09466	8.31594	10.8826	5.31816	4.90905	4.75967	4.59302	5.71978	5.20713	4.86096	9.72062	3.06578	6.6718	6.13818	7.40877	5.92083	6.73986	5.71978	3.50188	7.04978	5.35335	0.10988	7.32261	6.93832	1.30024	8.40248	8.36418	7.47417	4.02271	5.84868
1h	R3	ERF2	8.97128	8.31793	10.8026	6.30831	5.70747	4.70213	5.92453	5.17221	5.52619	5.64213	15.0028	3.29774	7.81391	6.72072	8.13212	6.4423	6.88976	6.69946	3.69141	7.58966	7.84328	1.53221	7.30304	6.77252	3.69141	8.27188	9.14053	8.10004	3.17991	6.19137
1h	R3	RAP26L	7.93611	7.10854	10.3919	3.71137	4.49987	2.2113	2.2113	5.22667	5.1853	5.05356	8.44998	3.14811	3.82348	3.71137	6.82853	4.74735	5.58584	4.28169	3.31084	7.37088	3.14811	6.48076	6.8419	7.44286	0.173405	8.38751	7.09743	6.89419	2.2113	5.61729
1h	R3	GFP5	8.01063	7.33269	10.3053	4.18032	4.58798	3.48844	1.22858	5.16553	5.45233	4.8072	7.771	3.04674	4.99746	2.86329	7.4184	4.58798	6.15807	5.41944	2.65308	7.38473	2.86329	0.222452	6.86787	7.59812	0.222452	8.52899	7.23213	7.21307	2.86329	5.24274
1h	R3	ERF-11	7.98104	7.26735	10.4481	4.80569	4.65097	5.0728	13.2749	4.70441	5.36599	4.05233	7.25844	5.33244	6.19917	3.87725	7.81483	4.65097	6.37426	6.25397	2.09298	7.25844	4.34932	1.73041	6.76225	7.45833	0.054358	8.53592	7.71421	7.08796	3.01051	5.49291
1h	R3	ERF6	8.52012	7.6303	10.5786	7.07527	5.11853	13.8917	3.62225	4.74044	5.57152	5.05043	7.35482	4.69655	5.05043	5.85716	7.83646	5.05043	7.457	6.14531	4.16356	7.46356	4.40084	4.02847	6.86338	7.79022	-0.0521473	8.24722	8.07795	7.4504	5.18357	6.12889
1h	R3	ERF5	8.29063	8.91183	10.856	7.80384	12.4834	5.39673	6.103	4.82437	5.49458	5.29176	9.25907	5.29176	8.15754	8.53251	7.88427	6.5899	6.4827	7.6566	4.2077	7.52384	3.95616	2.22681	6.78301	7.52384	0.0466628	8.33973	8.46571	7.46873	1.88577	6.40094
4h	R3	WRKY48	8.0998	7.09878	10.6022	6.01309	3.92886	3.17966	2.57927	4.41949	6.26532	4.78495	7.82352	2.14864	3.40644	2.14864	7.81366	6.50466	6.14471	5.07629	-0.134363	8.42517	-0.134363	2.57927	7.71121	7.08246	-0.134363	8.03341	7.90004	6.66674	3.17966	6.11292
4h	R3	GFP1	8.44793	7.24913	10.6949	5.3356	4.81713	3.5773	0.309707	5.40642	5.60014	5.77091	8.37917	1.9296	4.70921	2.97691	7.78924	0.830069	6.47804	4.32649	0.830069	7.95197	3.30812	0.309707	7.89154	7.87914	0.309707	7.89154	8.31619	6.974	2.97691	5.77091
4h	R3	ERF8	10.0035	7.84328	11.2491	8.40462	6.91193	6.91193	6.27509	4.33232	4.94899	6.17138	8.35024	2.54091	8.46435	6.24135	9.09903	6.43292	8.35814	8.43479	4.7712	8.11892	8.01289	-0.00739594	12.4208	7.71391	5.03029	7.84328	10.138	8.49331	4.45518	6.13509
4h	R3	ERF9	9.68278	8.25484	10.9578	8.73224	7.02102	7.17331	5.56231	4.19636	5.7401	13.3242	8.31223	1.9535	8.03387	5.56231	8.63063	5.03529	7.97587	8.35836	3.00081	8.25484	6.50194	0.853965	7.34811	7.67414	4.35039	7.68866	9.70438	7.78639	4.61647	6.21152
4h	R3	ERF98	10.0005	8.35545	11.6087	9.6011	7.06804	6.88349	6.70005	4.27683	5.50989	6.45713	8.85318	-0.0224092	8.34655	6.83342	9.45971	6.42368	9.05785	8.80852	5.06533	8.39051	8.39051	3.2195	7.85083	8.17621	12.3941	8.12509	10.6976	8.78236	7.04622	6.28151
4h	R3	ERF59	8.40844	7.74072	10.7481	6.0155	5.52487	3.12798	2.02844	5.19837	6.2979	5.66403	8.50417	0.203639	4.17528	0.203639	7.88997	0.203639	5.90759	3.12798	2.02844	7.91805	0.203639	0.203639	7.70893	7.5385	0.203639	7.6091	7.38599	7.26	0.203639	6.20977
4h	R3	GFP2	7.83067	7.15051	10.4863	3.88859	4.26298	1.94105	0.260856	5.43748	5.97919	4.26298	7.85821	0.260856	2.59313	0.718661	7.41447	1.94105	6.16712	4.68829	0.718661	8.20784	0.260856	0.260856	6.8548	7.96342	0.260856	7.68445	7.48685	7.17262	2.59313	5.97919
4h	R3	WRKY15	8.28864	7.57942	10.3581	5.22663	5.44344	4.87515	0.106697	5.22663	6.08326	5.89982	7.6538	3.1871	5.06157	3.1871	11.9078	4.2651	6.39221	5.22663	0.106697	8.49695	0.106697	2.3391	6.95969	7.69665	0.106697	7.69665	7.50099	6.81159	2.3391	6.70367
4h	R3	WRKY28	8.33358	7.63097	10.2844	5.1912	4.46104	3.54351	0.37358	3.54351	5.9404	4.92202	7.85417	2.44397	3.26111	-0.0606408	7.47161	2.44397	6.24641	4.59081	12.0121	8.36113	0.37358	-0.0606408	6.9495	7.84119	-0.0606408	6.9495	6.76933	6.65528	4.31844	6.24641
4h	R3	WRKY33	8.0807	7.4081	10.407	5.17106	4.79666	3.94867	0.184138	2.36371	5.97251	4.99597	7.55748	0.184138	4.43409	0.184138	7.57316	3.2117	5.65649	2.84913	2.36371	8.32255	0.184138	0.184138	7.11859	7.90596	1.62674	7.3364	12.6447	6.69999	2.84913	6.10787
4h	R3	ERF-1	8.48661	13.7995	10.6907	6.48975	5.39022	4.65921	4.24912	4.08167	6.64801	5.07053	7.89377	0.231089	5.23921	4.65921	8.10506	3.41685	7.14941	4.97816	2.14676	8.37332	2.14676	0.231089	7.0164	7.73349	0.231089	7.70496	8.17954	7.08444	5.59068	6.19373
4h	R3	GFP6	8.04867	7.63189	10.7789	5.493	3.8453	3.5629	6.08815	4.28418	5.57261	5.85329	8.66292	0.0267447	5.22381	2.05388	7.63189	4.76284	5.64807	5.01166	2.74576	7.79016	0.0267447	0.0267447	7.38962	7.65036	0.0267447	8.04867	7.85528	6.76707	3.8453	5.9755
8h	R1	WRKY48	7.99642	7.87987	11.3254	6.76429	5.97101	5.69008	5.59864	4.13255	6.25178	5.06155	8.81247	2.85477	6.6887	3.14068	7.56052	6.512	7.8355	7.60232	1.70934	8.80482	0.752407	0.00333036	7.51122	7.51747	0.752407	8.29476	8.73406	7.09226	2.27965	6.77478
4h	R3	GFP3	7.81859	7.49704	10.9047	5.67175	4.82906	4.96548	3.11965	4.17699	5.79894	5.50266	8.13541	4.25005	5.20482	0.174322	7.76351	4.38593	7.01086	5.34483	4.73038	7.52675	2.55406	0.174322	7.0926	7.5702	0.174322	7.79437	8.48479	6.92422	4.10003	5.6981
4h	R3	ZAT6	7.71789	7.89007	10.7136	5.68362	5.34073	3.98318	1.56814	3.30511	5.62704	5.7111	8.45485	3.44261	5.26858	2.30511	7.97186	3.30511	6.24997	6.212	2.56814	7.75136	0.232101	0.232101	6.96046	7.40944	0.232101	7.44261	7.56061	6.86582	2.98318	5.91392
4h	R3	STZ	7.71454	7.05473	10.5068	2.55803	3.536	1.6011	0.285686	4.4325	5.7663	5.68856	7.48086	4.4325	3.85349	0.285686	7.51505	3.98937	6.18959	14.3592	3.34653	7.76275	0.285686	0.285686	6.64549	7.73402	0.285686	7.94095	7.46929	6.76394	3.34653	5.97716
4h	R3	MYB51	7.76597	7.52746	10.4137	4.05173	4.75217	2.63669	0.310386	3.37366	5.00592	5.44405	7.81328	2.85908	3.85908	1.05173	7.70278	0.310386	13.7253	3.75217	2.37366	7.70994	0.310386	0.310386	6.55952	7.56743	0.310386	7.61397	7.0741	6.37366	0.310386	5.93437
4h	R3	GFP4	7.80833	6.79444	10.68	2.56931	3.16447	3.31851	0.181027	4.96309	5.40274	5.53436	7.77545	1.53829	4.91559	1.53829	6.85865	3.45767	5.47005	3.90954	1.96892	7.43994	0.181027	0.181027	7.59121	7.62851	2.30013	8.05844	7.62113	7.14272	0.181027	5.91861
4h	R3	ERF2	8.31786	7.43199	10.6617	5.93382	5.49807	3.93676	0.453674	5.1389	5.78541	6.24927	14.976	1.24217	5.05494	0.238741	7.56694	3.73571	6.50797	6.04681	0.453674	8.07839	1.24217	0.238741	7.5895	7.81043	0.238741	7.89737	7.68337	7.09622	4.19392	6.56978
4h	R3	RAP26L	8.0926	7.31364	10.6104	4.22178	4.7224	3.44875	0.252816	5.6646	5.60029	5.89651	11.278	2.09916	4.22178	2.69956	7.5102	4.22178	5.9491	4.38337	4.13365	7.66755	1.66853	5.89651	7.4837	7.57855	0.252816	7.94506	7.2311	6.93776	3.44875	6.14215
4h	R3	GFP5	7.97278	7.0686	10.6282	4.98686	4.40563	3.73426	0.120659	4.49244	5.92188	5.25859	7.99525	1.48187	4.79529	0.120659	7.59531	3.2273	6.09831	4.21459	3.87014	7.84665	0.120659	0.120659	7.01096	7.61479	0.120659	7.57556	7.32662	6.56684	1.48187	6.52626
4h	R3	ERF-11	8.08012	7.71484	10.8619	6.02859	5.49516	5.37652	13.5174	4.94767	6.39698	5.41716	8.43706	3.05459	5.8322	1.24723	7.73105	1.8322	6.90545	6.97515	3.24723	8.1481	3.8322	0.0852307	6.81709	7.70667	0.0852307	8.12375	8.62661	7.17797	4.41716	6.73909
4h	R3	ERF6	7.82163	7.11323	10.9165	7.4483	5.14124	13.917	2.4408	4.90024	5.90024	6.36364	8.13197	3.02577	4.3794	6.86707	8.72312	3.76273	7.67602	6.00559	5.58376	7.97478	0.0555476	3.02577	7.81004	8.01066	1.4408	8.22653	8.34368	7.22216	7.4483	6.12263
4h	R3	ERF5	8.0255	7.33405	10.498	4.17306	12.3738	2.00313	1.00313	5.04753	6.06922	5.25106	7.39545	4.17306	2.81049	0.116476	7.8735	3.32506	6.15288	4.32506	2.81049	8.00876	0.116476	2.81049	6.73105	8.05841	0.116476	7.93387	7.29775	6.95733	3.00313	6.37817
1h	R4	GFP6	8.0868	7.36672	10.6171	4.30782	4.75528	0.169419	0.169419	5.24071	5.09632	4.93586	7.78307	0.169419	5.19417	4.30782	7.32413	2.43335	6.03161	4.39271	0.169419	6.97079	4.54883	0.169419	7.34558	6.91448	0.169419	8.20887	7.64281	7.17632	0.169419	5.04479
1h	R4	WRKY48	7.74661	9.01493	11.3608	7.17519	5.10048	5.68923	7.52754	5.6275	4.55474	4.26155	10.1058	0.0143466	8.12721	6.21509	7.51054	7.35735	7.16437	8.4371	3.3972	6.59964	3.3972	0.0143466	6.90296	6.49982	3.78422	8.46825	9.51001	7.61761	1.57123	4.7983
1h	R4	GFP1	8.15755	8.00342	10.3854	4.31403	3.41753	2.75272	2.03902	5.20895	5.35517	5.30805	8.27245	0.56509	5.40079	3.58499	7.4626	2.03902	6.66429	2.03902	3.22805	6.87292	3.22805	0.56509	7.30356	7.20413	0.262794	7.49451	7.42996	6.90494	3.22805	4.79604
1h	R4	ERF8	9.42443	9.50912	11.3934	8.55282	6.61247	7.65614	6.28853	3.37659	5.0594	5.43244	9.79133	5.19475	9.09011	5.5037	8.96629	6.51236	7.87349	9.15795	3.88355	6.87685	6.95521	0.131685	12.6672	7.71737	3.77251	7.90674	10.3807	8.22406	5.5037	5.35748
1h	R4	ERF9	9.18936	8.36677	11.041	6.65888	6.4028	5.47745	5.88101	4.704	5.18332	13.5141	9.57077	4.75976	8.05198	4.75976	8.50779	6.4712	7.53352	7.6924	5.30076	6.92588	6.77168	2.9213	7.05408	6.7304	3.26748	8.15436	9.14555	7.84198	4.81345	5.72166
1h	R4	ERF98	8.82055	8.49612	10.8113	7.29449	5.31359	4.15313	5.01986	4.82055	5.27512	5.31359	8.68772	4.31359	6.86008	4.3876	8.36945	6.13176	6.93603	6.91116	2.65063	7.15313	5.82055	3.5251	7.47506	7.1637	12.7343	7.84703	8.39658	7.68772	6.58923	6.01986
1h	R4	ERF59	8.06909	9.13233	10.7162	6.31845	5.19915	4.8006	4.04161	3.92613	4.42863	4.92613	9.83102	4.34117	6.60795	4.6631	8.09605	4.98502	6.94108	6.68102	3.34117	6.91102	5.29536	0.270614	6.95588	7.09605	1.34117	7.59856	8.61263	6.76743	5.69872	4.8006
1h	R4	GFP2	7.76581	7.99363	10.5043	4.72936	4.51118	2.44079	2.0664	5.03261	4.66024	3.3776	8.80487	2.98394	5.13806	4.66024	6.96077	3.19415	5.7503	5.28305	4.05298	7.24668	2.0664	0.0639479	6.69305	7.01714	1.55944	8.14044	7.21087	6.98923	3.3776	4.79533
1h	R4	WRKY15	8.17866	7.98732	10.5598	5.29114	5.43143	4.35713	2.84088	4.69074	5.24117	4.53356	8.00988	4.04398	4.83247	3.92241	12.1986	4.89844	6.01081	6.68842	3.64344	7.0201	4.61429	0.173246	6.94405	7.00521	0.173246	8.40543	7.54776	7.06388	4.04398	5.55928
1h	R4	WRKY28	7.98254	7.51135	10.3788	5.49473	4.82618	2.77989	2.77989	4.63137	5.05074	4.32242	8.04912	4.13897	4.69927	3.21052	7.11119	3.81091	6.10808	5.86366	12.3846	7.63787	2.77989	1.71576	6.59172	7.0212	0.192045	8.33714	7.26475	6.93932	2.50425	5.53245
1h	R4	WRKY33	7.94095	7.63876	10.6194	4.92189	4.92189	4.6527	2.17466	4.49658	4.85915	4.49658	7.83083	4.12219	5.81024	4.01116	7.43876	3.06774	5.81024	5.96721	2.17466	7.43876	4.12219	0.293261	6.76818	7.43876	2.53723	8.51959	12.95	7.1682	3.45476	5.59612
1h	R4	ERF-1	8.5993	13.917	10.7017	5.97127	5.18991	3.89035	3.77487	4.64934	5.39936	3.51184	8.01646	4.18991	6.29843	4.83376	8.07865	5.47531	6.04789	5.99726	4.0968	7.40908	6.41873	0.0210014	6.6977	7.24519	0.0210014	8.31403	8.30885	7.20113	4.27737	5.86233
8h	R3	WRKY48	8.27613	7.62985	11.1912	6.72308	4.67495	5.39147	6.20574	4.78652	6.05792	6.03551	9.10677	3.83274	6.99107	3.83274	8.01489	6.65119	7.65946	6.99107	4.35121	7.96832	3.93314	4.27673	7.39478	7.63731	0.127975	7.85131	8.83882	7.28507	4.61576	6.358
8h	R3	GFP1	8.03715	7.25183	10.584	5.32281	4.87883	4.23416	0.15463	3.639	6.28898	4.23416	8.10539	0.891765	4.77091	3.03861	7.66749	0.891765	6.47243	5.46811	1.9913	8.42315	0.15463	0.15463	7.68246	7.72646	0.15463	7.38591	7.71194	7.3675	3.03861	6.66561
8h	R3	ERF8	8.62756	8.22099	10.2134	7.23696	5.28755	4.09309	4.71312	3.41308	6.52677	5.2533	8.4155	2.80466	5.72254	4.5534	8.32359	4.71312	6.80022	7.22817	-0.244764	8.55911	2.36577	2.98245	12.3654	7.59245	1.26624	7.92173	7.77252	7.14655	5.81936	7.08945
8h	R3	ERF9	9.30871	7.83236	10.7683	7.00831	5.90877	4.68638	4.57535	0.092528	6.85036	13.8878	8.42735	0.092528	6.16031	5.42335	8.62149	5.5462	7.02953	6.80186	0.092528	8.58613	5.5462	3.39093	8.06592	7.62498	3.10142	7.9483	8.41933	7.1114	5.35776	7.38271
8h	R3	ERF98	8.31598	7.40216	10.8328	7.37019	4.94207	3.4552	3.74839	2.25964	6.62512	5.1572	6.7953	-0.213844	5.05364	3.08681	8.23545	4.09986	6.6608	5.76078	2.59085	8.63581	1.21234	2.86004	7.99806	7.78826	12.8174	8.01194	7.59892	6.9035	6.551	7.01798
8h	R3	ERF59	8.70338	7.66374	10.63	6.34814	5.43994	4.29451	0.125408	1.57204	6.92959	4.86482	7.92607	3.33758	4.86482	1.57204	8.28629	5.083	6.16898	5.5169	0.125408	8.13581	0.125408	0.125408	7.82376	6.98482	0.125408	8.06068	7.74597	7.03802	5.58996	6.81236
8h	R3	GFP2	7.75403	7.05929	10.8411	5.5595	4.92953	3.68503	-0.0512795	3.78543	6.26348	4.74236	7.54077	1.84481	3.33356	-0.0512795	7.22935	2.17602	6.53267	4.46804	0.797505	8.51221	-0.0512795	-0.0512795	7.59711	7.65797	-0.0512795	8.06492	8.05991	6.93364	2.67197	6.67033
8h	R3	WRKY15	8.79895	7.83065	10.7828	6.89206	4.89206	3.30709	4.30709	6.11445	6.89206	4.89206	7.62902	3.30709	6.62902	3.30709	12.2467	4.89206	7.55502	8.16507	0.31088	8.39456	3.30709	3.30709	7.39456	7.39456	4.30709	8.69941	7.83065	8.30709	4.89206	7.76652
8h	R3	WRKY28	8.08779	7.71714	10.1116	5.89144	5.39223	3.02486	3.17108	3.64153	6.85539	5.02005	7.36875	1.92533	4.62259	0.255476	7.59937	4.27986	6.40152	6.26161	12.3923	8.75133	1.04397	2.46847	7.80937	7.40615	-0.1604	8.00732	7.3913	7.03803	3.4254	7.17434
8h	R3	WRKY33	7.91927	6.96576	10.2118	5.69567	4.14426	2.74571	2.09363	4.57168	6.48595	4.84087	7.49085	3.5342	3.19317	0.871239	7.94091	3.19317	6.44615	5.55306	-0.0630159	8.43348	-0.0630159	2.09363	7.79803	7.48103	-0.0630159	7.82931	12.826	7.04783	3.67859	6.96576
8h	R3	ERF-1	7.82444	13.2744	10.18	5.5702	5.23316	3.15516	-0.0147636	3.98524	6.32509	3.98524	7.33396	2.5702	4.44467	3.5702	7.54748	2.98524	5.89213	5.7666	-0.132283	8.34718	-0.132283	2.98524	7.04052	7.5702	-0.132283	7.97959	7.53213	7.05133	2.79259	6.61459
8h	R3	GFP6	7.78203	6.75844	10.7008	5.64296	4.71008	2.57257	0.133306	2.57257	6.44047	4.83561	7.69359	0.133306	3.83561	2.57257	7.48905	3.71008	6.40039	4.64296	1.83561	8.3434	0.133306	1.83561	7.75049	7.61697	0.133306	7.958	7.61697	6.7425	3.25064	6.57257
8h	R1	GFP5	8.23721	7.20262	11.1533	6.25488	5.91529	5.35406	0.151685	3.47959	6.14255	5.50707	8.41214	0.151685	5.1367	3.14838	7.65975	2.44211	6.94573	6.37906	0.151685	8.11751	0.151685	0.151685	7.66789	7.06147	0.151685	8.23173	8.48305	6.86307	2.94907	6.31831
8h	R3	GFP3	7.81909	7.04104	10.9042	5.27974	5.18063	3.96676	2.0107	3.19974	5.92527	4.9593	7.85167	3.7067	4.37807	0.313819	7.55791	0.536772	6.27674	5.18063	0.313819	8.2924	0.313819	0.313819	7.2872	7.3906	2.7244	8.35055	8.20684	7.01251	3.19974	6.32395
8h	R3	ZAT6	7.60836	7.8883	10.6502	4.75428	5.45625	4.39361	0.0346133	0.0346133	6.03985	4.39361	6.92494	1.63658	4.80651	0.0346133	8.05949	3.33258	5.85381	5.77736	1.08019	8.09142	0.0346133	0.0346133	7.60836	7.28849	0.0346133	8.3107	8.30163	6.90112	0.0346133	5.97287
8h	R3	STZ	7.97965	6.76886	10.3825	1.79617	3.97249	0.119746	0.119746	0.119746	5.85621	4.74477	7.23046	3.17468	3.17468	0.119746	7.52843	3.49216	6.13245	13.5654	2.50986	8.22444	1.79617	2.1967	6.76886	7.40142	0.119746	8.32786	7.10796	7.16493	0.119746	6.086
8h	R3	MYB51	7.64996	7.18014	10.4918	4.32367	5.06063	2.97971	0.109697	2.73871	5.72222	4.56468	7.10582	4.23347	3.92313	0.864236	7.75095	0.109697	13.533	5.81843	2.08663	8.02411	0.109697	0.109697	7.04082	7.4137	0.109697	8.23056	7.94105	6.97276	3.36674	6.5554
8h	R3	GFP4	8.03512	7.83765	11.1948	6.79846	5.46604	4.2009	6.07537	3.98272	6.12956	5.02622	8.66836	0.163871	6.97163	3.4124	7.94732	4.55783	7.21663	6.76461	3.72556	8.28836	0.163871	4.84374	7.6183	7.24145	0.163871	8.01366	8.84475	7.16567	2.06845	6.46076
8h	R3	ERF2	7.81845	7.65798	10.6906	6.42062	5.43112	4.45187	1.64452	2.12995	6.31128	5.25333	14.8255	4.18057	5.29987	2.12995	7.76138	0.229293	6.28838	7.32822	0.229293	8.25037	0.229293	0.229293	7.81043	6.95922	0.229293	8.51981	8.09408	7.1618	3.96645	6.39941
8h	R3	RAP26L	7.91393	7.08868	10.8294	5.5957	5.16987	4.40371	1.94954	3.78141	5.4806	4.40371	8.0944	2.66323	4.56307	1.39314	7.69907	3.13857	6.30849	6.33082	2.35007	8.0139	0.142954	5.8641	7.47686	6.95134	0.142954	7.89158	8.02763	7.26133	3.4955	6.11625
8h	R3	GFP5	7.88808	6.74931	10.8368	5.5788	4.95933	3.14794	0.145269	2.2304	6.10122	3.85055	7.46845	1.72344	3.98331	2.6048	7.50204	1.72344	6.54966	4.95933	3.14794	8.66719	0.145269	0.934946	7.524	7.727	0.934946	8.44921	7.91327	7.09573	3.35816	6.65293
8h	R3	ERF-11	8.02407	7.57605	10.6344	6.27828	4.76445	4.82275	13.3339	3.89246	6.61162	5.13032	7.39576	-0.00611144	4.76445	1.33446	7.51548	3.99743	5.97832	6.72296	1.33446	8.72392	2.55686	2.55686	7.44299	8.09675	2.252	8.22118	7.48872	6.70757	3.52209	7.02563
8h	R3	ERF6	8.00106	7.40658	11.2322	9.03545	6.09891	13.8803	5.21257	4.4161	5.89609	4.86861	8.21802	1.16817	5.21257	8.03236	9.19054	-0.0364026	8.7792	7.90964	5.59444	8.1794	-0.0364026	-0.0364026	9.02615	7.11069	3.4901	8.12237	8.61112	7.03854	8.21802	6.21257
8h	R3	ERF5	7.76898	7.07599	10.3045	4.4704	12.2018	2.7744	0.0812257	3.34	6.15845	4.39733	7.29294	4.60628	1.30047	0.0812257	7.52501	3.96344	6.40201	4.66971	0.0812257	8.08037	0.0812257	2.21801	7.31294	7.8737	0.0812257	8.17631	7.52501	6.94112	2.21801	6.50993
24h	R3	WRKY48	7.43155	7.1518	10.6856	2.7545	4.72133	0.298398	0.298398	5.75122	4.92151	4.13301	7.88528	0.298398	5.85272	0.298398	7.85502	5.46098	6.73967	4.77404	3.41608	6.86644	3.65964	0.298398	7.79252	6.62956	0.298398	7.96679	7.9497	7.38147	2.95042	5.09726
24h	R3	GFP1	7.44673	6.50903	10.394	4.02022	3.39793	0.197461	1.96659	6.53874	5.56965	4.78638	7.45455	0.197461	4.3898	2.94456	7.43098	3.26204	6.65181	2.27974	3.93342	7.30698	0.197461	0.197461	8.45795	7.28084	0.197461	7.86544	7.43098	7.37443	0.197461	5.68042
24h	R3	ERF8	8.07728	7.34725	9.98035	3.87043	4.71843	2.28547	4.35586	5.63597	5.66398	5.38981	7.46339	1.96354	5.66398	0.161868	7.79643	4.42297	6.5485	6.11329	3.96354	7.79009	2.96354	3.66398	11.9908	7.10309	0.161868	8.25816	7.65703	7.7709	0.161868	6.00794
24h	R3	ERF9	8.79074	7.81799	10.6294	6.08075	5.89166	2.8885	5.34562	5.9893	5.61403	13.5267	8.48658	0.267462	6.95194	2.41316	8.28021	6.05842	6.70126	7.13376	4.45649	7.26628	5.91669	3.76985	8.12774	6.99959	1.69946	8.13309	8.81757	8.05067	2.67032	5.58308
24h	R3	ERF98	8.47479	7.24055	10.2523	6.03524	4.5855	2.01915	4.68211	5.75334	6.17462	4.63461	7.44713	2.01915	6.14101	3.03753	8.05059	5.28449	6.12392	6.10661	3.3036	7.89299	4.18496	2.51511	7.96677	7.5011	12.2383	8.2291	7.83638	7.79377	4.85787	6.4044
24h	R3	ERF59	7.38309	7.21837	10.261	1.17086	3.64891	1.82294	0.231709	5.94093	4.93336	5.20899	7.71002	0.231709	4.34078	2.27039	7.55086	2.61143	6.56808	3.64891	2.61143	7.60906	0.231709	0.231709	8.15629	6.69889	0.231709	8.32785	7.08802	7.12838	1.82294	5.63963
24h	R3	GFP2	7.54961	6.99156	10.2898	3.64622	3.53728	0.0486435	1.77175	5.8364	5.78967	4.71035	7.70249	2.61975	5.02473	0.0486435	7.6706	3.7475	6.56183	2.61975	3.93095	7.40208	3.15026	3.15026	7.91335	7.07187	0.0486435	7.80591	7.53552	7.638	0.672214	6.08886
24h	R3	WRKY15	8.66477	8.07509	10.3928	6.14998	5.53784	3.69762	5.92995	5.70149	5.73211	5.42992	8.46964	3.92665	7.39328	3.69762	11.6526	6.0803	6.92167	7.41231	4.7207	7.59829	5.31328	5.35322	7.7406	6.96098	0.0408123	8.02651	8.62861	8.29609	4.89317	5.95612
24h	R3	WRKY28	7.95999	7.66077	10.315	4.93217	2.85013	2.24974	3.8654	5.46045	5.71761	4.81124	8.12129	3.59932	5.64869	1.8191	7.84147	4.81124	6.61521	5.61295	12.0554	7.5705	2.85013	5.19641	7.9457	7.16436	0.0940406	7.97414	7.76213	7.69535	1.20243	5.50011
24h	R3	WRKY33	7.19565	7.23464	10.4863	4.17575	4.46526	2.8803	1.74279	5.61069	4.84713	4.97545	7.7292	0.212904	5.03557	0.212904	7.75625	2.59079	6.56041	5.09329	3.32775	7.59579	0.212904	0.212904	7.78281	6.73375	0.212904	7.89254	12.5988	7.12822	3.94443	5.8966
24h	R3	ERF-1	7.801	13.316	10.6019	4.95894	4.90624	3.7279	5.32295	5.47546	5.54606	5.51119	7.87829	2.71263	5.47546	3.60099	8.16857	3.84454	6.74113	5.67768	4.54175	7.59163	4.60925	2.71263	7.82249	6.92457	2.44345	8.11732	8.32232	7.73453	3.7279	5.79829
24h	R3	GFP6	7.65579	7.07296	10.7764	4.81377	4.9871	2.06654	1.58111	5.66857	5.18992	5.09207	8.19287	1.58111	5.79834	0.844144	7.86281	2.71861	6.60791	5.73491	4.01407	7.03397	0.844144	0.196919	8.04382	6.92452	0.196919	8.26761	8.15096	7.31988	3.50711	5.36771
1h	R4	ERF5	8.10161	8.3292	10.6834	5.40399	12.2838	3.46595	3.82568	4.45955	4.55866	5.40399	9.56482	2.26048	5.87699	5.32173	7.12252	4.55866	6.18687	5.53147	3.46595	6.82692	5.37709	0.136033	7.13862	6.18687	0.733232	8.27193	8.0975	7.31908	3.36001	5.60287
8h	R1	ERF6	8.18792	7.49165	11.4407	8.67444	5.95728	13.9643	4.63921	4.08281	6.01772	5.41414	8.56731	0.112472	5.25588	7.65911	9.09951	2.84779	8.58407	7.59444	4.22631	7.82613	0.112472	0.112472	8.93689	6.91421	0.112472	8.31778	8.79445	7.11198	8.09747	5.636
1h	R4	GFP3	7.73218	9.8042	10.9676	7.37668	5.98231	5.70364	6.09313	4.99664	4.57589	5.46073	10.7939	2.5055	7.58065	6.45036	7.87551	5.04155	7.16973	7.46176	4.06893	6.51548	5.42727	0.29403	7.40274	6.69488	1.87163	7.16973	9.15479	7.40274	5.49343	4.57589
1h	R4	ZAT6	8.72362	9.91967	11.2483	7.40119	6.68232	6.49026	6.93647	5.23003	4.93304	6.22442	10.8012	4.05169	8.13318	5.98035	8.20322	5.35835	7.89299	8.63348	3.94672	6.9227	5.86985	4.32732	7.26592	6.50882	0.153844	7.56087	9.46257	7.9552	4.81871	4.62819
1h	R4	STZ	8.37737	9.19963	10.8793	6.13318	5.93037	4.59477	5.81716	4.8463	3.66188	6.35219	10.4657	2.52438	7.88193	6.22482	7.97723	6.22482	6.7723	14.166	4.59477	6.64539	7.44085	3.37237	7.56877	6.43127	4.10934	8.01623	8.85708	7.42162	3.90289	5.62871
1h	R4	MYB51	8.62744	9.46844	11.1701	7.20215	5.87721	3.68958	6.55465	4.45377	4.34166	5.93631	10.2904	2.23587	7.36156	6.11745	8.2388	5.4605	13.6609	7.14485	5.09601	6.38119	6.49038	6.26305	7.50509	5.9744	1.17174	7.80902	9.11904	7.68241	4.45377	5.4334
1h	R4	GFP4	7.83077	7.73275	10.338	2.66793	3.37054	0.177902	2.66793	5.18038	5.4343	4.5424	8.48083	0.177902	3.84099	4.41336	7.14906	3.22432	5.98135	3.62486	1.75039	7.08694	3.84099	0.454936	7.34755	6.74202	0.177902	8.24521	6.74202	7.12865	1.24343	5.14016
1h	R4	ERF2	8.17751	8.57689	11.1241	6.33376	5.43575	3.87801	5.47193	4.33621	4.55439	5.60822	15.1398	1.38447	6.8001	5.10808	7.46185	5.32142	6.72713	7.18503	2.80897	7.18503	6.05242	0.115397	6.99918	6.55228	0.115397	8.37196	8.64977	7.49739	3.98203	5.39863
1h	R4	RAP26L	7.68727	7.85301	10.4705	4.87153	4.1148	9.55029	3.64913	5.73255	4.3861	4.54222	8.97621	3.34428	5.13946	5.63186	6.89344	3.50474	5.82667	5.59667	0.84178	6.60555	3.64913	6.84927	7.01837	6.5697	0.0570439	8.50237	7.60111	7.21682	3.50474	5.27919
1h	R4	GFP5	7.83018	7.9664	10.7617	5.37028	4.32297	3.3959	4.62986	4.99435	4.40603	4.76186	8.71732	3.02752	6.30955	4.76186	7.11498	4.04057	6.99937	5.66822	3.54994	6.49171	5.14702	0.130265	7.56696	6.736	0.130265	8.36445	8.37479	7.23342	2.80074	5.37028
1h	R4	ERF-11	8.11435	8.81056	10.7959	6.58027	5.07125	4.38462	13.1022	4.85028	5.07125	5.13798	9.66508	1.75784	7.34457	5.53456	7.62602	4.6816	6.90159	7.54228	1.75784	6.69551	7.66048	1.75784	7.03012	6.34633	3.02793	8.3079	8.57802	7.49215	2.31423	4.6816
1h	R4	ERF6	8.22487	8.55487	10.7105	6.05168	5.12627	13.9836	4.52443	5.84975	3.47259	5.54967	9.57088	1.28496	6.2078	5.95424	7.65614	4.22356	6.7625	6.1865	3.32449	6.49442	5.97923	0.112007	7.43922	6.62679	1.28496	8.34506	8.14984	7.4211	5.0339	4.77325
8h	R1	ERF-11	8.81266	9.80609	12.1704	8.97187	6.73787	6.74811	13.1433	2.48737	6.11846	5.34282	10.7898	2.67082	9.71375	5.44708	8.85117	5.59057	9.22013	9.47875	3.11253	8.06979	4.52954	5.87853	7.62363	7.00026	1.73401	8.1798	10.4188	7.93284	5.47201	6.08653
24h	R3	GFP3	7.90963	7.13756	10.6076	3.78656	5.14131	2.01078	2.32394	5.94652	4.92639	4.97201	7.90376	0.242264	5.29281	0.242264	8.06507	2.79927	6.85055	4.61744	4.22377	6.87478	3.30623	0.242264	8.17157	7.07621	0.242264	8.06507	7.96709	7.48307	2.01078	4.87927
24h	R3	ZAT6	7.66691	7.5376	10.6932	4.71413	5.32201	4.85792	4.16955	5.50792	5.14639	4.71413	8.00743	1.73291	6.40826	3.53314	8.34101	3.53314	6.40826	5.79677	4.60964	7.42664	4.94639	2.60285	7.39555	6.09652	0.245204	8.03291	8.49927	7.38767	2.36678	5.44858
24h	R3	STZ	7.63271	7.16449	10.3844	0.256283	3.34779	2.29046	0.256283	5.59276	5.10891	4.58085	7.25718	0.256283	5.01764	0.256283	8.11787	3.18953	6.00285	13.9859	4.64325	6.88352	3.18953	0.256283	7.39955	6.37792	0.256283	7.95522	7.70763	7.22694	2.57286	4.96975
24h	R3	MYB51	7.45628	7.19031	10.577	4.29471	3.95866	3.51977	3.38547	5.78947	4.7961	4.21774	8.04612	0.263427	5.86712	0.263427	7.96603	3.07231	13.4058	5.20783	4.05029	7.17003	2.67177	0.263427	7.58442	6.5077	0.263427	7.9423	8.23859	7.3521	0.263427	4.89828
24h	R3	GFP4	8.04856	7.78778	10.8774	6.25963	4.39257	2.76638	5.48122	6.11934	4.81268	4.81268	8.80028	0.300399	6.30352	0.300399	7.90638	4.68576	7.36952	6.23717	4.68576	6.9117	3.66908	4.12546	8.22439	6.88306	0.300399	8.10546	8.40647	7.85569	4.02418	4.92932
24h	R3	ERF2	7.4647	7.15459	10.459	5.68279	4.25549	3.84343	2.94694	5.3881	5.17724	5.48299	14.7826	3.4003	5.51329	1.56843	8.02851	3.9358	6.64053	5.51329	2.53928	7.59788	0.218773	0.218773	7.9751	6.69441	0.218773	8.11501	7.80798	7.52541	2.53928	5.3881
24h	R3	RAP26L	7.91879	7.20402	10.4959	5.4261	4.53517	3.27494	2.0966	5.62346	4.53517	4.64309	7.75406	0.228013	5.67522	1.3081	8.23129	4.15245	6.62675	5.74954	2.97795	6.97538	3.13407	5.62346	8.07147	6.44486	0.228013	8.08588	8.12363	7.41663	1.3081	5.29988
24h	R3	GFP5	7.41811	7.07469	10.4074	3.53896	4.14254	0.284289	2.76403	5.75196	5.42699	5.00689	7.87673	0.284289	5.46693	0.284289	7.76102	3.93039	6.4743	3.93039	3.93039	7.45829	3.81133	2.13016	7.97001	7.00858	0.284289	7.83918	7.52602	7.44835	0.972616	5.6858
24h	R3	ERF-11	7.96257	7.57017	10.6785	6.15454	5.13085	4.73794	12.7783	5.81726	5.24118	4.5218	8.17206	1.35188	6.64399	1.79934	7.96257	4.40024	7.04979	6.80833	5.09212	7.26531	4.04219	4.57895	7.82171	7.30819	-0.00671805	8.09089	8.44991	7.82761	3.31871	5.55778
24h	R3	ERF6	7.40093	7.10707	11.5153	9.17381	5.5877	13.7187	5.0232	5.0232	5.55995	5.47337	8.38323	2.33289	6.22218	8.84356	9.46311	2.96092	9.57822	7.41649	7.15422	6.94492	0.0453466	2.33289	9.27113	6.67435	3.12138	7.19087	8.95427	8.32672	8.96753	5.06328
24h	R3	ERF5	7.64227	6.99019	10.0444	3.69741	11.9904	2.22348	0.0789911	5.71176	5.42859	4.72598	7.72951	1.37548	4.78147	0.0789911	7.58103	2.51299	5.94837	4.47982	4.09795	7.47562	3.44587	0.0789911	7.45016	6.8151	0.0789911	7.86413	7.28717	7.25812	1.37548	5.82174
2h	R4	GFP6	7.5214	7.9715	10.4077	3.79431	4.97873	3.39377	0.334876	5.62028	5.05369	5.57009	9.52552	2.83738	4.03532	3.70411	7.02138	2.99784	5.78334	2.83738	2.6568	7.197	0.334876	0.0184662	7.50146	7.30066	0.0184662	8.15293	7.26955	7.39737	4.53127	5.84795
2h	R4	WRKY48	7.75293	7.29473	10.4535	3.1566	3.29577	0.135209	0.135209	4.84718	4.97694	4.43025	8.3915	2.40741	4.23653	0.135209	7.40645	6.69674	5.54979	0.135209	2.63418	6.70925	0.135209	0.135209	6.91757	7.27804	0.135209	8.2186	7.26962	6.81716	1.37638	5.73241
2h	R4	GFP1	7.90359	7.48382	10.4023	3.09549	3.52612	0.192361	0.192361	4.60902	4.87571	4.82617	8.20432	3.25375	3.75515	2.71489	7.50758	0.192361	5.97849	1.37928	3.95275	6.59614	0.192361	0.192361	6.98273	7.65674	0.192361	7.38464	7.44332	6.92507	2.47882	5.59059
2h	R4	ERF8	8.55511	8.30238	10.6913	7.22374	5.19551	5.72144	4.21031	3.95315	4.42849	5.07133	8.51991	3.7521	7.04818	4.04406	8.66303	5.57669	6.87327	7.01485	4.98218	6.67419	4.78542	3.38567	12.0192	7.44838	1.25856	6.80991	8.90961	6.78377	5.02744	5.60682
2h	R4	ERF9	8.28326	8.11494	10.6772	4.81869	4.27555	3.66983	0.731231	4.57253	5.02891	13.5957	8.56623	4.35572	5.99176	3.79012	8.51478	3.90116	6.63008	6.01663	4.35572	6.85363	2.31619	0.288731	6.7237	7.29093	0.288731	7.04714	8.4154	6.61387	4.00425	5.21236
2h	R4	ERF98	8.12988	7.52636	10.5661	4.36342	4.92733	0.839863	3.00979	4.59475	5.04932	5.33172	7.67275	4.74675	5.64722	1.83986	7.85667	4.36342	6.49807	5.33172	2.42483	7.34766	0.839863	2.64722	6.9588	7.17971	12.3892	7.83986	7.7706	7.30747	4.5403	5.67275
2h	R4	ERF59	7.85565	7.58127	10.6858	5.08356	4.54852	2.63425	2.10373	4.14326	4.91109	5.4416	8.83618	3.9782	4.66173	2.39324	7.64461	4.4884	6.33469	4.66173	1.74116	6.78556	0.0719427	0.0719427	7.01596	7.00527	0.0719427	7.80725	7.9534	6.8467	4.54852	5.12363
2h	R4	GFP2	7.70011	7.4764	10.7435	4.63444	4.55697	2.73461	3.39942	5.33706	5.24124	4.63444	8.47575	3.85279	5.19084	3.39942	7.4764	2.42145	6.33416	3.39942	3.97697	6.80542	1.46452	0.314445	7.28545	7.45521	1.46452	7.9326	7.92491	7.03705	4.19724	5.33706
2h	R4	WRKY15	8.41991	8.20507	10.8611	6.56409	5.70306	5.22937	4.85843	4.73221	6.03254	5.48557	9.05207	4.35781	6.67117	4.73221	12.0999	5.80063	6.86408	6.89387	3.58478	7.49896	4.91762	2.5664	7.23374	7.36713	2.5664	7.89479	8.6941	7.43961	6.16058	6.05908
2h	R4	WRKY28	8.01076	7.65734	10.4877	5.33941	4.92604	3.98467	2.99738	4.75694	5.29891	5.33941	8.13675	4.81554	4.63209	0.145063	7.79475	3.50434	5.97506	5.21434	12.3285	7.5319	0.145063	2.20888	6.82448	7.56643	0.145063	7.98546	7.69684	6.83868	3.50434	5.94912
2h	R4	WRKY33	7.46588	7.3725	10.6413	5.20038	5.20038	3.25848	0.595514	4.5024	5.03292	5.58041	7.8529	4.98783	4.62526	3.09801	7.47408	4.29595	6.02178	5.1603	2.18048	7.18548	1.81791	0.0787708	6.61788	7.21512	0.0787708	7.93833	12.7279	6.98209	4.22	5.80497
2h	R4	ERF-1	7.9467	13.594	10.6295	5.13803	4.44047	0.935473	3.56226	4.1054	5.49547	4.80801	7.93614	3.66819	3.32374	2.46272	7.59704	4.31562	6.19008	4.44047	3.66819	7.82027	2.20556	-0.0868445	6.69507	7.55623	-0.0868445	8.06294	7.73142	6.70755	4.7609	6.13572
2h	R4	ERF5	7.55721	8.1136	10.4549	4.57719	12.1878	0.263682	1.91423	4.78272	4.12722	5.62806	8.79798	1.51369	5.00426	2.8922	7.71611	2.22739	6.04226	3.88106	2.48455	6.47161	0.263682	0.263682	6.90463	6.55809	0.263682	7.05099	7.72237	6.47161	3.34557	5.33336
8h	R1	ERF5	7.95996	6.97741	10.5073	5.28306	12.1939	3.68976	0.058653	1.59915	5.66125	4.67081	7.27367	1.97355	3.68976	0.058653	7.48361	3.21931	6.59078	4.5096	0.058653	7.7292	0.058653	0.058653	7.53339	7.04761	0.058653	8.33762	7.58826	6.75566	3.07308	5.85269
2h	R4	GFP3	7.336	7.64795	10.6286	3.89306	5.02234	0.172993	0.172993	6.04281	4.06299	5.56549	8.77264	0.172993	4.84726	3.5935	7.00159	0.172993	6.53692	3.5935	2.21499	6.67442	1.47802	0.172993	7.55127	6.55127	0.172993	7.7757	7.85885	6.95915	0.893061	5.06299
2h	R4	ZAT6	7.67429	8.54235	10.5156	6.55196	5.28637	4.37563	4.25534	4.63867	4.73178	5.73178	9.16014	3.05371	6.44602	3.31674	7.17472	0.122536	6.49996	7.78706	3.81924	6.75415	2.05371	0.122536	7.11548	6.51314	0.122536	7.25534	7.89669	6.66252	2.9017	5.22363
2h	R4	STZ	7.87442	8.57144	11.1958	6.94413	5.24905	5.32143	5.05043	5.60852	4.6049	6.45813	9.87498	3.53814	6.7215	4.6049	7.96757	3.65478	7.76837	13.8426	5.05043	6.42566	4.35198	0.216615	7.40187	6.37555	0.216615	7.35952	9.13287	7.05442	5.87216	4.96263
2h	R4	MYB51	7.60646	8.26833	10.6245	5.19004	5.09841	3.92256	3.25513	5.90914	5.23376	5.93585	9.1747	2.33759	5.50752	3.69123	7.37224	0.220313	13.7017	5.50752	2.6271	6.98145	3.4156	1.4896	7.47601	6.66751	0.220313	7.75638	8.06551	6.78972	2.86811	5.70683
2h	R4	GFP4	7.3733	8.56297	10.9132	5.27732	4.71636	3.98889	4.97701	5.23806	5.23806	4.97701	9.89932	0.166062	5.73763	3.2676	7.13764	4.24798	6.53793	5.49278	3.10254	6.78947	2.91613	0.166062	7.28937	7.15881	0.166062	7.89893	8.17839	7.23058	4.82633	5.62039
2h	R4	ERF2	7.4339	8.10086	10.6216	6.06414	5.4053	4.08523	3.55058	5.21425	5.70089	5.60027	14.7226	4.47445	5.34438	3.03793	6.97276	3.03793	6.55562	6.99274	2.48153	7.31987	1.93839	2.23537	6.6593	6.91108	0.047552	8.1146	7.79992	7.0319	4.47445	5.90451
2h	R4	RAP26L	7.6859	7.46457	10.4914	4.4369	4.85701	1.09451	0.263759	5.4061	5.22967	5.48683	8.66545	2.53508	4.59094	2.19404	7.4035	1.09451	6.56793	4.97365	3.57256	6.9274	0.263759	6.60457	7.28433	7.23844	0.263759	7.90737	7.43436	7.30675	3.41644	4.7301
2h	R4	GFP5	7.65808	7.85948	10.544	4.27921	3.84531	2.09988	1.18234	6.20718	4.9782	5.30704	8.75809	0.334348	4.7806	2.09988	6.95786	2.09988	6.10518	2.8704	3.94316	6.42605	0.135324	0.334348	7.50627	6.93426	0.135324	7.80195	7.53794	6.93426	3.50427	5.44705
2h	R4	ERF-11	7.64559	7.68154	10.5282	4.8291	3.93418	2.63003	13.0365	5.90101	4.92821	4.34624	8.70226	0.185244	4.8795	2.63003	6.74494	1.65917	6.37507	6.1676	0.0443604	7.10411	3.20514	1.10278	7.10411	7.00542	0.0443604	8.17582	7.32024	6.84979	2.63003	5.66278
2h	R4	ERF6	7.77082	7.82021	10.9495	6.88796	5.11977	14.0207	5.07397	5.70473	5.16417	5.82021	8.91743	1.70473	4.92713	5.97775	8.41898	4.20723	7.50348	6.71968	5.2897	6.65893	3.82021	0.0984589	7.38656	6.45962	0.119771	7.82021	8.63547	7.18586	6.49481	5.64333
4h	R4	GFP6	8.1583	7.70102	10.741	5.17548	3.55982	1.41298	0.190589	4.48827	5.40004	5.72457	8.49893	1.41298	4.67172	2.06506	7.48521	4.27805	6.21296	0.101145	3.12919	7.49741	0.101145	0.101145	7.17168	7.34372	0.101145	7.72197	7.74262	6.57717	2.06506	5.17548
4h	R4	WRKY48	7.88354	7.37756	10.5283	3.0622	3.99509	0.0894015	0.0894015	4.12633	5.33069	5.71129	7.99079	3.30321	3.99509	0.0894015	7.2681	6.44826	5.48541	0.0894015	3.0622	7.68492	0.0894015	0.0894015	7.14966	7.39067	0.0894015	7.72689	7.7372	6.7008	0.0894015	5.21748
4h	R4	GFP1	8.29183	7.93476	10.9692	5.94124	4.8058	4.38697	1.724	4.89393	5.39454	5.76548	8.50973	0.624469	5.39454	0.331126	8.45283	4.71193	6.30495	5.39454	4.12089	7.51582	4.26006	0.331126	7.42998	7.78146	0.331126	7.44465	8.33183	6.721	4.12089	5.81147
4h	R4	ERF8	8.74477	8.04136	10.8691	6.35331	6.07954	5.29886	4.96765	4.76834	5.84635	5.99074	8.14788	3.92035	5.8961	4.26138	8.45225	5.37101	6.07954	6.61337	3.18338	7.8652	0.174709	0.174709	12.3893	7.88997	0.174709	8.38414	8.23746	7.23262	4.53702	5.8961
4h	R4	ERF9	7.819	7.3658	10.4602	5.12773	5.12773	3.92779	0.115526	4.82686	6.50624	13.1936	7.97808	2.8058	4.44626	3.11065	7.30705	2.41878	6.21818	5.31825	1.04027	8.1467	0.115526	0.115526	6.70133	7.46317	0.115526	7.86044	7.48983	6.76819	0.115526	6.31079
4h	R4	ERF98	8.94598	8.2519	10.9516	7.50337	5.89891	4.92805	4.25382	4.37166	5.32859	5.77605	8.54316	3.65343	6.6476	3.82852	8.45245	5.14218	6.6001	6.90381	2.94716	8.1648	2.94716	2.15867	7.31026	7.20306	12.4343	8.02791	8.41176	7.03463	6.57575	6.47402
4h	R4	ERF59	7.99615	7.81031	10.5222	4.62137	5.06308	3.68457	0.0841879	4.33664	5.90401	5.54397	8.26092	4.62137	4.7841	0.0841879	7.69228	3.07885	5.97314	4.70503	3.98155	7.82908	0.140247	0.0841879	6.81738	7.47116	0.0841879	7.68199	7.39763	7.12134	3.84069	5.97314
4h	R4	GFP2	7.96056	7.55144	10.9426	4.94263	4.94263	3.20567	0.207655	4.79063	5.74999	5.14427	8.09644	0.620705	5.08014	2.20567	7.77045	3.94263	6.5749	4.70817	3.42806	7.27892	0.207655	0.207655	7.41512	7.91533	0.207655	7.79063	8.17529	6.92449	5.01302	5.83016
4h	R4	WRKY15	8.80183	8.18866	10.9335	7.19967	5.52837	5.24871	4.20961	2.8311	5.84648	5.11967	8.45921	0.00751525	6.14061	3.76791	12.1762	4.07686	6.89904	7.46171	0.00751525	7.90517	3.12808	0.00751525	7.39356	7.40745	0.00751525	8.05386	8.53075	6.66472	4.97794	5.84648
4h	R4	WRKY28	8.53491	7.74387	10.5212	6.52791	5.8886	3.16614	1.69221	4.45302	6.05366	5.70219	8.29871	1.69221	4.2502	1.69221	7.64382	2.22272	6.14433	5.62031	12.3156	8.06338	-0.0576262	1.69221	7.03403	7.29377	-0.0576262	7.60177	7.29377	6.91889	3.87983	6.25699
4h	R4	WRKY33	8.68113	7.79557	11.0415	7.10902	5.08261	4.83513	3.0897	3.92507	5.9211	6.12808	8.44172	1.6652	6.38017	3.0897	8.43617	5.08261	6.76379	6.35685	-0.0995347	7.94377	3.48336	2.54656	7.68757	7.5401	-0.0995347	7.90411	12.7404	6.65329	5.75267	5.78796
4h	R4	ERF-1	8.15997	13.9046	10.334	4.27756	4.57974	4.16092	0.398415	4.48588	5.44281	4.90394	7.64499	0.398415	3.89484	2.11462	7.7087	0.126594	6.31557	2.87646	2.54526	7.99087	0.126594	2.54526	6.75848	7.82827	0.126594	7.76972	7.12828	6.56547	4.16092	6.3426
4h	R4	ERF5	7.67594	7.61936	10.608	4.69171	12.4405	2.97551	0.241046	5.02613	4.97551	5.49008	8.68779	3.16815	3.62758	0.241046	7.05079	1.16815	5.94951	2.75311	0.241046	6.89607	0.241046	0.241046	6.70731	6.90962	0.241046	8.05079	7.06297	6.508	1.75311	5.49008
1h	R1	ERF-11	7.36173	7.78915	11.0276	5.27904	5.03212	3.55819	13.299	4.53123	5.10709	4.01276	8.69357	5.98321	5.79199	2.89077	7.5414	3.7575	7.28308	6.13422	4.16086	7.07477	0.0797554	0.0797554	6.85315	7.03692	0.0797554	8.59609	8.48454	7.26683	3.7575	5.43266
4h	R4	GFP3	7.98626	7.56579	10.8381	6.08019	5.07774	5.26119	2.85045	5.26119	5.51342	6.08019	8.59042	0.164397	5.45437	1.39674	7.47958	4.18606	7.01145	5.84759	3.02292	7.77329	3.02292	1.82737	7.28997	7.26442	0.164397	8.11098	8.19454	6.86044	4.5098	6.11873
4h	R4	ZAT6	8.71065	8.20968	10.922	7.15868	5.89922	5.59504	5.09401	4.17647	5.28103	6.3306	9.03315	0.120005	6.59328	5.28103	7.99657	5.1334	7.78404	7.32954	3.10891	7.63419	5.96621	1.56294	6.96484	6.8978	0.120005	7.80859	8.64061	7.30387	5.09401	5.98786
4h	R4	STZ	7.8723	8.01437	11.0034	5.81221	5.5788	5.46157	2.94372	5.3002	4.66751	6.76041	9.02409	1.59976	5.78807	3.83006	7.95596	2.54318	7.30234	13.9328	3.39118	6.65755	1.59976	2.54318	7.12091	6.57528	0.0743983	7.82562	8.48147	7.28519	3.10878	4.7195
4h	R4	MYB51	8.41363	8.20378	10.7417	6.92426	5.48846	5.48846	0.237949	4.86453	5.20997	6.16823	9.07455	2.45645	6.70826	3.85755	7.78484	0.237949	13.7809	6.70826	2.45645	7.33972	0.237949	1.07794	6.75413	7.05216	0.237949	7.68576	8.51479	7.21407	3.14833	5.89556
4h	R4	GFP4	7.45866	7.57325	10.5904	4.27027	4.63747	0.483669	0.0733991	5.25977	5.49266	6.18965	8.25582	2.2492	4.35157	0.0733991	6.97231	3.20613	6.27548	2.8056	3.01972	7.38333	0.0733991	0.0733991	6.90657	7.5817	0.0733991	8.13472	7.70284	6.87942	0.483669	5.78379
4h	R4	ERF2	8.07303	7.84714	10.7879	6.12293	5.53219	4.44255	3.24461	4.3666	5.66494	6.12293	14.7068	1.9645	5.75706	0.742109	7.46549	3.06404	6.82248	6.55803	2.85759	7.73079	0.172686	0.172686	7.18505	7.28127	0.172686	7.76077	7.81892	6.86451	2.85759	5.95156
4h	R4	RAP26L	7.76282	7.63581	10.7859	6.21782	4.81065	3.87205	1.28709	5.04197	5.41637	6.47691	8.48676	3.45701	5.28709	3.60901	7.50625	3.45701	6.64464	5.19398	3.74652	7.27577	3.45701	6.26437	7.20595	7.54447	0.1606	7.66212	7.96657	7.33148	3.45701	5.49654
4h	R4	GFP5	7.75443	7.80483	10.8687	6.10771	4.44617	5.12765	2.41869	5.33786	5.03416	6.45296	9.14417	2.41869	5.25741	1.04018	7.54162	1.65685	6.607	5.33786	2.41869	6.73134	0.139104	0.139104	6.93904	7.01441	0.139104	7.42676	8.3948	6.84582	4.02811	4.98504
4h	R4	ERF-11	7.69605	7.64024	10.8361	6.20199	4.94993	5.19094	13.4512	4.78328	5.05121	6.13435	8.81423	4.02655	5.05121	1.97592	7.29269	0.147437	6.96947	6.79062	2.628	7.54795	0.147437	0.147437	6.65238	7.14011	0.147437	8.22114	8.09635	7.40219	4.37802	5.91004
4h	R4	ERF6	7.8435	7.3727	11.1509	7.40222	4.44894	14.1223	3.5314	5.55349	4.44894	6.19436	8.78447	0.21723	4.72293	6.47926	8.31114	3.5314	7.76235	6.28166	2.5491	6.9481	0.21723	0.21723	7.96716	7.15877	1.27901	8.29024	8.64327	7.15877	7.2153	4.784
8h	R4	GFP6	8.41758	7.35463	10.9181	5.92891	4.68908	4.41989	-0.126239	4.01224	6.74773	5.8867	8.41387	-0.126239	4.16129	0.271995	7.50169	3.65805	5.86513	4.73738	0.271995	8.66236	1.94185	0.271995	7.97935	7.65413	-0.126239	8.15408	8.13618	6.96612	2.87865	6.79413
8h	R4	WRKY48	8.11946	7.53962	10.9624	7.06604	5.65308	4.15225	3.49477	3.37059	6.54052	5.35838	8.68317	-0.144351	5.06979	-0.144351	7.29681	6.65142	5.85196	5.54232	-0.144351	8.70904	0.0647848	0.0647848	8.03505	7.26227	-0.144351	8.36297	8.12428	6.96229	2.50957	6.65142
8h	R4	GFP1	7.89162	7.29196	10.8651	6.01715	5.27325	5.0206	2.92795	2.92795	6.1493	5.22613	8.12783	0.155741	4.02749	0.155741	7.17278	0.48317	6.36037	5.17743	1.40071	8.20275	0.155741	0.155741	7.59053	7.57181	0.155741	8.13422	7.92887	6.82302	4.13342	6.46553
8h	R4	ERF8	8.79996	7.90022	10.9035	7.62732	5.90311	4.49191	4.14678	-0.131093	6.54465	5.53723	8.49383	-0.131093	5.50718	3.46088	8.22041	4.22272	6.49956	6.87396	3.02478	8.49765	4.49191	1.74468	12.2557	7.22734	-0.131093	8.35306	8.31019	7.09214	5.2411	6.65842
8h	R4	ERF9	8.60437	7.70906	10.69	6.66512	5.1096	3.76565	2.65017	-0.0855558	6.25503	13.7548	8.10413	-0.0855558	5.06521	3.65017	7.92939	4.23513	6.27466	5.70906	1.65017	8.42276	1.06521	-0.0855558	7.78631	7.38714	-0.0855558	8.1259	8.34133	7.14202	4.9721	6.72342
8h	R4	ERF98	8.63662	7.99899	10.9281	7.71674	5.36126	5.4276	4.44372	-0.0704028	6.72666	5.06039	7.57025	-0.0704028	6.73977	5.06039	8.00444	3.80985	6.51411	6.68658	-0.0704028	8.64361	2.4113	2.85876	7.62075	7.33989	12.6533	8.25337	8.73159	7.46362	4.73323	7.0863
8h	R4	ERF59	8.00449	7.34988	10.6774	6.07375	5.02795	3.24368	-0.0784137	2.07375	6.07375	4.39568	7.62834	-0.0784137	3.53318	-0.0784137	7.32168	0.0737532	5.50002	5.50002	-0.0784137	8.28807	-0.0784137	2.07375	7.74618	7.09612	-0.0784137	8.57758	7.99262	6.84194	1.07375	6.62834
8h	R4	GFP2	7.90837	6.94127	11.044	5.91423	5.20303	4.92201	0.128774	3.02671	5.64024	5.56276	8.15269	0.704779	4.40522	0.128774	7.58498	3.5923	6.0049	5.15104	0.704779	8.20463	0.128774	0.128774	7.54524	7.2563	0.704779	8.27312	8.24239	6.87871	2.47031	6.59717
8h	R4	WRKY15	8.60751	7.46002	11.0443	6.71723	5.37328	5.04207	4.23083	1.67284	6.46292	5.2711	7.77204	0.0381898	5.4687	3.36089	12.345	4.23083	6.46292	6.91654	0.0381898	8.34369	2.89523	0.824842	8.04401	7.41281	0.0381898	8.48162	8.61274	7.23423	3.99477	6.43955
8h	R4	WRKY28	8.11217	7.33768	10.768	6.13057	4.77841	3.98373	2.45648	-0.121696	5.9004	5.1372	7.37183	-0.121696	4.70887	0.690945	7.82229	3.41341	5.69993	5.58819	12.6045	8.27139	-0.121696	-0.121696	7.91011	7.11385	-0.121696	8.2834	8.342	6.76562	2.76133	6.48276
8h	R4	WRKY33	8.11821	6.90199	10.728	6.05522	4.361	2.86297	3.05245	0.06193	6.60183	4.56146	6.88961	0.06193	4.73744	2.07447	7.61598	3.2199	5.96377	5.42668	0.06193	8.44424	0.06193	1.11754	7.67484	7.35313	0.06193	8.41	12.9962	6.79992	2.64479	6.38983
8h	R4	ERF-1	7.98403	13.7231	10.8211	6.1779	4.92676	4.65966	2.86448	3.635	6.36947	5.0438	7.45297	-0.137513	5.0808	3.02494	7.85116	4.60991	6.38435	6.1779	-0.137513	8.30645	2.86448	-0.137513	7.52856	7.41001	-0.137513	8.26686	8.09669	6.70183	4.20328	6.66576
8h	R4	ERF5	8.18446	6.9466	10.7763	6.44291	12.5867	3.92439	2.44107	3.16621	6.4132	4.78636	7.39717	0.0297416	4.53372	2.44107	7.66004	2.18391	6.22082	5.55768	0.0297416	8.35041	0.0297416	2.44107	8.05097	6.71053	0.0297416	8.366	8.16231	6.82777	2.18391	6.63533
1h	R1	GFP5	7.6052	8.54914	10.7049	5.30929	5.02515	4.51198	4.94442	4.33327	4.56694	3.89157	9.49923	5.34118	6.12469	5.49081	7.40102	4.56694	6.82266	5.54658	3.70812	7.02269	2.0734	0.0785295	7.21565	7.12697	0.632832	8.37526	8.12812	7.30728	4.26842	5.1016
8h	R4	GFP3	8.19983	6.98568	10.9744	6.49133	5.26648	4.87282	0.785357	3.32141	5.80624	5.80624	8.18168	0.0888374	4.91738	2.65983	7.13467	0.0888374	7.01674	5.30053	0.0888374	8.03265	0.0888374	0.0888374	8.15866	6.78385	0.0888374	8.50006	8.35774	7.09642	0.0888374	5.92013
8h	R4	ZAT6	8.8786	9.00241	11.4535	8.24219	6.12046	5.95722	7.13645	-0.10408	6.13751	5.01601	9.15671	-0.111351	8.69214	4.97866	8.46451	5.01601	8.02119	8.35944	1.77039	8.31518	4.25738	5.01601	8.19411	6.86683	-0.111351	8.38108	9.67455	7.34896	4.43335	6.58553
8h	R4	STZ	9.098	7.64669	11.2125	8.07242	5.93049	5.383	5.50456	3.12313	5.79407	6.03508	8.80446	-0.0845283	6.95735	5.31815	8.32022	5.41436	7.69219	14.1815	2.96267	8.09679	3.63009	3.51906	8.14433	6.72695	-0.0845283	8.34485	9.2448	7.47883	3.12313	6.30983
8h	R4	MYB51	8.34255	7.74913	10.7878	6.61931	5.43028	4.11794	4.19242	2.66089	6.38535	5.1603	8.83627	-0.0895997	4.68043	3.95635	7.67963	4.11794	13.5568	5.70926	2.66089	8.40652	2.66089	-0.0895997	8.42595	7.09749	-0.0895997	8.36687	8.12211	6.84387	3.77435	6.60575
8h	R4	GFP4	8.99822	9.01507	11.4107	8.14031	5.08355	4.85315	7.12939	2.2868	6.55407	5.52103	9.54612	-0.0538607	9.19585	4.94976	8.24873	5.92917	7.91951	8.05056	6.0862	8.38023	3.6879	6.55407	7.9373	7.07688	-0.0538607	8.25347	9.495	7.55503	4.90226	6.76792
8h	R4	ERF2	8.25913	7.78084	11.025	7.0604	4.6539	3.56983	4.85671	1.2479	6.37719	5.49583	14.6866	-0.0384274	7.31399	3.88017	7.94	4.13543	7.24339	7.18807	1.2479	8.23659	-0.0384274	3.78396	8.08332	7.31399	-0.0384274	8.51282	8.82231	7.08079	4.05526	6.23886
8h	R4	RAP26L	8.25226	7.4921	11.1897	6.76601	5.48036	4.69871	3.08095	2.86683	6.29444	4.93722	8.71182	0.147775	5.14184	3.08095	7.56505	2.31044	6.87043	5.75436	0.147775	8.11931	1.3929	5.84503	8.10714	6.88475	0.544902	8.22438	8.78235	6.87043	1.92341	6.18298
8h	R4	GFP5	8.43902	7.67765	10.7911	7.35172	5.92361	4.84732	3.41598	3.63211	6.1153	5.04872	8.09211	2.66926	5.57778	-0.123462	7.38932	1.54151	6.09723	6.26842	1.54151	8.20606	-0.123462	0.246053	7.8276	6.76819	0.246053	8.12369	8.20184	7.41142	2.85271	6.36216
8h	R4	ERF-11	8.69109	7.84427	10.8514	7.58141	5.63449	4.70234	13.1175	3.88521	5.98153	5.08385	8.69501	1.81482	6.58247	4.26899	7.77922	3.00385	6.85921	6.87313	-0.083589	7.85132	-0.083589	5.49739	7.51192	6.38285	-0.083589	8.29573	8.58512	8.0786	3.6467	5.98153
8h	R4	ERF6	8.06853	7.88046	11.5094	9.56537	6.25851	14.2567	4.38404	4.89861	5.54631	5.89861	9.24202	-0.198179	7.26784	8.28634	9.10285	1.57668	9.26784	8.41378	5.23965	7.85591	-0.198179	0.991719	9.02514	6.36676	3.57668	8.24438	9.35366	8.10024	7.91653	5.969
24h	R4	GFP6	7.09333	7.02789	10.1738	3.03123	3.70261	0.263167	0.263167	6.42101	4.8462	4.42609	7.15593	1.0837	4.58013	1.73578	7.88183	0.263167	6.57555	5.12184	3.83094	7.27353	0.263167	0.263167	7.98887	7.20412	0.263167	8.05607	7.28478	7.66652	0.263167	5.47602
24h	R4	WRKY48	7.46789	7.18549	10.5263	3.74157	4.13523	2.82403	0.165088	6.29314	4.57694	5.05783	7.90677	2.82403	5.52035	0.165088	8.24781	6.66533	7.03204	4.86356	4.04642	6.75214	2.5927	0.165088	7.99247	6.77995	0.165088	8.03925	7.78167	7.42449	1.52857	5.01166
24h	R4	GFP1	7.27551	6.97853	10.5242	2.74233	4.53375	0.355978	1.98049	5.81008	4.76981	4.84064	7.82216	3.43421	4.69534	0.355978	7.71314	0.355978	6.72137	4.14343	3.43421	6.99415	0.355978	0.355978	8.10709	6.70248	0.355978	8.12138	7.84817	7.51086	2.41113	5.15042
24h	R4	ERF8	8.14029	7.11499	10.129	4.84464	4.78721	2.65701	3.43195	5.82694	5.23662	4.38433	7.76971	3.43195	5.73881	0.8656	8.20202	4.84464	6.28669	5.90999	3.43195	7.58828	4.45978	0.241121	12.4403	6.49832	0.241121	8.4944	7.71687	7.71687	1.55748	5.98853
24h	R4	ERF9	8.45829	7.65534	10.8716	6.08752	4.81054	3.96961	5.43336	5.60647	4.3073	13.4284	8.69243	3.34446	6.73561	4.3073	8.50279	5.47862	6.97554	6.86056	4.73794	6.82595	4.87966	2.5911	7.85735	6.37769	2.2167	8.15791	8.88965	7.85735	3.69063	5.43336
24h	R4	ERF98	7.99264	7.16873	10.2454	5.41273	4.6958	0.272253	3.38214	6.17767	5.3718	4.1355	7.53594	4.03422	5.28628	0.272253	8.18802	4.48167	6.00105	5.14767	4.1355	7.15674	4.76065	4.4026	7.6686	6.58825	12.6832	8.25708	7.47927	7.69372	3.53826	4.93936
24h	R4	ERF59	6.71795	7.17224	10.695	5.54931	3.79298	3.62792	3.62792	5.84091	4.85031	5.18344	8.72946	3.62792	6.26301	3.22738	7.85265	3.22738	6.87354	5.12268	3.62792	6.94547	4.60589	0.241088	7.67364	5.98441	0.241088	8.1927	8.3334	7.45697	5.24174	5.35171
24h	R4	GFP2	7.14283	7.10299	10.5584	4.69075	4.45787	4.61722	2.00369	6.29352	5.31984	4.69075	7.90769	2.00369	5.6125	0.248409	7.69187	2.00369	6.93159	6.06374	4.18001	7.12967	0.248409	0.248409	8.04019	6.59105	0.248409	8.10214	7.9828	7.89996	2.71739	5.17361
24h	R4	WRKY15	8.44126	7.94288	10.58	6.45197	5.52682	4.40864	5.81928	6.10637	5.02837	5.11718	8.26298	4.98183	7.13324	3.90907	11.932	6.10637	6.8903	7.72705	3.13855	7.3685	5.31788	3.44341	7.76877	6.74458	0.0209125	8.34801	8.63041	8.01399	4.40864	5.55889
24h	R4	WRKY28	7.265	7.56466	10.3117	5.33836	4.5049	3.85901	0.370963	6.37146	5.1291	4.10783	7.74079	3.38035	5.18432	4.2178	7.8643	2.94147	6.78277	4.58917	12.2181	7.57503	0.370963	0.370963	7.97023	7.17242	2.65907	8.24159	7.46782	7.56466	1.84193	5.75795
24h	R4	WRKY33	7.422	7.04348	10.6364	5.35899	4.25207	2.87356	0.551631	6.33299	5.59602	4.94395	7.56286	1.55163	5.72156	4.01106	8.05943	4.63909	6.33299	5.72156	4.35899	7.45852	3.87356	0.296856	7.47049	6.50583	0.296856	8.25899	12.8645	7.38452	3.72156	5.72156
24h	R4	ERF-1	7.75793	13.7084	10.6882	6.71685	5.73708	4.14479	4.38749	6.07426	4.38749	4.98789	8.5053	3.17746	6.05095	4.38749	8.42595	4.14479	6.6408	6.34738	4.05388	7.45455	4.88616	0.0763812	7.63002	6.6408	2.78379	8.06192	8.81311	7.74345	3.85284	5.70756
24h	R4	ERF5	7.29911	7.21373	10.4629	4.06322	12.0204	3.11646	1.40026	5.92978	5.38732	4.89668	7.76032	3.11646	4.84714	0.203684	7.8698	3.41733	6.87367	4.79584	3.77612	7.27121	0.203684	0.203684	7.48873	6.21006	0.203684	8.18598	7.8944	7.61989	1.40026	5.51969
1h	R1	RAP26L	7.90951	7.5967	10.3441	4.50469	4.15535	2.05299	3.32308	5.06356	5.1847	5.14544	8.75098	4.30538	3.79842	3.98789	7.06619	3.98789	5.67289	3.00992	2.60938	7.23465	2.60938	6.21819	7.18711	6.91097	0.0605978	8.48615	7.19675	7.25324	2.60938	5.77931
24h	R4	GFP3	7.30912	6.78398	10.3736	4.5301	3.84749	0.192473	2.23807	6.47427	5.07679	5.19584	7.66606	0.192473	4.75357	0.192473	7.60999	2.50726	7.08066	4.5301	3.63917	6.91701	0.192473	1.47623	8.30084	6.92852	0.192473	8.25588	7.44352	7.5063	0.85956	5.44051
24h	R4	ZAT6	6.90997	7.62209	10.5534	4.93249	5.33148	2.75617	3.32177	5.54694	5.61216	5.33148	8.3083	2.19977	5.76336	4.04305	7.88215	2.19977	6.89695	6.0252	3.60417	7.40923	0.139373	4.04305	7.88875	6.32663	0.139373	8.28349	8.07954	7.59007	2.75617	5.57992
24h	R4	STZ	7.28314	7.00148	10.535	5.46834	3.77492	2.53509	2.53509	5.95492	5.26127	5.22368	7.88664	0.0397036	5.10462	3.42345	8.02967	3.96919	6.76022	13.6493	4.72869	7.08772	2.76186	2.95778	8.10914	6.22605	0.0397036	8.00772	8.02967	7.59429	3.42345	4.92887
24h	R4	MYB51	7.95086	7.57062	10.4923	6.50125	4.48827	4.41702	4.95872	5.56445	5.00805	5.31291	8.53425	3.99588	6.85133	5.59705	8.07758	5.72057	13.4784	6.23736	4.41702	7.40556	2.86812	6.21652	7.86645	6.15215	2.6368	8.05428	8.5258	7.96342	3.89459	5.49694
24h	R4	GFP4	8.06091	8.41799	11.0679	6.49401	4.24705	0.1395	5.57989	5.93762	5.5207	4.78876	8.976	1.4027	7.32481	2.69815	7.96979	3.82591	7.99719	6.70814	4.00936	6.95169	3.72463	5.42708	8.17569	6.49401	0.1395	8.05571	8.74982	7.85466	3.07255	5.02008
24h	R4	ERF2	7.4366	7.73965	10.4946	5.37964	5.11045	4.54908	4.34861	6.22958	5.27036	5.23201	14.6699	4.27508	5.69365	3.35755	7.79331	4.4853	6.54322	6.28682	4.34861	7.57324	3.61761	2.06209	7.83867	6.98492	-0.0520442	8.31289	7.9842	7.80641	4.88188	5.77592
24h	R4	RAP26L	7.17735	6.69193	10.417	3.74197	3.98298	2.28254	3.08989	6.45246	4.8675	4.60446	7.95496	3.08989	5.18943	0.282537	8.03742	4.60446	6.98298	4.98298	3.45246	6.83713	1.8675	6.32693	7.85239	6.62239	0.276701	8.33782	7.90459	7.55866	3.45246	5.08989
24h	R4	GFP5	6.9834	6.63601	10.4759	4.01278	4.26804	0.16567	0.16567	6.02437	5.43362	5.03586	7.75555	3.81347	4.26804	0.16567	7.56241	1.38051	6.57428	2.96548	4.61317	7.2134	0.16567	0.643547	7.87557	6.69521	0.16567	8.2558	7.23351	7.49738	0.643547	5.62844
24h	R4	ERF-11	7.3315	7.40603	10.3359	4.39418	4.84359	3.18152	12.6932	6.06904	5.18575	5.11642	7.65247	3.54031	5.62075	0.0559723	7.78125	2.70286	6.83417	5.74079	4.27197	7.09968	3.03891	0.0559723	7.90463	6.3813	0.0559723	8.36692	7.47689	7.42048	3.31128	5.4898
24h	R4	ERF6	7.02184	7.8704	11.6426	9.92664	5.57335	13.9605	5.12714	5.48867	5.23506	5.82435	9.22773	0.110437	6.30895	9.11218	9.70215	2.34753	10.0573	7.42268	7.41506	7.16515	0.110437	1.248	9.51501	6.09647	4.53516	7.39193	9.40955	8.88531	9.55893	5.67905
1h	R1	ERF-1	8.54797	13.9746	10.451	5.58575	4.77928	5.16485	4.32061	4.72931	5.84234	4.91957	7.69311	4.67755	5.86565	3.53212	7.92165	6.23143	6.60839	6.36832	2.03204	7.59188	5.64085	0.0593615	7.10611	7.45254	0.0593615	8.55874	8.35963	7.50546	4.10243	6.17655
1h	R1	GFP6	7.65564	7.40493	10.3444	3.1118	4.25539	2.44043	2.44043	4.84541	5.35087	4.3149	8.4562	2.44043	4.37204	2.97094	7.06708	2.63973	6.31125	2.44043	4.12848	7.19927	4.88521	0.0143215	7.30576	7.41176	0.0143215	8.42953	6.97786	7.27613	3.4669	5.85045
1h	R1	WRKY48	8.02805	7.98904	10.8799	5.25516	5.38103	5.28767	4.43646	5.25516	5.4968	4.79419	8.89754	2.35442	7.06545	3.69465	7.97912	6.32143	7.56055	6.32143	3.9597	7.11158	7.12063	0.0740992	7.65704	7.25824	2.58119	8.1257	8.88431	7.49245	2.35442	5.75112
1h	R1	GFP1	7.62061	7.9704	10.4778	4.15923	5.12134	3.52536	2.86378	4.53363	5.53774	4.24229	8.97078	4.53363	4.98328	4.32082	7.35738	4.71904	6.42004	4.46612	3.3862	7.06968	2.86378	1.60598	7.1579	7.21041	0.199349	8.52069	7.62835	7.68882	4.3953	5.50448
1h	R1	ERF8	7.88471	7.6381	10.0099	3.21471	3.37083	1.99232	0.0402697	4.06271	5.63232	4.8269	7.78413	5.63232	4.52837	1.99232	7.58328	3.64002	6.16758	4.8269	3.51169	7.44956	0.0402697	0.0402697	12.019	6.86351	0.0402697	8.4197	6.87659	6.76842	2.33336	6.23009
1h	R1	ERF9	7.89565	7.73739	10.2776	4.05208	4.31918	2.41736	2.07632	4.14671	5.83477	13.4286	8.29226	4.67723	5.20286	2.07632	7.80424	3.45484	6.31409	5.3293	2.69299	7.7221	2.07632	-0.0144219	6.9343	7.2001	-0.0144219	8.29226	7.76002	7.21109	2.07632	5.97033
1h	R1	ERF98	8.19363	8.42261	10.6502	5.92425	5.5516	5.32159	4.59645	4.47359	5.04783	4.95902	8.63817	5.28552	6.39959	4.02613	8.01241	5.28552	7.2532	6.89463	1.30367	7.15667	4.86438	1.7891	7.23441	7.35243	12.6622	8.3676	8.43089	7.98456	5.04783	5.85211
1h	R1	ERF59	7.64223	8.89926	10.5271	6.68199	5.07642	3.38375	4.40042	4.89999	5.15715	4.7519	9.73021	6.31063	6.79983	6.21958	7.86287	5.40869	6.76161	7.32161	4.1863	7.23128	0.764835	0.0418927	7.17423	6.74864	0.0418927	8.46428	8.03296	7.70399	4.58684	5.67858
1h	R1	GFP2	7.50922	7.55079	10.1933	4.55079	4.99825	3.67633	2.89872	4.94934	5.26129	4.55079	8.64978	4.26129	5.17883	4.7918	7.28119	2.89872	6.53431	5.94934	3.89872	7.4664	4.55079	0.0178878	7.37677	7.31053	0.0178878	8.44891	7.61492	7.37677	3.67633	5.58322
1h	R1	WRKY15	8.70845	8.60618	10.7609	5.33011	5.29427	5.88225	5.58872	4.28517	5.39924	5.0582	8.94645	4.9239	7.27371	4.2102	12.4896	6.57757	6.84866	7.3279	3.65381	7.33674	6.45306	0.78874	7.34552	7.27371	0.0933046	8.46419	9.07876	7.64494	3.40765	5.92975
1h	R1	WRKY28	8.04363	7.67477	10.1981	4.57643	4.10804	1.08814	3.27577	4.51813	5.62558	4.78858	8.29434	3.84896	4.83708	2.31054	7.64103	4.92945	6.24465	5.62558	12.5778	7.48997	4.10804	0.0339639	7.33818	6.85191	0.0339639	8.58089	7.13981	7.39598	3.27577	6.09314
1h	R1	WRKY33	8.11187	7.78701	10.4162	4.60583	5.21807	4.32617	4.44461	4.79609	5.76512	4.83997	8.1646	4.88257	6.47102	3.40863	7.70631	5.59626	6.49867	6.70261	3.97895	7.38938	5.04137	0.0784872	7.00207	7.09556	0.0784872	8.69329	12.8355	7.60185	2.84537	6.29301
1h	R1	ERF6	7.35175	7.98164	10.4196	5.55229	4.73762	13.9884	1.96408	4.86837	5.20171	4.04925	9.17591	6.05155	5.20171	4.64337	7.4868	4.18926	6.51784	5.87616	4.12095	6.97016	-0.221053	-0.221053	6.97016	6.90056	-0.221053	8.7394	7.16931	7.07317	4.18926	5.52612
1h	R1	ERF5	7.4203	8.21062	10.4641	5.46841	12.2751	6.95173	3.73285	3.94116	5.08527	4.84725	9.01177	6.55216	5.77086	4.73983	7.49653	4.43005	6.13115	6.50373	3.84076	6.9756	-0.040592	-0.040592	6.90277	6.59902	-0.040592	8.51751	7.48825	7.2643	2.33175	5.59709
1h	R1	GFP3	7.56235	8.39349	10.4489	4.0054	4.09156	1.15296	1.68347	5.27765	5.34936	4.80321	9.25508	3.47489	3.91377	4.9019	7.40299	3.71095	6.15796	4.45877	4.0054	7.35154	2.84101	2.0705	7.61421	6.79361	1.15296	8.17902	7.50855	7.32511	4.0054	5.54528
1h	R1	ZAT6	8.16286	8.37817	10.4899	6.0111	5.4309	4.79506	4.70343	4.55405	4.96252	5.00151	8.84549	5.14773	6.57359	4.83878	8.00391	4.55405	6.46618	7.24437	3.63067	7.41294	3.63067	3.02062	7.21977	6.7895	-0.223169	8.0833	7.96498	7.51078	3.52758	5.64306
1h	R1	STZ	8.12095	8.42792	10.4583	3.15853	5.13552	3.15853	4.75561	5.05932	4.60294	5.43595	9.41484	4.49137	5.87434	4.8491	7.83131	5.17216	6.4528	14.4383	4.49137	6.93022	4.89366	2.14015	7.23737	6.4968	-0.323311	8.32184	7.6088	7.36155	3.15853	5.80603
1h	R1	MYB51	8.25701	8.33367	10.2842	5.16035	4.96387	3.20184	2.43482	4.25298	4.89195	4.46612	8.86667	2.94178	5.09778	4.00281	7.33749	4.56193	13.666	6.2037	4.06954	7.16513	3.78184	2.43482	7.2249	6.66936	-0.344168	8.16465	7.36431	7.39065	3.31618	5.83315
1h	R1	GFP4	7.45129	7.44322	10.2865	3.32302	5.10501	1.6659	2.60932	4.88433	5.36634	4.73365	8.53247	3.8962	4.56538	2.60932	7.03424	4.30531	5.94846	4.50462	3.00986	7.36848	3.98783	-0.111116	7.34267	6.87536	-0.111116	8.62813	7.14786	7.49879	4.07399	5.64494
1h	R1	ERF2	7.85145	7.63569	10.1889	4.09424	3.99022	0.00374676	3.99022	5.12527	5.95956	5.22029	14.9457	4.85608	4.59748	4.85608	7.35073	4.73257	6.06573	4.19126	2.67502	7.66976	2.67502	2.37803	6.82429	7.06093	0.00374676	8.48895	6.68129	7.25297	3.75654	6.0911
4h	R2	ERF2	8.83254	8.41263	11.0272	8.22622	5.99852	5.6654	4.97352	4.84707	5.2315	6.61778	15.1824	2.56853	6.59172	5.29746	8.74955	4.80233	7.18651	7.69476	4.89046	7.3115	3.69629	6.14904	7.56016	7.43387	-0.181604	7.20382	8.64258	7.27103	6.16679	5.58843
4h	R3	ERF59	8.35756	7.63819	10.6581	5.17341	4.78143	3.03268	0.097795	4.39657	6.04739	5.87344	8.68173	0.097795	3.87013	0.097795	7.63819	3.36873	5.58173	3.03268	3.03268	8.02453	0.097795	0.097795	7.57464	7.78582	0.097795	8.00055	7.68409	6.95526	3.6411	6.47045
8h	R3	WRKY15	8.76428	7.50865	10.502	6.94769	6.03406	5.45013	4.84171	3.40922	6.72987	5.17776	7.17494	1.94659	6.09882	1.63344	12.0964	4.91547	6.96517	8.02002	0.676505	8.54941	4.24009	2.42193	7.61764	7.25527	-0.350729	8.17823	7.9776	7.73434	3.98992	6.96517
4h	R2	ERF2	8.9554	8.42035	11.0536	8.22111	5.89712	5.44122	5.62635	4.89969	5.16187	6.33702	15.2256	1.40912	6.59974	5.12721	8.82089	4.94019	7.16721	7.59895	4.72527	7.18417	2.59815	6.49489	7.41721	7.48722	-0.100678	7.25009	8.68152	7.43149	6.36704	5.85538

## Sheet: FDR
The estimated fold changes (FC) calculated with mixed model (materials and methods) accoring to the correct GFP-GR control line.
The obtained p-value was corrected for multiple tests with the false discovery rate approach.
geneID	GR_Line	Transfer	Estimate FC	StdErr	RAW_P	fdr_p
ACS6	ERF59-GR	1h	0.28	0.2939	0.3455	0.547949
CYCA31	ERF59-GR	1h	-0.03333	0.1979	0.8669	0.937231
CYCB12	ERF59-GR	1h	-0.4567	0.1823	0.0157	0.071403
DEL1	ERF59-GR	1h	-0.14	0.2223	0.5319	0.701377
ERF1	ERF59-GR	1h	0.8867	0.2692	0.0019	0.0191026
ERF11	ERF59-GR	1h	3.06	1.2175	0.0154	0.0704049
ERF2	ERF59-GR	1h	0.9167	0.4064	0.0287	0.102445
ERF5	ERF59-GR	1h	1.45	0.5038	0.006	0.0401654
ERF59	ERF59-GR	1h	1.6333	1.0299	0.1191	0.271599
ERF6	ERF59-GR	1h	3.2867	1.0008	0.0019	0.0191475
ERF8	ERF59-GR	1h	0.1433	0.2345	0.544	0.709525
ERF9	ERF59-GR	1h	0.1533	0.3534	0.6663	0.801174
ERF98	ERF59-GR	1h	2.4833	1.3079	0.0636	0.180899
EXPA5	ERF59-GR	1h	0.04667	0.2273	0.8382	0.91602
GA20OX1	ERF59-GR	1h	-1.15	0.5731	0.0504	0.153645
GA2OX6	ERF59-GR	1h	1.28	0.9944	0.2042	0.390192
MPK3	ERF59-GR	1h	0.3933	0.2232	0.0843	0.218391
MYB51	ERF59-GR	1h	0.96	0.4759	0.0493	0.150868
RAP26L	ERF59-GR	1h	-0.1233	0.9515	0.8974	0.954686
STZ	ERF59-GR	1h	3.3333	0.8712	0.0004	0.00644261
UVI4	ERF59-GR	1h	-0.4333	0.2702	0.1153	0.264103
WRKY15	ERF59-GR	1h	0.8633	0.3035	0.0065	0.0415925
WRKY28	ERF59-GR	1h	0.03667	0.9287	0.9687	0.983413
WRKY30	ERF59-GR	1h	2.64	1.5122	0.0872	0.221297
WRKY33	ERF59-GR	1h	1.5533	0.562	0.0081	0.0452763
WRKY40	ERF59-GR	1h	1.8533	0.7482	0.0168	0.0729877
WRKY48	ERF59-GR	1h	3.3867	0.9781	0.0011	0.0159452
WRKY6	ERF59-GR	1h	0.5967	0.3201	0.0685	0.188422
XET	ERF59-GR	1h	2.2433	1.1843	0.0642	0.180899
ZAT6	ERF59-GR	1h	2.0367	0.9075	0.0295	0.104612
ACS6	ERF8-GR	1h	0.5633	0.2939	0.0612	0.177448
CYCA31	ERF8-GR	1h	-0.04667	0.1979	0.8146	0.895133
CYCB12	ERF8-GR	1h	-0.1367	0.1823	0.4572	0.63351
DEL1	ERF8-GR	1h	0.2667	0.2223	0.2362	0.420622
ERF1	ERF8-GR	1h	0.92	0.2692	0.0013	0.0169018
ERF11	ERF8-GR	1h	3.7633	1.2175	0.0033	0.0280329
ERF2	ERF8-GR	1h	0.5333	0.4064	0.1956	0.378417
ERF5	ERF8-GR	1h	1.6367	0.5038	0.0021	0.0205259
ERF59	ERF8-GR	1h	1.11	1.0299	0.2863	0.477867
ERF6	ERF8-GR	1h	3.0467	1.0008	0.0038	0.0308114
ERF8	ERF8-GR	1h	4.9533	0.2345	<.0001	6.00689e-24
ERF9	ERF8-GR	1h	0.5833	0.3534	0.1053	0.2498
ERF98	ERF8-GR	1h	1.19	1.3079	0.3674	0.558334
EXPA5	ERF8-GR	1h	-0.1833	0.2273	0.4237	0.602441
GA20OX1	ERF8-GR	1h	-1.2333	0.5731	0.0365	0.122893
GA2OX6	ERF8-GR	1h	1.01	0.9944	0.3149	0.514786
MPK3	ERF8-GR	1h	0.38	0.2232	0.0951	0.23471
MYB51	ERF8-GR	1h	1.08	0.4759	0.0278	0.101376
RAP26L	ERF8-GR	1h	1.49	0.9515	0.1239	0.278463
STZ	ERF8-GR	1h	4.3	0.8712	<.0001	0.000316551
UVI4	ERF8-GR	1h	-0.04333	0.2702	0.8733	0.938986
WRKY15	ERF8-GR	1h	1.2233	0.3035	0.0002	0.0038263
WRKY28	ERF8-GR	1h	0.44	0.9287	0.6377	0.779271
WRKY30	ERF8-GR	1h	2.94	1.5122	0.0577	0.171521
WRKY33	ERF8-GR	1h	1.6133	0.562	0.0061	0.040496
WRKY40	ERF8-GR	1h	2.3267	0.7482	0.0031	0.0273655
WRKY48	ERF8-GR	1h	3.75	0.9781	0.0004	0.00644261
WRKY6	ERF8-GR	1h	1.0767	0.3201	0.0015	0.0173301
XET	ERF8-GR	1h	2.12	1.1843	0.0797	0.213213
ZAT6	ERF8-GR	1h	2.7133	0.9075	0.0044	0.0337919
ACS6	ERF98-GR	1h	1.03	0.2939	0.001	0.0146465
CYCA31	ERF98-GR	1h	0.01	0.1979	0.9599	0.977833
CYCB12	ERF98-GR	1h	-0.1067	0.1823	0.5613	0.721127
DEL1	ERF98-GR	1h	0.47	0.2223	0.0397	0.127501
ERF1	ERF98-GR	1h	0.6733	0.2692	0.0158	0.071438
ERF11	ERF98-GR	1h	4.1033	1.2175	0.0015	0.0173301
ERF2	ERF98-GR	1h	0.3767	0.4064	0.3586	0.553249
ERF5	ERF98-GR	1h	1.6633	0.5038	0.0018	0.0191026
ERF59	ERF98-GR	1h	2.7667	1.0299	0.0098	0.0505715
ERF6	ERF98-GR	1h	3.1267	1.0008	0.003	0.0266655
ERF8	ERF98-GR	1h	0.4767	0.2345	0.0477	0.146631
ERF9	ERF98-GR	1h	0.5167	0.3534	0.1502	0.317736
ERF98	ERF98-GR	1h	12.81	1.3079	<.0001	2.71626e-11
EXPA5	ERF98-GR	1h	-0.02	0.2273	0.9302	0.970472
GA20OX1	ERF98-GR	1h	-0.9467	0.5731	0.1051	0.2498
GA2OX6	ERF98-GR	1h	1.7033	0.9944	0.0932	0.23275
MPK3	ERF98-GR	1h	0.75	0.2232	0.0015	0.0173301
MYB51	ERF98-GR	1h	1.63	0.4759	0.0013	0.0169018
RAP26L	ERF98-GR	1h	3.91	0.9515	0.0002	0.0030782
STZ	ERF98-GR	1h	3.6967	0.8712	0.0001	0.00222298
UVI4	ERF98-GR	1h	0.03333	0.2702	0.9023	0.956535
WRKY15	ERF98-GR	1h	1.5167	0.3035	<.0001	0.000271103
WRKY28	ERF98-GR	1h	0.05	0.9287	0.9573	0.976813
WRKY30	ERF98-GR	1h	3.64	1.5122	0.02	0.078848
WRKY33	ERF98-GR	1h	1.9133	0.562	0.0013	0.0170208
WRKY40	ERF98-GR	1h	2.5633	0.7482	0.0013	0.0169018
WRKY48	ERF98-GR	1h	4.3233	0.9781	<.0001	0.00134949
WRKY6	ERF98-GR	1h	1.4267	0.3201	<.0001	0.00130034
XET	ERF98-GR	1h	1.3267	1.1843	0.2682	0.457125
ZAT6	ERF98-GR	1h	3.08	0.9075	0.0014	0.0170208
ACS6	ERF9-GR	1h	0.71	0.2939	0.0195	0.0784337
CYCA31	ERF9-GR	1h	-0.05333	0.1979	0.7887	0.880161
CYCB12	ERF9-GR	1h	-0.4933	0.1823	0.0094	0.0490836
DEL1	ERF9-GR	1h	0.2467	0.2223	0.2728	0.460995
ERF1	ERF9-GR	1h	0.59	0.2692	0.0333	0.114094
ERF11	ERF9-GR	1h	3.4567	1.2175	0.0066	0.0417757
ERF2	ERF9-GR	1h	0.7867	0.4064	0.0588	0.173777
ERF5	ERF9-GR	1h	1.4067	0.5038	0.0075	0.0441087
ERF59	ERF9-GR	1h	1.31	1.0299	0.2093	0.392349
ERF6	ERF9-GR	1h	3.0433	1.0008	0.0038	0.0308114
ERF8	ERF9-GR	1h	-0.02	0.2345	0.9324	0.970472
ERF9	ERF9-GR	1h	8.6567	0.3534	<.0001	1.76653e-26
ERF98	ERF9-GR	1h	2.5	1.3079	0.0619	0.178341
EXPA5	ERF9-GR	1h	-0.04667	0.2273	0.8382	0.91602
GA20OX1	ERF9-GR	1h	-1.1233	0.5731	0.0558	0.167431
GA2OX6	ERF9-GR	1h	0.99	0.9944	0.3245	0.523316
MPK3	ERF9-GR	1h	0.46	0.2232	0.0447	0.140433
MYB51	ERF9-GR	1h	1.0867	0.4759	0.0269	0.0989439
RAP26L	ERF9-GR	1h	1.8033	0.9515	0.0641	0.180899
STZ	ERF9-GR	1h	3.41	0.8712	0.0003	0.00519208
UVI4	ERF9-GR	1h	-0.08667	0.2702	0.7498	0.861236
WRKY15	ERF9-GR	1h	1.01	0.3035	0.0017	0.0183882
WRKY28	ERF9-GR	1h	0.05333	0.9287	0.9544	0.97616
WRKY30	ERF9-GR	1h	2.4667	1.5122	0.1094	0.256588
WRKY33	ERF9-GR	1h	1.5533	0.562	0.0081	0.0452763
WRKY40	ERF9-GR	1h	2.0767	0.7482	0.0078	0.0452763
WRKY48	ERF9-GR	1h	3.5233	0.9781	0.0007	0.0117957
WRKY6	ERF9-GR	1h	0.8767	0.3201	0.0086	0.046289
XET	ERF9-GR	1h	1.03	1.1843	0.3888	0.574535
ZAT6	ERF9-GR	1h	2.1167	0.9075	0.0239	0.0897096
ACS6	ERF59-GR	24h	0.01667	0.2939	0.955	0.97616
CYCA31	ERF59-GR	24h	0.1867	0.1979	0.3502	0.551585
CYCB12	ERF59-GR	24h	-0.51	0.1823	0.0074	0.0439455
DEL1	ERF59-GR	24h	0.2233	0.2223	0.3202	0.517788
ERF1	ERF59-GR	24h	0.3533	0.2692	0.1956	0.378417
ERF11	ERF59-GR	24h	0.7267	1.2175	0.5534	0.716896
ERF2	ERF59-GR	24h	0.3833	0.4064	0.3503	0.551585
ERF5	ERF59-GR	24h	0.63	0.5038	0.2172	0.400671
ERF59	ERF59-GR	24h	2.1233	1.0299	0.0444	0.140361
ERF6	ERF59-GR	24h	1.4333	1.0008	0.1586	0.326055
ERF8	ERF59-GR	24h	-0.21	0.2345	0.375	0.568214
ERF9	ERF59-GR	24h	0.3567	0.3534	0.3179	0.51562
ERF98	ERF59-GR	24h	0.9	1.3079	0.4947	0.668497
EXPA5	ERF59-GR	24h	0.2833	0.2273	0.2184	0.400671
GA20OX1	ERF59-GR	24h	-0.1533	0.5731	0.7902	0.880161
GA2OX6	ERF59-GR	24h	1.49	0.9944	0.1406	0.304517
MPK3	ERF59-GR	24h	0.07	0.2232	0.7551	0.864637
MYB51	ERF59-GR	24h	0.2367	0.4759	0.6212	0.769161
RAP26L	ERF59-GR	24h	1.17	0.9515	0.2248	0.406281
STZ	ERF59-GR	24h	2.45	0.8712	0.0071	0.0439429
UVI4	ERF59-GR	24h	0.02333	0.2702	0.9315	0.970472
WRKY15	ERF59-GR	24h	0.08333	0.3035	0.7848	0.880161
WRKY28	ERF59-GR	24h	-0.2667	0.9287	0.7752	0.879223
WRKY30	ERF59-GR	24h	2.46	1.5122	0.1103	0.256588
WRKY33	ERF59-GR	24h	0.4133	0.562	0.4656	0.637828
WRKY40	ERF59-GR	24h	0.9733	0.7482	0.1995	0.382422
WRKY48	ERF59-GR	24h	0.8	0.9781	0.4175	0.597377
WRKY6	ERF59-GR	24h	-0.08667	0.3201	0.7878	0.880161
XET	ERF59-GR	24h	1.6933	1.1843	0.1592	0.326071
ZAT6	ERF59-GR	24h	1.36	0.9075	0.1405	0.304517
ACS6	ERF8-GR	24h	0.4267	0.2939	0.1531	0.318868
CYCA31	ERF8-GR	24h	0.48	0.1979	0.0191	0.0778641
CYCB12	ERF8-GR	24h	-0.13	0.1823	0.4793	0.652116
DEL1	ERF8-GR	24h	0.6333	0.2223	0.0064	0.0415925
ERF1	ERF8-GR	24h	0.69	0.2692	0.0136	0.0657107
ERF11	ERF8-GR	24h	3.2167	1.2175	0.0111	0.0568951
ERF2	ERF8-GR	24h	0.1733	0.4064	0.6716	0.804345
ERF5	ERF8-GR	24h	1.25	0.5038	0.0167	0.0729463
ERF59	ERF8-GR	24h	0.89	1.0299	0.3916	0.577311
ERF6	ERF8-GR	24h	2.7467	1.0008	0.0085	0.046289
ERF8	ERF8-GR	24h	4.1367	0.2345	<.0001	7.77954e-21
ERF9	ERF8-GR	24h	0.2033	0.3534	0.5677	0.726296
ERF98	ERF8-GR	24h	-0.08667	1.3079	0.9474	0.975263
EXPA5	ERF8-GR	24h	0.2867	0.2273	0.2131	0.395812
GA20OX1	ERF8-GR	24h	-0.4567	0.5731	0.4295	0.607035
GA2OX6	ERF8-GR	24h	0.1133	0.9944	0.9097	0.96099
MPK3	ERF8-GR	24h	-0.2767	0.2232	0.2211	0.400729
MYB51	ERF8-GR	24h	-0.07667	0.4759	0.8727	0.938986
RAP26L	ERF8-GR	24h	2.3433	0.9515	0.0174	0.0740882
STZ	ERF8-GR	24h	4.05	0.8712	<.0001	0.000752762
UVI4	ERF8-GR	24h	0.3633	0.2702	0.185	0.363878
WRKY15	ERF8-GR	24h	0.3633	0.3035	0.2371	0.420914
WRKY28	ERF8-GR	24h	0.08333	0.9287	0.9289	0.970472
WRKY30	ERF8-GR	24h	2.65	1.5122	0.0861	0.219798
WRKY33	ERF8-GR	24h	0.46	0.562	0.4171	0.597377
WRKY40	ERF8-GR	24h	1.74	0.7482	0.0243	0.0906022
WRKY48	ERF8-GR	24h	2.6967	0.9781	0.0082	0.0452763
WRKY6	ERF8-GR	24h	0.78	0.3201	0.0186	0.0769053
XET	ERF8-GR	24h	1.9633	1.1843	0.1039	0.2498
ZAT6	ERF8-GR	24h	1.92	0.9075	0.0396	0.127501
ACS6	ERF98-GR	24h	0.37	0.2939	0.2141	0.396516
CYCA31	ERF98-GR	24h	0.2933	0.1979	0.1448	0.310257
CYCB12	ERF98-GR	24h	-0.02667	0.1823	0.8843	0.948216
DEL1	ERF98-GR	24h	0.4167	0.2223	0.067	0.186138
ERF1	ERF98-GR	24h	0.2933	0.2692	0.2813	0.472744
ERF11	ERF98-GR	24h	2.8567	1.2175	0.0231	0.0884267
ERF2	ERF98-GR	24h	-0.3567	0.4064	0.3845	0.571027
ERF5	ERF98-GR	24h	1.14	0.5038	0.0282	0.101376
ERF59	ERF98-GR	24h	3.0233	1.0299	0.005	0.0362737
ERF6	ERF98-GR	24h	1.4867	1.0008	0.144	0.309593
ERF8	ERF98-GR	24h	-0.2	0.2345	0.398	0.583873
ERF9	ERF98-GR	24h	-0.1767	0.3534	0.6194	0.769161
ERF98	ERF98-GR	24h	12.3567	1.3079	<.0001	7.26102e-11
EXPA5	ERF98-GR	24h	0.2667	0.2273	0.2463	0.430775
GA20OX1	ERF98-GR	24h	-0.01	0.5731	0.9862	0.991588
GA2OX6	ERF98-GR	24h	1.22	0.9944	0.2259	0.406958
MPK3	ERF98-GR	24h	0.006667	0.2232	0.9763	0.989484
MYB51	ERF98-GR	24h	-0.4	0.4759	0.4048	0.586784
RAP26L	ERF98-GR	24h	2.89	0.9515	0.0039	0.0308114
STZ	ERF98-GR	24h	3.4967	0.8712	0.0002	0.0039131
UVI4	ERF98-GR	24h	0.5733	0.2702	0.039	0.126594
WRKY15	ERF98-GR	24h	0.5333	0.3035	0.0852	0.218559
WRKY28	ERF98-GR	24h	0.16	0.9287	0.8639	0.935636
WRKY30	ERF98-GR	24h	3.9733	1.5122	0.0115	0.058542
WRKY33	ERF98-GR	24h	0.4933	0.562	0.3844	0.571027
WRKY40	ERF98-GR	24h	1.3233	0.7482	0.0833	0.217293
WRKY48	ERF98-GR	24h	2.5367	0.9781	0.0126	0.0628052
WRKY6	ERF98-GR	24h	0.9433	0.3201	0.0049	0.0362153
XET	ERF98-GR	24h	2.0567	1.1843	0.0889	0.224
ZAT6	ERF98-GR	24h	3.22	0.9075	0.0009	0.0131857
ACS6	ERF9-GR	24h	0.49	0.2939	0.102	0.246969
CYCA31	ERF9-GR	24h	0.003333	0.1979	0.9866	0.991588
CYCB12	ERF9-GR	24h	-0.2567	0.1823	0.1657	0.334789
DEL1	ERF9-GR	24h	0.18	0.2223	0.4222	0.601651
ERF1	ERF9-GR	24h	0.77	0.2692	0.0062	0.040759
ERF11	ERF9-GR	24h	3.69	1.2175	0.0039	0.0309761
ERF2	ERF9-GR	24h	0.8667	0.4064	0.0381	0.125262
ERF5	ERF9-GR	24h	1.7433	0.5038	0.0011	0.0159452
ERF59	ERF9-GR	24h	2.4033	1.0299	0.0237	0.0897096
ERF6	ERF9-GR	24h	3.1733	1.0008	0.0026	0.024143
ERF8	ERF9-GR	24h	-0.1967	0.2345	0.4059	0.586784
ERF9	ERF9-GR	24h	8.7433	0.3534	<.0001	1.70014e-26
ERF98	ERF9-GR	24h	1.4767	1.3079	0.2645	0.45472
EXPA5	ERF9-GR	24h	0.2	0.2273	0.3831	0.571027
GA20OX1	ERF9-GR	24h	-0.00667	0.5731	0.9908	0.993313
GA2OX6	ERF9-GR	24h	1.92	0.9944	0.0594	0.173935
MPK3	ERF9-GR	24h	0.36	0.2232	0.1132	0.26207
MYB51	ERF9-GR	24h	0.2533	0.4759	0.597	0.750891
RAP26L	ERF9-GR	24h	3.2333	0.9515	0.0014	0.0170208
STZ	ERF9-GR	24h	4.2433	0.8712	<.0001	0.000374891
UVI4	ERF9-GR	24h	-0.02333	0.2702	0.9315	0.970472
WRKY15	ERF9-GR	24h	0.7133	0.3035	0.0229	0.0881123
WRKY28	ERF9-GR	24h	-0.5733	0.9287	0.5398	0.707144
WRKY30	ERF9-GR	24h	4.5233	1.5122	0.0044	0.0337919
WRKY33	ERF9-GR	24h	1.2333	0.562	0.0331	0.114003
WRKY40	ERF9-GR	24h	2.1533	0.7482	0.006	0.0401654
WRKY48	ERF9-GR	24h	2.84	0.9781	0.0056	0.0392524
WRKY6	ERF9-GR	24h	0.9933	0.3201	0.0032	0.0274885
XET	ERF9-GR	24h	1.1467	1.1843	0.3378	0.537847
ZAT6	ERF9-GR	24h	3.3067	0.9075	0.0007	0.0109797
ACS6	ERF59-GR	2h	-0.1867	0.2939	0.5283	0.701327
CYCA31	ERF59-GR	2h	0.2533	0.1979	0.2066	0.39053
CYCB12	ERF59-GR	2h	-0.5133	0.1823	0.007	0.0439429
DEL1	ERF59-GR	2h	-0.1533	0.2223	0.4937	0.668497
ERF1	ERF59-GR	2h	0.29	0.2692	0.2867	0.477867
ERF11	ERF59-GR	2h	0.3933	1.2175	0.7481	0.861236
ERF2	ERF59-GR	2h	0.3867	0.4064	0.3461	0.547949
ERF5	ERF59-GR	2h	0.3233	0.5038	0.5241	0.700546
ERF59	ERF59-GR	2h	2.33	1.0299	0.028	0.101376
ERF6	ERF59-GR	2h	1.95	1.0008	0.0572	0.170819
ERF8	ERF59-GR	2h	-0.4233	0.2345	0.0773	0.208077
ERF9	ERF59-GR	2h	0.4533	0.3534	0.2057	0.39053
ERF98	ERF59-GR	2h	-0.07667	1.3079	0.9535	0.97616
EXPA5	ERF59-GR	2h	0.08333	0.2273	0.7154	0.837712
GA20OX1	ERF59-GR	2h	-0.42	0.5731	0.4672	0.638574
GA2OX6	ERF59-GR	2h	0.92	0.9944	0.3595	0.553249
MPK3	ERF59-GR	2h	-0.01667	0.2232	0.9408	0.972638
MYB51	ERF59-GR	2h	0.09	0.4759	0.8508	0.926461
RAP26L	ERF59-GR	2h	0.4333	0.9515	0.6508	0.790644
STZ	ERF59-GR	2h	2.8667	0.8712	0.0019	0.0191026
UVI4	ERF59-GR	2h	0.1467	0.2702	0.5898	0.743406
WRKY15	ERF59-GR	2h	0.03	0.3035	0.9217	0.970472
WRKY28	ERF59-GR	2h	-0.86	0.9287	0.3589	0.553249
WRKY30	ERF59-GR	2h	0.53	1.5122	0.7275	0.847583
WRKY33	ERF59-GR	2h	0.1033	0.562	0.8549	0.927544
WRKY40	ERF59-GR	2h	0.6967	0.7482	0.3564	0.553249
WRKY48	ERF59-GR	2h	2.6467	0.9781	0.0094	0.0490836
WRKY6	ERF59-GR	2h	0.06667	0.3201	0.8359	0.91602
XET	ERF59-GR	2h	1.8767	1.1843	0.1196	0.271832
ZAT6	ERF59-GR	2h	2.18	0.9075	0.0202	0.0792809
ACS6	ERF8-GR	2h	-0.07	0.2939	0.8127	0.895133
CYCA31	ERF8-GR	2h	0.1233	0.1979	0.5361	0.703808
CYCB12	ERF8-GR	2h	-0.2333	0.1823	0.2068	0.39053
DEL1	ERF8-GR	2h	0.14	0.2223	0.5319	0.701377
ERF1	ERF8-GR	2h	0.34	0.2692	0.2127	0.395812
ERF11	ERF8-GR	2h	2.78	1.2175	0.0269	0.0989439
ERF2	ERF8-GR	2h	0.04	0.4064	0.922	0.970472
ERF5	ERF8-GR	2h	1.0733	0.5038	0.0383	0.125262
ERF59	ERF8-GR	2h	1.7033	1.0299	0.1044	0.2498
ERF6	ERF8-GR	2h	4.1567	1.0008	0.0001	0.00286593
ERF8	ERF8-GR	2h	4.3967	0.2345	<.0001	6.66709e-22
ERF9	ERF8-GR	2h	0.5133	0.3534	0.1528	0.318868
ERF98	ERF8-GR	2h	0.9633	1.3079	0.465	0.637828
EXPA5	ERF8-GR	2h	-0.33	0.2273	0.1528	0.318868
GA20OX1	ERF8-GR	2h	-0.8467	0.5731	0.1461	0.312015
GA2OX6	ERF8-GR	2h	2.4833	0.9944	0.016	0.0716306
MPK3	ERF8-GR	2h	0.1433	0.2232	0.5237	0.700546
MYB51	ERF8-GR	2h	0.5233	0.4759	0.277	0.466791
RAP26L	ERF8-GR	2h	2.91	0.9515	0.0036	0.0302727
STZ	ERF8-GR	2h	5.0667	0.8712	<.0001	1.7938e-05
UVI4	ERF8-GR	2h	0.12	0.2702	0.659	0.796509
WRKY15	ERF8-GR	2h	0.85	0.3035	0.0073	0.0439455
WRKY28	ERF8-GR	2h	0.7867	0.9287	0.401	0.585365
WRKY30	ERF8-GR	2h	3.8033	1.5122	0.0153	0.0704049
WRKY33	ERF8-GR	2h	1.2233	0.562	0.0344	0.116754
WRKY40	ERF8-GR	2h	2.3967	0.7482	0.0024	0.0229938
WRKY48	ERF8-GR	2h	4.1567	0.9781	<.0001	0.00222298
WRKY6	ERF8-GR	2h	0.7467	0.3201	0.0239	0.0897096
XET	ERF8-GR	2h	0.8	1.1843	0.5026	0.677637
ZAT6	ERF8-GR	2h	3.75	0.9075	0.0001	0.00296128
ACS6	ERF98-GR	2h	0.1867	0.2939	0.5283	0.701327
CYCA31	ERF98-GR	2h	0.37	0.1979	0.0676	0.186974
CYCB12	ERF98-GR	2h	-0.08667	0.1823	0.6367	0.779271
DEL1	ERF98-GR	2h	0.26	0.2223	0.248	0.431305
ERF1	ERF98-GR	2h	0.17	0.2692	0.5307	0.701377
ERF11	ERF98-GR	2h	3.0133	1.2175	0.0169	0.0729877
ERF2	ERF98-GR	2h	-0.3	0.4064	0.464	0.637828
ERF5	ERF98-GR	2h	0.7333	0.5038	0.152	0.318868
ERF59	ERF98-GR	2h	3.7033	1.0299	0.0007	0.0117957
ERF6	ERF98-GR	2h	1.63	1.0008	0.1099	0.256588
ERF8	ERF98-GR	2h	-0.34	0.2345	0.1536	0.318953
ERF9	ERF98-GR	2h	0.3267	0.3534	0.3599	0.553249
ERF98	ERF98-GR	2h	12.3167	1.3079	<.0001	7.46761e-11
EXPA5	ERF98-GR	2h	0.1367	0.2273	0.5504	0.714763
GA20OX1	ERF98-GR	2h	-0.2867	0.5731	0.6192	0.769161
GA2OX6	ERF98-GR	2h	1.4533	0.9944	0.1504	0.317736
MPK3	ERF98-GR	2h	0.1367	0.2232	0.5431	0.709525
MYB51	ERF98-GR	2h	0.4	0.4759	0.4048	0.586784
RAP26L	ERF98-GR	2h	1.8833	0.9515	0.0535	0.16137
STZ	ERF98-GR	2h	4.0367	0.8712	<.0001	0.000756189
UVI4	ERF98-GR	2h	0.4833	0.2702	0.08	0.213213
WRKY15	ERF98-GR	2h	0.4733	0.3035	0.1254	0.280784
WRKY28	ERF98-GR	2h	-0.7767	0.9287	0.4069	0.586943
WRKY30	ERF98-GR	2h	2.2467	1.5122	0.1439	0.309593
WRKY33	ERF98-GR	2h	0.4833	0.562	0.394	0.579459
WRKY40	ERF98-GR	2h	1.6933	0.7482	0.0282	0.101376
WRKY48	ERF98-GR	2h	3.2467	0.9781	0.0017	0.0185203
WRKY6	ERF98-GR	2h	0.4467	0.3201	0.1693	0.339275
XET	ERF98-GR	2h	1.2467	1.1843	0.2977	0.489451
ZAT6	ERF98-GR	2h	3.0433	0.9075	0.0016	0.0173857
ACS6	ERF9-GR	2h	-0.3267	0.2939	0.2719	0.460995
CYCA31	ERF9-GR	2h	0.2833	0.1979	0.1587	0.326055
CYCB12	ERF9-GR	2h	-0.15	0.1823	0.4148	0.596776
DEL1	ERF9-GR	2h	0.11	0.2223	0.623	0.769161
ERF1	ERF9-GR	2h	0.2367	0.2692	0.3837	0.571027
ERF11	ERF9-GR	2h	0.1533	1.2175	0.9003	0.956078
ERF2	ERF9-GR	2h	-0.24	0.4064	0.5576	0.719447
ERF5	ERF9-GR	2h	0.3767	0.5038	0.4583	0.633645
ERF59	ERF9-GR	2h	0.95	1.0299	0.3607	0.553249
ERF6	ERF9-GR	2h	2.15	1.0008	0.0368	0.123247
ERF8	ERF9-GR	2h	-0.57	0.2345	0.0189	0.0775326
ERF9	ERF9-GR	2h	8.2533	0.3534	<.0001	1.09983e-25
ERF98	ERF9-GR	2h	-0.01	1.3079	0.9939	0.993931
EXPA5	ERF9-GR	2h	-0.06667	0.2273	0.7705	0.877229
GA20OX1	ERF9-GR	2h	-0.08333	0.5731	0.885	0.948216
GA2OX6	ERF9-GR	2h	0.5467	0.9944	0.585	0.742133
MPK3	ERF9-GR	2h	-0.03	0.2232	0.8936	0.953948
MYB51	ERF9-GR	2h	-0.2167	0.4759	0.651	0.790644
RAP26L	ERF9-GR	2h	-0.01	0.9515	0.9917	0.993313
STZ	ERF9-GR	2h	3.8633	0.8712	<.0001	0.00133968
UVI4	ERF9-GR	2h	0.1767	0.2702	0.5163	0.694617
WRKY15	ERF9-GR	2h	0.3767	0.3035	0.2206	0.400729
WRKY28	ERF9-GR	2h	-0.2967	0.9287	0.7507	0.861236
WRKY30	ERF9-GR	2h	1.9967	1.5122	0.193	0.375917
WRKY33	ERF9-GR	2h	0.1367	0.562	0.8089	0.895133
WRKY40	ERF9-GR	2h	1.3367	0.7482	0.0803	0.213263
WRKY48	ERF9-GR	2h	3.1033	0.9781	0.0026	0.024143
WRKY6	ERF9-GR	2h	0.3	0.3201	0.3534	0.553249
XET	ERF9-GR	2h	0.3267	1.1843	0.7839	0.880161
ZAT6	ERF9-GR	2h	1.9867	0.9075	0.0335	0.114148
ACS6	ERF59-GR	4h	0.1833	0.2939	0.5357	0.703808
CYCA31	ERF59-GR	4h	0.18	0.1979	0.3676	0.558334
CYCB12	ERF59-GR	4h	-0.2267	0.1823	0.2198	0.400729
DEL1	ERF59-GR	4h	0.2467	0.2223	0.2728	0.460995
ERF1	ERF59-GR	4h	0.2167	0.2692	0.4248	0.602621
ERF11	ERF59-GR	4h	-0.47	1.2175	0.7012	0.830493
ERF2	ERF59-GR	4h	0.1567	0.4064	0.7016	0.830493
ERF5	ERF59-GR	4h	0.23	0.5038	0.6501	0.790644
ERF59	ERF59-GR	4h	0.5667	1.0299	0.5846	0.742133
ERF6	ERF59-GR	4h	-0.4433	1.0008	0.6598	0.796509
ERF8	ERF59-GR	4h	-0.45	0.2345	0.061	0.177448
ERF9	ERF59-GR	4h	-0.02333	0.3534	0.9476	0.975263
ERF98	ERF59-GR	4h	1.8533	1.3079	0.1629	0.332519
EXPA5	ERF59-GR	4h	-0.09	0.2273	0.6938	0.825969
GA20OX1	ERF59-GR	4h	-0.53	0.5731	0.3597	0.553249
GA2OX6	ERF59-GR	4h	-2.0867	0.9944	0.0412	0.13066
MPK3	ERF59-GR	4h	-0.2067	0.2232	0.359	0.553249
MYB51	ERF59-GR	4h	-0.4633	0.4759	0.3351	0.536226
RAP26L	ERF59-GR	4h	0.61	0.9515	0.5245	0.700546
STZ	ERF59-GR	4h	-0.77	0.8712	0.3812	0.571027
UVI4	ERF59-GR	4h	0.4467	0.2702	0.1048	0.2498
WRKY15	ERF59-GR	4h	-0.36	0.3035	0.2414	0.42472
WRKY28	ERF59-GR	4h	0.6533	0.9287	0.485	0.65836
WRKY30	ERF59-GR	4h	-3.6233	1.5122	0.0205	0.0799385
WRKY33	ERF59-GR	4h	-0.7367	0.562	0.1961	0.378417
WRKY40	ERF59-GR	4h	-0.7567	0.7482	0.3169	0.51562
WRKY48	ERF59-GR	4h	-0.2767	0.9781	0.7785	0.880161
WRKY6	ERF59-GR	4h	-0.2467	0.3201	0.4448	0.622031
XET	ERF59-GR	4h	2.37	1.1843	0.051	0.154654
ZAT6	ERF59-GR	4h	-0.2367	0.9075	0.7954	0.883749
ACS6	ERF8-GR	4h	0.62	0.2939	0.0401	0.128062
CYCA31	ERF8-GR	4h	0.1733	0.1979	0.3854	0.571027
CYCB12	ERF8-GR	4h	-0.01667	0.1823	0.9275	0.970472
DEL1	ERF8-GR	4h	0.1733	0.2223	0.4394	0.617477
ERF1	ERF8-GR	4h	0.5733	0.2692	0.0383	0.125262
ERF11	ERF8-GR	4h	2.9333	1.2175	0.0199	0.078848
ERF2	ERF8-GR	4h	0.14	0.4064	0.732	0.851129
ERF5	ERF8-GR	4h	1.4867	0.5038	0.0049	0.0362153
ERF59	ERF8-GR	4h	1.3167	1.0299	0.207	0.39053
ERF6	ERF8-GR	4h	1.8233	1.0008	0.0747	0.201923
ERF8	ERF8-GR	4h	4.5933	0.2345	<.0001	1.16483e-22
ERF9	ERF8-GR	4h	0.6533	0.3534	0.0707	0.193578
ERF98	ERF8-GR	4h	0.5767	1.3079	0.6613	0.796697
EXPA5	ERF8-GR	4h	0.2833	0.2273	0.2184	0.400671
GA20OX1	ERF8-GR	4h	-0.5967	0.5731	0.303	0.496803
GA2OX6	ERF8-GR	4h	2.5533	0.9944	0.0134	0.0657107
MPK3	ERF8-GR	4h	0.1167	0.2232	0.6035	0.755959
MYB51	ERF8-GR	4h	0.5333	0.4759	0.268	0.457125
RAP26L	ERF8-GR	4h	0.8767	0.9515	0.3615	0.553249
STZ	ERF8-GR	4h	2.1967	0.8712	0.0151	0.0700381
UVI4	ERF8-GR	4h	-0.06667	0.2702	0.8062	0.894085
WRKY15	ERF8-GR	4h	0.4467	0.3035	0.1476	0.314066
WRKY28	ERF8-GR	4h	0.99	0.9287	0.2915	0.483135
WRKY30	ERF8-GR	4h	-0.3567	1.5122	0.8145	0.895133
WRKY33	ERF8-GR	4h	0.5133	0.562	0.3656	0.558131
WRKY40	ERF8-GR	4h	1.3267	0.7482	0.0825	0.216276
WRKY48	ERF8-GR	4h	1.6967	0.9781	0.0892	0.224
WRKY6	ERF8-GR	4h	0.78	0.3201	0.0186	0.0769053
XET	ERF8-GR	4h	1.7867	1.1843	0.1379	0.303153
ZAT6	ERF8-GR	4h	1.7333	0.9075	0.0621	0.178341
ACS6	ERF98-GR	4h	0.77	0.2939	0.0117	0.0591673
CYCA31	ERF98-GR	4h	0.3333	0.1979	0.0986	0.242416
CYCB12	ERF98-GR	4h	-0.09	0.1823	0.6238	0.769161
DEL1	ERF98-GR	4h	0.38	0.2223	0.0939	0.23275
ERF1	ERF98-GR	4h	0.65	0.2692	0.0196	0.0784337
ERF11	ERF98-GR	4h	3.3633	1.2175	0.0081	0.0452763
ERF2	ERF98-GR	4h	0.17	0.4064	0.6776	0.808238
ERF5	ERF98-GR	4h	1.29	0.5038	0.0137	0.0657107
ERF59	ERF98-GR	4h	3.4767	1.0299	0.0014	0.0171665
ERF6	ERF98-GR	4h	1.3567	1.0008	0.1816	0.358386
ERF8	ERF98-GR	4h	-0.1167	0.2345	0.6211	0.769161
ERF9	ERF98-GR	4h	0.2967	0.3534	0.4054	0.586784
ERF98	ERF98-GR	4h	11.4733	1.3079	<.0001	6.15134e-10
EXPA5	ERF98-GR	4h	0.2733	0.2273	0.2348	0.419299
GA20OX1	ERF98-GR	4h	-0.7467	0.5731	0.1989	0.38241
GA2OX6	ERF98-GR	4h	2.48	0.9944	0.0161	0.0716953
MPK3	ERF98-GR	4h	0.4567	0.2232	0.0462	0.143658
MYB51	ERF98-GR	4h	1.2067	0.4759	0.0145	0.0686877
RAP26L	ERF98-GR	4h	2.83	0.9515	0.0046	0.0348138
STZ	ERF98-GR	4h	2.3833	0.8712	0.0087	0.046289
UVI4	ERF98-GR	4h	-0.12	0.2702	0.659	0.796509
WRKY15	ERF98-GR	4h	0.7467	0.3035	0.0175	0.0740882
WRKY28	ERF98-GR	4h	1.4167	0.9287	0.1334	0.296524
WRKY30	ERF98-GR	4h	0.6333	1.5122	0.6772	0.808238
WRKY33	ERF98-GR	4h	0.9367	0.562	0.1021	0.246969
WRKY40	ERF98-GR	4h	1.6733	0.7482	0.03	0.105884
WRKY48	ERF98-GR	4h	2.1667	0.9781	0.0315	0.110631
WRKY6	ERF98-GR	4h	0.8867	0.3201	0.008	0.0452763
XET	ERF98-GR	4h	1.61	1.1843	0.1803	0.357109
ZAT6	ERF98-GR	4h	2.8767	0.9075	0.0027	0.024143
ACS6	ERF9-GR	4h	0.2867	0.2939	0.3342	0.5362
CYCA31	ERF9-GR	4h	0.2967	0.1979	0.1404	0.304517
CYCB12	ERF9-GR	4h	-0.11	0.1823	0.5492	0.71473
DEL1	ERF9-GR	4h	0.3067	0.2223	0.1742	0.347208
ERF1	ERF9-GR	4h	0.2867	0.2692	0.2922	0.483135
ERF11	ERF9-GR	4h	1.4133	1.2175	0.2515	0.434792
ERF2	ERF9-GR	4h	-0.03	0.4064	0.9415	0.972638
ERF5	ERF9-GR	4h	0.95	0.5038	0.0654	0.182876
ERF59	ERF9-GR	4h	-0.08667	1.0299	0.9333	0.970472
ERF6	ERF9-GR	4h	0.9233	1.0008	0.3608	0.553249
ERF8	ERF9-GR	4h	-0.5533	0.2345	0.0224	0.0867868
ERF9	ERF9-GR	4h	7.6833	0.3534	<.0001	2.04121e-24
ERF98	ERF9-GR	4h	0.35	1.3079	0.7902	0.880161
EXPA5	ERF9-GR	4h	0.01667	0.2273	0.9418	0.972638
GA20OX1	ERF9-GR	4h	-0.8067	0.5731	0.1657	0.334789
GA2OX6	ERF9-GR	4h	1.75	0.9944	0.0848	0.218391
MPK3	ERF9-GR	4h	-0.08	0.2232	0.7215	0.842264
MYB51	ERF9-GR	4h	0.4667	0.4759	0.3317	0.533582
RAP26L	ERF9-GR	4h	0.6933	0.9515	0.4697	0.640533
STZ	ERF9-GR	4h	1.4567	0.8712	0.101	0.246969
UVI4	ERF9-GR	4h	0.4433	0.2702	0.1074	0.253654
WRKY15	ERF9-GR	4h	0.01333	0.3035	0.9651	0.981498
WRKY28	ERF9-GR	4h	-0.02	0.9287	0.9829	0.991163
WRKY30	ERF9-GR	4h	-0.76	1.5122	0.6176	0.769161
WRKY33	ERF9-GR	4h	0.15	0.562	0.7907	0.880161
WRKY40	ERF9-GR	4h	0.7967	0.7482	0.2923	0.483135
WRKY48	ERF9-GR	4h	0.5733	0.9781	0.5605	0.721127
WRKY6	ERF9-GR	4h	0.44	0.3201	0.1757	0.34902
XET	ERF9-GR	4h	1.5867	1.1843	0.1866	0.364728
ZAT6	ERF9-GR	4h	1.36	0.9075	0.1405	0.304517
ACS6	ERF59-GR	8h	-0.07	0.2939	0.8127	0.895133
CYCA31	ERF59-GR	8h	-0.09667	0.1979	0.6274	0.77142
CYCB12	ERF59-GR	8h	-0.4667	0.1823	0.0137	0.0657107
DEL1	ERF59-GR	8h	0.26	0.2223	0.248	0.431305
ERF1	ERF59-GR	8h	0.3433	0.2692	0.2083	0.391763
ERF11	ERF59-GR	8h	-0.71	1.2175	0.5625	0.721183
ERF2	ERF59-GR	8h	-0.1367	0.4064	0.7381	0.856605
ERF5	ERF59-GR	8h	0.3833	0.5038	0.4505	0.6271
ERF59	ERF59-GR	8h	0.28	1.0299	0.7868	0.880161
ERF6	ERF59-GR	8h	-0.5433	1.0008	0.5897	0.743406
ERF8	ERF59-GR	8h	0.04667	0.2345	0.8431	0.919761
ERF9	ERF59-GR	8h	-0.13	0.3534	0.7146	0.837712
ERF98	ERF59-GR	8h	-0.1733	1.3079	0.8951	0.953948
EXPA5	ERF59-GR	8h	0.55	0.2273	0.0192	0.0778641
GA20OX1	ERF59-GR	8h	-1.18	0.5731	0.045	0.140471
GA2OX6	ERF59-GR	8h	-0.5633	0.9944	0.5737	0.730821
MPK3	ERF59-GR	8h	-0.11	0.2232	0.6243	0.769161
MYB51	ERF59-GR	8h	-0.2833	0.4759	0.5544	0.716896
RAP26L	ERF59-GR	8h	1.5333	0.9515	0.1136	0.26207
STZ	ERF59-GR	8h	0.4967	0.8712	0.5713	0.729263
UVI4	ERF59-GR	8h	0.1167	0.2702	0.6678	0.801398
WRKY15	ERF59-GR	8h	0.32	0.3035	0.297	0.489451
WRKY28	ERF59-GR	8h	-2.3467	0.9287	0.0147	0.0689786
WRKY30	ERF59-GR	8h	0.4967	1.5122	0.744	0.860123
WRKY33	ERF59-GR	8h	0.03333	0.562	0.9529	0.97616
WRKY40	ERF59-GR	8h	0.2167	0.7482	0.7734	0.878839
WRKY48	ERF59-GR	8h	1.7067	0.9781	0.0874	0.221297
WRKY6	ERF59-GR	8h	0.3633	0.3201	0.262	0.451748
XET	ERF59-GR	8h	1.7033	1.1843	0.1568	0.324483
ZAT6	ERF59-GR	8h	0.7	0.9075	0.4443	0.622031
ACS6	ERF8-GR	8h	0.006667	0.2939	0.982	0.991163
CYCA31	ERF8-GR	8h	0.1467	0.1979	0.4622	0.63752
CYCB12	ERF8-GR	8h	-0.06	0.1823	0.7435	0.860123
DEL1	ERF8-GR	8h	0.35	0.2223	0.122	0.275186
ERF1	ERF8-GR	8h	0.52	0.2692	0.0593	0.173935
ERF11	ERF8-GR	8h	2.3133	1.2175	0.0634	0.180899
ERF2	ERF8-GR	8h	-0.1233	0.4064	0.7628	0.871801
ERF5	ERF8-GR	8h	0.45	0.5038	0.3762	0.568595
ERF59	ERF8-GR	8h	1.2767	1.0299	0.2209	0.400729
ERF6	ERF8-GR	8h	-0.37	1.0008	0.7132	0.837712
ERF8	ERF8-GR	8h	4.79	0.2345	<.0001	2.19826e-23
ERF9	ERF8-GR	8h	0.5567	0.3534	0.1218	0.275186
ERF98	ERF8-GR	8h	0.1833	1.3079	0.8891	0.950919
EXPA5	ERF8-GR	8h	0.4033	0.2273	0.0821	0.215961
GA20OX1	ERF8-GR	8h	-1.68	0.5731	0.0052	0.0368297
GA2OX6	ERF8-GR	8h	1.82	0.9944	0.0734	0.199356
MPK3	ERF8-GR	8h	-0.27	0.2232	0.2322	0.415925
MYB51	ERF8-GR	8h	-0.03667	0.4759	0.9389	0.972638
RAP26L	ERF8-GR	8h	2.8033	0.9515	0.0049	0.0362153
STZ	ERF8-GR	8h	1.5333	0.8712	0.0848	0.218391
UVI4	ERF8-GR	8h	0.2367	0.2702	0.3854	0.571027
WRKY15	ERF8-GR	8h	0.6667	0.3035	0.0329	0.114003
WRKY28	ERF8-GR	8h	-0.2967	0.9287	0.7507	0.861236
WRKY30	ERF8-GR	8h	2.6933	1.5122	0.0812	0.2147
WRKY33	ERF8-GR	8h	-0.01333	0.562	0.9812	0.991163
WRKY40	ERF8-GR	8h	0.87	0.7482	0.2507	0.434664
WRKY48	ERF8-GR	8h	3.0767	0.9781	0.0028	0.0254799
WRKY6	ERF8-GR	8h	0.6033	0.3201	0.0655	0.182876
XET	ERF8-GR	8h	0.4467	1.1843	0.7077	0.834235
ZAT6	ERF8-GR	8h	1.5133	0.9075	0.1019	0.246969
ACS6	ERF98-GR	8h	0.24	0.2939	0.4182	0.597377
CYCA31	ERF98-GR	8h	0.15	0.1979	0.4521	0.627984
CYCB12	ERF98-GR	8h	-0.06667	0.1823	0.7162	0.837712
DEL1	ERF98-GR	8h	0.31	0.2223	0.1696	0.339275
ERF1	ERF98-GR	8h	0.67	0.2692	0.0163	0.0720472
ERF11	ERF98-GR	8h	2.5967	1.2175	0.0381	0.125262
ERF2	ERF98-GR	8h	-0.3933	0.4064	0.3379	0.537847
ERF5	ERF98-GR	8h	0.6	0.5038	0.2395	0.423981
ERF59	ERF98-GR	8h	2.6133	1.0299	0.0143	0.0682247
ERF6	ERF98-GR	8h	0.5433	1.0008	0.5897	0.743406
ERF8	ERF98-GR	8h	0.2367	0.2345	0.318	0.51562
ERF9	ERF98-GR	8h	0.27	0.3534	0.4486	0.625938
ERF98	ERF98-GR	8h	12.6667	1.3079	<.0001	3.57668e-11
EXPA5	ERF98-GR	8h	0.27	0.2273	0.2405	0.424383
GA20OX1	ERF98-GR	8h	-1.8633	0.5731	0.0021	0.0205259
GA2OX6	ERF98-GR	8h	2.4533	0.9944	0.0172	0.0738861
MPK3	ERF98-GR	8h	0.3367	0.2232	0.1379	0.303153
MYB51	ERF98-GR	8h	0.67	0.4759	0.1656	0.334789
RAP26L	ERF98-GR	8h	2.7533	0.9515	0.0057	0.0393744
STZ	ERF98-GR	8h	1.6067	0.8712	0.0713	0.194507
UVI4	ERF98-GR	8h	0.2933	0.2702	0.2831	0.474411
WRKY15	ERF98-GR	8h	0.85	0.3035	0.0073	0.0439455
WRKY28	ERF98-GR	8h	-0.2533	0.9287	0.7861	0.880161
WRKY30	ERF98-GR	8h	2.1167	1.5122	0.168	0.338303
WRKY33	ERF98-GR	8h	0.7133	0.562	0.2104	0.393354
WRKY40	ERF98-GR	8h	2.14	0.7482	0.0062	0.040759
WRKY48	ERF98-GR	8h	2.7433	0.9781	0.0072	0.0439455
WRKY6	ERF98-GR	8h	0.7067	0.3201	0.0321	0.111947
XET	ERF98-GR	8h	0.14	1.1843	0.9064	0.959141
ZAT6	ERF98-GR	8h	2.5033	0.9075	0.0082	0.0452763
ACS6	ERF9-GR	8h	0.08667	0.2939	0.7693	0.877229
CYCA31	ERF9-GR	8h	0.1567	0.1979	0.4324	0.609055
CYCB12	ERF9-GR	8h	-0.08667	0.1823	0.6367	0.779271
DEL1	ERF9-GR	8h	0.4733	0.2223	0.0384	0.125262
ERF1	ERF9-GR	8h	0.4333	0.2692	0.114	0.26207
ERF11	ERF9-GR	8h	1.9833	1.2175	0.1099	0.256588
ERF2	ERF9-GR	8h	0.2133	0.4064	0.602	0.755682
ERF5	ERF9-GR	8h	0.5933	0.5038	0.2447	0.429361
ERF59	ERF9-GR	8h	1.5933	1.0299	0.1281	0.285811
ERF6	ERF9-GR	8h	-0.38	1.0008	0.7058	0.83368
ERF8	ERF9-GR	8h	0.1867	0.2345	0.43	0.607035
ERF9	ERF9-GR	8h	8.77	0.3534	<.0001	1.70014e-26
ERF98	ERF9-GR	8h	0.8367	1.3079	0.5254	0.700546
EXPA5	ERF9-GR	8h	0.1933	0.2273	0.399	0.583973
GA20OX1	ERF9-GR	8h	-2.96	0.5731	<.0001	0.00016199
GA2OX6	ERF9-GR	8h	2.4233	0.9944	0.0186	0.0769053
MPK3	ERF9-GR	8h	0.03667	0.2232	0.8702	0.938986
MYB51	ERF9-GR	8h	0.1833	0.4759	0.7018	0.830493
RAP26L	ERF9-GR	8h	2.4467	0.9515	0.0133	0.0657107
STZ	ERF9-GR	8h	1.17	0.8712	0.1856	0.363878
UVI4	ERF9-GR	8h	0.3033	0.2702	0.2672	0.457125
WRKY15	ERF9-GR	8h	0.83	0.3035	0.0087	0.046289
WRKY28	ERF9-GR	8h	-1.1333	0.9287	0.228	0.409649
WRKY30	ERF9-GR	8h	3.0867	1.5122	0.0468	0.144591
WRKY33	ERF9-GR	8h	0.4933	0.562	0.3844	0.571027
WRKY40	ERF9-GR	8h	1.28	0.7482	0.0936	0.23275
WRKY48	ERF9-GR	8h	3.5	0.9781	0.0008	0.0123513
WRKY6	ERF9-GR	8h	0.9267	0.3201	0.0057	0.0393744
XET	ERF9-GR	8h	-0.22	1.1843	0.8534	0.927544
ZAT6	ERF9-GR	8h	1.3833	0.9075	0.134	0.296668
ACS6	ERF1-GR	1h	0.3	0.1687	0.0819	0.295298
CYCA31	ERF1-GR	1h	0.1633	0.136	0.2358	0.531898
CYCB12	ERF1-GR	1h	0.1467	0.1294	0.2626	0.562671
DEL1	ERF1-GR	1h	0.5967	0.1885	0.0027	0.0370179
ERF1	ERF1-GR	1h	6.1767	0.1851	<.0001	1.95923e-32
ERF11	ERF1-GR	1h	1.6367	1.0601	0.1293	0.395953
ERF2	ERF1-GR	1h	-0.55	0.3804	0.1548	0.434002
ERF5	ERF1-GR	1h	0.1133	0.4202	0.7886	0.90293
ERF59	ERF1-GR	1h	1.08	0.9629	0.2674	0.565268
ERF6	ERF1-GR	1h	1.75	0.8603	0.0476	0.206549
ERF8	ERF1-GR	1h	-0.2133	0.2305	0.3594	0.654332
ERF9	ERF1-GR	1h	0.1067	0.416	0.7987	0.907662
ERF98	ERF1-GR	1h	0.47	0.6195	0.4518	0.722952
EXPA5	ERF1-GR	1h	0.08667	0.1312	0.5123	0.755498
GA20OX1	ERF1-GR	1h	-0.3933	0.661	0.5546	0.780009
GA2OX6	ERF1-GR	1h	-0.3533	0.9904	0.7229	0.854825
MPK3	ERF1-GR	1h	0.2867	0.1903	0.1385	0.40746
MYB51	ERF1-GR	1h	0.27	0.3055	0.3814	0.660382
RAP26L	ERF1-GR	1h	1.0667	0.9674	0.2758	0.571502
STZ	ERF1-GR	1h	0.8267	0.724	0.2593	0.561559
UVI4	ERF1-GR	1h	0.5067	0.2421	0.0418	0.187115
WRKY15	ERF1-GR	1h	0.75	0.2556	0.0051	0.059234
WRKY28	ERF1-GR	1h	-1.56	0.862	0.0767	0.287074
WRKY30	ERF1-GR	1h	1.58	1.2973	0.2292	0.518963
WRKY33	ERF1-GR	1h	0.7767	0.366	0.0391	0.183329
WRKY40	ERF1-GR	1h	0.66	0.6444	0.3106	0.609086
WRKY48	ERF1-GR	1h	2.1367	0.8376	0.014	0.10908
WRKY6	ERF1-GR	1h	0.76	0.2201	0.0012	0.0190882
XET	ERF1-GR	1h	2.3067	1.0365	0.0309	0.165482
ZAT6	ERF1-GR	1h	1.1433	0.6757	0.0972	0.335184
ACS6	WRKY15-GR	1h	0.1833	0.1687	0.2828	0.571502
CYCA31	WRKY15-GR	1h	-0.12	0.136	0.3821	0.660382
CYCB12	WRKY15-GR	1h	-0.09333	0.1294	0.4742	0.729913
DEL1	WRKY15-GR	1h	0.57	0.1885	0.004	0.0494748
ERF1	WRKY15-GR	1h	0.5233	0.1851	0.0069	0.0721552
ERF11	WRKY15-GR	1h	1.7433	1.0601	0.1068	0.3555
ERF2	WRKY15-GR	1h	-0.07	0.3804	0.8548	0.941229
ERF5	WRKY15-GR	1h	0.4333	0.4202	0.3077	0.605233
ERF59	WRKY15-GR	1h	0.6333	0.9629	0.5137	0.755498
ERF6	WRKY15-GR	1h	1.83	0.8603	0.0386	0.182557
ERF8	WRKY15-GR	1h	-0.06	0.2305	0.7958	0.907662
ERF9	WRKY15-GR	1h	0.7933	0.416	0.0625	0.250624
ERF98	WRKY15-GR	1h	0.2567	0.6195	0.6805	0.83672
EXPA5	WRKY15-GR	1h	7.49e-15	0.1312	1	1
GA20OX1	WRKY15-GR	1h	-0.6	0.661	0.3686	0.654332
GA2OX6	WRKY15-GR	1h	-0.4633	0.9904	0.6421	0.817797
MPK3	WRKY15-GR	1h	0.25	0.1903	0.1952	0.474153
MYB51	WRKY15-GR	1h	0.3067	0.3055	0.3207	0.616727
RAP26L	WRKY15-GR	1h	1.4267	0.9674	0.1469	0.421445
STZ	WRKY15-GR	1h	1.3767	0.724	0.0633	0.251624
UVI4	WRKY15-GR	1h	0.2	0.2421	0.413	0.686625
WRKY15	WRKY15-GR	1h	4.8333	0.2556	<.0001	8.67927e-22
WRKY28	WRKY15-GR	1h	-0.6933	0.862	0.4252	0.6952
WRKY30	WRKY15-GR	1h	1.5067	1.2973	0.2512	0.54813
WRKY33	WRKY15-GR	1h	0.5367	0.366	0.1492	0.422265
WRKY40	WRKY15-GR	1h	0.73	0.6444	0.2627	0.562671
WRKY48	WRKY15-GR	1h	2.1167	0.8376	0.0149	0.110102
WRKY6	WRKY15-GR	1h	0.7433	0.2201	0.0015	0.0226246
XET	WRKY15-GR	1h	1.1	1.0365	0.294	0.586053
ZAT6	WRKY15-GR	1h	0.9067	0.6757	0.1861	0.459411
ACS6	WRKY28-GR	1h	-0.01	0.1687	0.953	0.976255
CYCA31	WRKY28-GR	1h	0.21	0.136	0.1293	0.395953
CYCB12	WRKY28-GR	1h	-0.18	0.1294	0.1706	0.452365
DEL1	WRKY28-GR	1h	0.6233	0.1885	0.0018	0.0265073
ERF1	WRKY28-GR	1h	-0.1067	0.1851	0.5671	0.785202
ERF11	WRKY28-GR	1h	-0.2133	1.0601	0.8414	0.936603
ERF2	WRKY28-GR	1h	-0.5167	0.3804	0.1808	0.457377
ERF5	WRKY28-GR	1h	-0.3867	0.4202	0.3621	0.654332
ERF59	WRKY28-GR	1h	-0.4767	0.9629	0.6228	0.81229
ERF6	WRKY28-GR	1h	-1.8067	0.8603	0.0411	0.186708
ERF8	WRKY28-GR	1h	-0.3667	0.2305	0.1184	0.3753
ERF9	WRKY28-GR	1h	0.2067	0.416	0.6216	0.81229
ERF98	WRKY28-GR	1h	-0.32	0.6195	0.6079	0.805165
EXPA5	WRKY28-GR	1h	0.01	0.1312	0.9396	0.968647
GA20OX1	WRKY28-GR	1h	-0.4867	0.661	0.4652	0.729913
GA2OX6	WRKY28-GR	1h	-1.5467	0.9904	0.125	0.386692
MPK3	WRKY28-GR	1h	-0.1167	0.1903	0.5427	0.779779
MYB51	WRKY28-GR	1h	-0.1833	0.3055	0.5514	0.780009
RAP26L	WRKY28-GR	1h	0.69	0.9674	0.4792	0.729913
STZ	WRKY28-GR	1h	0.2233	0.724	0.7591	0.886066
UVI4	WRKY28-GR	1h	-0.01333	0.2421	0.9563	0.976255
WRKY15	WRKY28-GR	1h	0.1367	0.2556	0.5954	0.800945
WRKY28	WRKY28-GR	1h	8.3533	0.862	<.0001	2.42477e-11
WRKY30	WRKY28-GR	1h	-0.5433	1.2973	0.6772	0.83672
WRKY33	WRKY28-GR	1h	-0.51	0.366	0.17	0.452365
WRKY40	WRKY28-GR	1h	-0.5867	0.6444	0.3669	0.654332
WRKY48	WRKY28-GR	1h	1.1567	0.8376	0.1737	0.452365
WRKY6	WRKY28-GR	1h	0.1167	0.2201	0.5985	0.803391
XET	WRKY28-GR	1h	1.1	1.0365	0.294	0.586053
ZAT6	WRKY28-GR	1h	0.3133	0.6757	0.645	0.817797
ACS6	WRKY33-GR	1h	0.1033	0.1687	0.5432	0.779779
CYCA31	WRKY33-GR	1h	0.1767	0.136	0.2003	0.480722
CYCB12	WRKY33-GR	1h	-3.16e-15	0.1294	1	1
DEL1	WRKY33-GR	1h	0.7767	0.1885	0.0002	0.00379342
ERF1	WRKY33-GR	1h	0.11	0.1851	0.5551	0.780009
ERF11	WRKY33-GR	1h	1.0967	1.0601	0.3062	0.604367
ERF2	WRKY33-GR	1h	-0.3333	0.3804	0.3853	0.66048
ERF5	WRKY33-GR	1h	0.2	0.4202	0.6363	0.817797
ERF59	WRKY33-GR	1h	0.3867	0.9629	0.6897	0.84284
ERF6	WRKY33-GR	1h	1.2133	0.8603	0.165	0.447858
ERF8	WRKY33-GR	1h	-0.2967	0.2305	0.2044	0.481516
ERF9	WRKY33-GR	1h	0.3933	0.416	0.3492	0.646598
ERF98	WRKY33-GR	1h	0.9167	0.6195	0.1457	0.420187
EXPA5	WRKY33-GR	1h	0.1567	0.1312	0.2386	0.532668
GA20OX1	WRKY33-GR	1h	-0.47	0.661	0.4805	0.729913
GA2OX6	WRKY33-GR	1h	-0.4	0.9904	0.6881	0.842603
MPK3	WRKY33-GR	1h	0.1133	0.1903	0.5542	0.780009
MYB51	WRKY33-GR	1h	-0.05	0.3055	0.8707	0.948144
RAP26L	WRKY33-GR	1h	0.4233	0.9674	0.6637	0.827862
STZ	WRKY33-GR	1h	0.7	0.724	0.3385	0.638118
UVI4	WRKY33-GR	1h	0.1233	0.2421	0.6129	0.805832
WRKY15	WRKY33-GR	1h	0.3467	0.2556	0.1814	0.457377
WRKY28	WRKY33-GR	1h	-0.78	0.862	0.3701	0.655075
WRKY30	WRKY33-GR	1h	0.4133	1.2973	0.7514	0.882271
WRKY33	WRKY33-GR	1h	5.1	0.366	<.0001	1.17744e-16
WRKY40	WRKY33-GR	1h	0.4767	0.6444	0.4629	0.729913
WRKY48	WRKY33-GR	1h	1.1967	0.8376	0.1596	0.441296
WRKY6	WRKY33-GR	1h	0.2	0.2201	0.3681	0.654332
XET	WRKY33-GR	1h	1.6867	1.0365	0.1104	0.363867
ZAT6	WRKY33-GR	1h	0.5533	0.6757	0.417	0.688359
ACS6	ERF1-GR	24h	-0.2	0.1687	0.2419	0.532668
CYCA31	ERF1-GR	24h	0.2733	0.136	0.0502	0.213656
CYCB12	ERF1-GR	24h	0.06	0.1294	0.6449	0.817797
DEL1	ERF1-GR	24h	0.42	0.1885	0.0307	0.165482
ERF1	ERF1-GR	24h	6.5067	0.1851	<.0001	3.06222e-33
ERF11	ERF1-GR	24h	2.4433	1.0601	0.0257	0.154129
ERF2	ERF1-GR	24h	0.05333	0.3804	0.8891	0.953786
ERF5	ERF1-GR	24h	0.9767	0.4202	0.0244	0.149592
ERF59	ERF1-GR	24h	1.4667	0.9629	0.134	0.400078
ERF6	ERF1-GR	24h	1.36	0.8603	0.1206	0.378737
ERF8	ERF1-GR	24h	-0.2733	0.2305	0.2417	0.532668
ERF9	ERF1-GR	24h	0.28	0.416	0.5042	0.751757
ERF98	ERF1-GR	24h	1.5867	0.6195	0.0137	0.10908
EXPA5	ERF1-GR	24h	0.06	0.1312	0.6497	0.818898
GA20OX1	ERF1-GR	24h	-0.26	0.661	0.6958	0.844376
GA2OX6	ERF1-GR	24h	2.51	0.9904	0.0146	0.110102
MPK3	ERF1-GR	24h	0.09333	0.1903	0.626	0.813019
MYB51	ERF1-GR	24h	-0.08333	0.3055	0.7862	0.902005
RAP26L	ERF1-GR	24h	0.3633	0.9674	0.7089	0.847304
STZ	ERF1-GR	24h	1.5167	0.724	0.0416	0.187115
UVI4	ERF1-GR	24h	-0.2867	0.2421	0.2424	0.532668
WRKY15	ERF1-GR	24h	0.4767	0.2556	0.0684	0.261326
WRKY28	ERF1-GR	24h	0.2667	0.862	0.7584	0.886066
WRKY30	ERF1-GR	24h	3.3967	1.2973	0.0118	0.105606
WRKY33	ERF1-GR	24h	0.6733	0.366	0.0721	0.273816
WRKY40	ERF1-GR	24h	0.5267	0.6444	0.4176	0.688359
WRKY48	ERF1-GR	24h	0.85	0.8376	0.3153	0.612268
WRKY6	ERF1-GR	24h	0.4233	0.2201	0.0604	0.245042
XET	ERF1-GR	24h	0.68	1.0365	0.515	0.755498
ZAT6	ERF1-GR	24h	2.52	0.6757	0.0005	0.0102314
ACS6	WRKY15-GR	24h	0.19	0.1687	0.2659	0.565268
CYCA31	WRKY15-GR	24h	0.11	0.136	0.4227	0.693009
CYCB12	WRKY15-GR	24h	0.05	0.1294	0.7009	0.844376
DEL1	WRKY15-GR	24h	0.09667	0.1885	0.6105	0.805832
ERF1	WRKY15-GR	24h	0.7133	0.1851	0.0003	0.00776333
ERF11	WRKY15-GR	24h	3.87	1.0601	0.0007	0.0119525
ERF2	WRKY15-GR	24h	0.35	0.3804	0.3622	0.654332
ERF5	WRKY15-GR	24h	1.05	0.4202	0.016	0.116876
ERF59	WRKY15-GR	24h	2.9333	0.9629	0.0037	0.0481746
ERF6	WRKY15-GR	24h	0.5167	0.8603	0.551	0.780009
ERF8	WRKY15-GR	24h	-0.1867	0.2305	0.4221	0.693009
ERF9	WRKY15-GR	24h	0.4567	0.416	0.2778	0.571502
ERF98	WRKY15-GR	24h	-0.1833	0.6195	0.7686	0.891972
EXPA5	WRKY15-GR	24h	0.1367	0.1312	0.3031	0.600114
GA20OX1	WRKY15-GR	24h	-0.05667	0.661	0.932	0.967516
GA2OX6	WRKY15-GR	24h	3.74	0.9904	0.0004	0.00918224
MPK3	WRKY15-GR	24h	-0.03	0.1903	0.8754	0.949322
MYB51	WRKY15-GR	24h	0.2633	0.3055	0.3932	0.668595
RAP26L	WRKY15-GR	24h	3.2167	0.9674	0.0017	0.0257193
STZ	WRKY15-GR	24h	2.6667	0.724	0.0006	0.0113285
UVI4	WRKY15-GR	24h	-0.03667	0.2421	0.8803	0.949942
WRKY15	WRKY15-GR	24h	4.1767	0.2556	<.0001	2.2675e-19
WRKY28	WRKY15-GR	24h	-0.52	0.862	0.5492	0.780009
WRKY30	WRKY15-GR	24h	3.8133	1.2973	0.005	0.059234
WRKY33	WRKY15-GR	24h	0.7167	0.366	0.0561	0.232314
WRKY40	WRKY15-GR	24h	1.4567	0.6444	0.0282	0.162597
WRKY48	WRKY15-GR	24h	2.6333	0.8376	0.0029	0.0381666
WRKY6	WRKY15-GR	24h	0.9267	0.2201	0.0001	0.00295001
XET	WRKY15-GR	24h	1.9567	1.0365	0.0652	0.255864
ZAT6	WRKY15-GR	24h	3.0967	0.6757	<.0001	0.000954211
ACS6	WRKY28-GR	24h	-0.2433	0.1687	0.1559	0.435175
CYCA31	WRKY28-GR	24h	0.33	0.136	0.0191	0.13332
CYCB12	WRKY28-GR	24h	0.3133	0.1294	0.0193	0.13332
DEL1	WRKY28-GR	24h	0.2133	0.1885	0.2635	0.562671
ERF1	WRKY28-GR	24h	0.4167	0.1851	0.0291	0.16285
ERF11	WRKY28-GR	24h	0.7867	1.0601	0.4617	0.729913
ERF2	WRKY28-GR	24h	0.06333	0.3804	0.8685	0.947434
ERF5	WRKY28-GR	24h	-0.37	0.4202	0.383	0.660382
ERF59	WRKY28-GR	24h	0.07	0.9629	0.9423	0.969817
ERF6	WRKY28-GR	24h	-0.17	0.8603	0.8442	0.937996
ERF8	WRKY28-GR	24h	-0.1433	0.2305	0.5371	0.774597
ERF9	WRKY28-GR	24h	-0.17	0.416	0.6846	0.840037
ERF98	WRKY28-GR	24h	0.6933	0.6195	0.2688	0.565841
EXPA5	WRKY28-GR	24h	0.04667	0.1312	0.7238	0.854825
GA20OX1	WRKY28-GR	24h	-0.12	0.661	0.8567	0.941229
GA2OX6	WRKY28-GR	24h	2.5367	0.9904	0.0137	0.10908
MPK3	WRKY28-GR	24h	-0.1867	0.1903	0.3315	0.631512
MYB51	WRKY28-GR	24h	-0.12	0.3055	0.6963	0.844376
RAP26L	WRKY28-GR	24h	2.3233	0.9674	0.0203	0.134507
STZ	WRKY28-GR	24h	0.5333	0.724	0.4649	0.729913
UVI4	WRKY28-GR	24h	-0.05	0.2421	0.8373	0.933779
WRKY15	WRKY28-GR	24h	0.02333	0.2556	0.9276	0.964627
WRKY28	WRKY28-GR	24h	8.1367	0.862	<.0001	5.28877e-11
WRKY30	WRKY28-GR	24h	-0.1833	1.2973	0.8882	0.953786
WRKY33	WRKY28-GR	24h	-0.2067	0.366	0.575	0.785383
WRKY40	WRKY28-GR	24h	0.18	0.6444	0.7811	0.89785
WRKY48	WRKY28-GR	24h	0.6667	0.8376	0.43	0.699835
WRKY6	WRKY28-GR	24h	0.1733	0.2201	0.4349	0.705205
XET	WRKY28-GR	24h	1.14	1.0365	0.277	0.571502
ZAT6	WRKY28-GR	24h	1.7267	0.6757	0.0139	0.10908
ACS6	WRKY33-GR	24h	-0.4567	0.1687	0.0095	0.0915528
CYCA31	WRKY33-GR	24h	0.2233	0.136	0.1072	0.3555
CYCB12	WRKY33-GR	24h	-0.2067	0.1294	0.1168	0.374822
DEL1	WRKY33-GR	24h	0.2467	0.1885	0.1971	0.476776
ERF1	WRKY33-GR	24h	0.1067	0.1851	0.5671	0.785202
ERF11	WRKY33-GR	24h	0.2833	1.0601	0.7904	0.903351
ERF2	WRKY33-GR	24h	-0.1367	0.3804	0.721	0.854825
ERF5	WRKY33-GR	24h	0.3133	0.4202	0.4596	0.729913
ERF59	WRKY33-GR	24h	1.85	0.9629	0.0604	0.245042
ERF6	WRKY33-GR	24h	0.05667	0.8603	0.9478	0.973725
ERF8	WRKY33-GR	24h	-0.2733	0.2305	0.2417	0.532668
ERF9	WRKY33-GR	24h	0.08	0.416	0.8483	0.939834
ERF98	WRKY33-GR	24h	0.01	0.6195	0.9872	0.994036
EXPA5	WRKY33-GR	24h	0.06667	0.1312	0.6139	0.805832
GA20OX1	WRKY33-GR	24h	-0.09	0.661	0.8923	0.953786
GA2OX6	WRKY33-GR	24h	2.3033	0.9904	0.0244	0.149592
MPK3	WRKY33-GR	24h	0.08333	0.1903	0.6634	0.827862
MYB51	WRKY33-GR	24h	0.03333	0.3055	0.9136	0.95999
RAP26L	WRKY33-GR	24h	-0.8333	0.9674	0.3934	0.668595
STZ	WRKY33-GR	24h	1.17	0.724	0.1127	0.369571
UVI4	WRKY33-GR	24h	-0.2667	0.2421	0.2763	0.571502
WRKY15	WRKY33-GR	24h	0.2	0.2556	0.4378	0.708085
WRKY28	WRKY33-GR	24h	-0.4	0.862	0.6448	0.817797
WRKY30	WRKY33-GR	24h	1.44	1.2973	0.2725	0.571502
WRKY33	WRKY33-GR	24h	5.1	0.366	<.0001	1.17744e-16
WRKY40	WRKY33-GR	24h	0.12	0.6444	0.853	0.941229
WRKY48	WRKY33-GR	24h	0.6	0.8376	0.4773	0.729913
WRKY6	WRKY33-GR	24h	-0.06333	0.2201	0.7748	0.895703
XET	WRKY33-GR	24h	-1.01	1.0365	0.3348	0.633767
ZAT6	WRKY33-GR	24h	1.9333	0.6757	0.0063	0.0695456
ACS6	ERF1-GR	2h	0.01333	0.1687	0.9374	0.968009
CYCA31	ERF1-GR	2h	0.6133	0.136	<.0001	0.00116904
CYCB12	ERF1-GR	2h	0.1233	0.1294	0.3452	0.64532
DEL1	ERF1-GR	2h	0.5367	0.1885	0.0065	0.0711139
ERF1	ERF1-GR	2h	6.2767	0.1851	<.0001	1.18102e-32
ERF11	ERF1-GR	2h	-0.62	1.0601	0.5615	0.785202
ERF2	ERF1-GR	2h	-0.6833	0.3804	0.0788	0.2883
ERF5	ERF1-GR	2h	-0.2067	0.4202	0.6251	0.813019
ERF59	ERF1-GR	2h	0.4467	0.9629	0.6448	0.817797
ERF6	ERF1-GR	2h	-0.5733	0.8603	0.5084	0.754988
ERF8	ERF1-GR	2h	-0.52	0.2305	0.0288	0.16285
ERF9	ERF1-GR	2h	0.01	0.416	0.9809	0.994036
ERF98	ERF1-GR	2h	-0.8567	0.6195	0.1733	0.452365
EXPA5	ERF1-GR	2h	-0.1433	0.1312	0.2804	0.571502
GA20OX1	ERF1-GR	2h	-0.9067	0.661	0.1766	0.452886
GA2OX6	ERF1-GR	2h	-0.6767	0.9904	0.4978	0.750452
MPK3	ERF1-GR	2h	-0.2067	0.1903	0.2829	0.571502
MYB51	ERF1-GR	2h	-0.29	0.3055	0.3474	0.645368
RAP26L	ERF1-GR	2h	0.87	0.9674	0.373	0.657017
STZ	ERF1-GR	2h	0.1867	0.724	0.7976	0.907662
UVI4	ERF1-GR	2h	0.3333	0.2421	0.1751	0.452365
WRKY15	ERF1-GR	2h	0.2267	0.2556	0.3797	0.660382
WRKY28	ERF1-GR	2h	-0.31	0.862	0.7207	0.854825
WRKY30	ERF1-GR	2h	-0.9933	1.2973	0.4476	0.718081
WRKY33	ERF1-GR	2h	-0.2	0.366	0.5873	0.793702
WRKY40	ERF1-GR	2h	-0.34	0.6444	0.6001	0.803665
WRKY48	ERF1-GR	2h	1.97	0.8376	0.0228	0.142757
WRKY6	ERF1-GR	2h	0.27	0.2201	0.226	0.513933
XET	ERF1-GR	2h	1.6467	1.0365	0.1188	0.3753
ZAT6	ERF1-GR	2h	-0.2433	0.6757	0.7204	0.854825
ACS6	WRKY15-GR	2h	0.1567	0.1687	0.3579	0.654332
CYCA31	WRKY15-GR	2h	0.35	0.136	0.0133	0.10908
CYCB12	WRKY15-GR	2h	-0.2467	0.1294	0.0627	0.250624
DEL1	WRKY15-GR	2h	0.49	0.1885	0.0124	0.10653
ERF1	WRKY15-GR	2h	0.48	0.1851	0.0126	0.10653
ERF11	WRKY15-GR	2h	1.34	1.0601	0.2125	0.492206
ERF2	WRKY15-GR	2h	-0.1233	0.3804	0.7472	0.879063
ERF5	WRKY15-GR	2h	0.9067	0.4202	0.036	0.177236
ERF59	WRKY15-GR	2h	-0.4233	0.9629	0.6621	0.827862
ERF6	WRKY15-GR	2h	2.6	0.8603	0.004	0.0494748
ERF8	WRKY15-GR	2h	-0.1667	0.2305	0.4732	0.729913
ERF9	WRKY15-GR	2h	0.75	0.416	0.0777	0.287796
ERF98	WRKY15-GR	2h	-0.02	0.6195	0.9744	0.989221
EXPA5	WRKY15-GR	2h	-0.1967	0.1312	0.1407	0.409249
GA20OX1	WRKY15-GR	2h	-0.6367	0.661	0.3403	0.638118
GA2OX6	WRKY15-GR	2h	0.1533	0.9904	0.8776	0.949322
MPK3	WRKY15-GR	2h	0.04667	0.1903	0.8073	0.913938
MYB51	WRKY15-GR	2h	0.45	0.3055	0.1475	0.421445
RAP26L	WRKY15-GR	2h	2.6	0.9674	0.0099	0.0943226
STZ	WRKY15-GR	2h	2.75	0.724	0.0004	0.00889085
UVI4	WRKY15-GR	2h	0.3367	0.2421	0.1709	0.452365
WRKY15	WRKY15-GR	2h	4.4933	0.2556	<.0001	1.26272e-20
WRKY28	WRKY15-GR	2h	2.1133	0.862	0.0179	0.128203
WRKY30	WRKY15-GR	2h	1.25	1.2973	0.3401	0.638118
WRKY33	WRKY15-GR	2h	0.47	0.366	0.2054	0.481516
WRKY40	WRKY15-GR	2h	1.5467	0.6444	0.0201	0.134507
WRKY48	WRKY15-GR	2h	2.1167	0.8376	0.0149	0.110102
WRKY6	WRKY15-GR	2h	0.6133	0.2201	0.0076	0.0776593
XET	WRKY15-GR	2h	1.3967	1.0365	0.1843	0.459198
ZAT6	WRKY15-GR	2h	1.41	0.6757	0.0423	0.188078
ACS6	WRKY28-GR	2h	-0.00333	0.1687	0.9843	0.994036
CYCA31	WRKY28-GR	2h	0.5	0.136	0.0006	0.0113285
CYCB12	WRKY28-GR	2h	0.09333	0.1294	0.4742	0.729913
DEL1	WRKY28-GR	2h	0.3833	0.1885	0.0477	0.206549
ERF1	WRKY28-GR	2h	0.2133	0.1851	0.2548	0.553982
ERF11	WRKY28-GR	2h	-0.78	1.0601	0.4655	0.729913
ERF2	WRKY28-GR	2h	-0.4867	0.3804	0.207	0.48326
ERF5	WRKY28-GR	2h	0.006667	0.4202	0.9874	0.994036
ERF59	WRKY28-GR	2h	-0.65	0.9629	0.5028	0.751757
ERF6	WRKY28-GR	2h	1.5467	0.8603	0.0786	0.2883
ERF8	WRKY28-GR	2h	-0.31	0.2305	0.1851	0.459198
ERF9	WRKY28-GR	2h	0.6933	0.416	0.1021	0.34421
ERF98	WRKY28-GR	2h	-0.3733	0.6195	0.5497	0.780009
EXPA5	WRKY28-GR	2h	-0.08667	0.1312	0.5123	0.755498
GA20OX1	WRKY28-GR	2h	-0.6233	0.661	0.3504	0.64697
GA2OX6	WRKY28-GR	2h	-1.16	0.9904	0.2474	0.541678
MPK3	WRKY28-GR	2h	-0.2333	0.1903	0.2261	0.513933
MYB51	WRKY28-GR	2h	0.01667	0.3055	0.9567	0.976255
RAP26L	WRKY28-GR	2h	2.1833	0.9674	0.0287	0.16285
STZ	WRKY28-GR	2h	1.1633	0.724	0.1147	0.370094
UVI4	WRKY28-GR	2h	0.4867	0.2421	0.0502	0.213656
WRKY15	WRKY28-GR	2h	0.1533	0.2556	0.5514	0.780009
WRKY28	WRKY28-GR	2h	8.4967	0.862	<.0001	1.48297e-11
WRKY30	WRKY28-GR	2h	-1.8433	1.2973	0.1618	0.44354
WRKY33	WRKY28-GR	2h	-0.3967	0.366	0.284	0.571753
WRKY40	WRKY28-GR	2h	-0.1233	0.6444	0.849	0.939834
WRKY48	WRKY28-GR	2h	0.3833	0.8376	0.6493	0.818898
WRKY6	WRKY28-GR	2h	0.1433	0.2201	0.518	0.756438
XET	WRKY28-GR	2h	1.5867	1.0365	0.1325	0.399593
ZAT6	WRKY28-GR	2h	0.3733	0.6757	0.5832	0.79169
ACS6	WRKY33-GR	2h	-0.03	0.1687	0.8597	0.941229
CYCA31	WRKY33-GR	2h	0.3	0.136	0.0323	0.167896
CYCB12	WRKY33-GR	2h	-0.01667	0.1294	0.898	0.953786
DEL1	WRKY33-GR	2h	0.2967	0.1885	0.1223	0.382034
ERF1	WRKY33-GR	2h	-0.1333	0.1851	0.4748	0.729913
ERF11	WRKY33-GR	2h	-2.3433	1.0601	0.032	0.167896
ERF2	WRKY33-GR	2h	-0.9033	0.3804	0.0217	0.1382
ERF5	WRKY33-GR	2h	-0.44	0.4202	0.3004	0.59674
ERF59	WRKY33-GR	2h	0.1067	0.9629	0.9122	0.95999
ERF6	WRKY33-GR	2h	1.1433	0.8603	0.1902	0.465821
ERF8	WRKY33-GR	2h	-0.5867	0.2305	0.0143	0.109838
ERF9	WRKY33-GR	2h	0.4667	0.416	0.2676	0.565268
ERF98	WRKY33-GR	2h	-0.7633	0.6195	0.224	0.513933
EXPA5	WRKY33-GR	2h	-0.2267	0.1312	0.0907	0.3165
GA20OX1	WRKY33-GR	2h	-0.86	0.661	0.1995	0.480722
GA2OX6	WRKY33-GR	2h	-1.3733	0.9904	0.172	0.452365
MPK3	WRKY33-GR	2h	-0.09667	0.1903	0.6138	0.805832
MYB51	WRKY33-GR	2h	-0.17	0.3055	0.5806	0.789915
RAP26L	WRKY33-GR	2h	-0.12	0.9674	0.9018	0.953786
STZ	WRKY33-GR	2h	0.9633	0.724	0.1897	0.465821
UVI4	WRKY33-GR	2h	0.02	0.2421	0.9345	0.968009
WRKY15	WRKY33-GR	2h	0.1067	0.2556	0.6783	0.83672
WRKY28	WRKY33-GR	2h	-0.4167	0.862	0.6311	0.817797
WRKY30	WRKY33-GR	2h	0.1467	1.2973	0.9105	0.95999
WRKY33	WRKY33-GR	2h	4.92	0.366	<.0001	4.14945e-16
WRKY40	WRKY33-GR	2h	0.1467	0.6444	0.8209	0.924058
WRKY48	WRKY33-GR	2h	1.7867	0.8376	0.0381	0.181329
WRKY6	WRKY33-GR	2h	-0.2	0.2201	0.3681	0.654332
XET	WRKY33-GR	2h	2.33	1.0365	0.0293	0.16285
ZAT6	WRKY33-GR	2h	-0.08667	0.6757	0.8985	0.953786
ACS6	ERF1-GR	4h	-0.1433	0.1687	0.4	0.675989
CYCA31	ERF1-GR	4h	0.3933	0.136	0.0058	0.0653518
CYCB12	ERF1-GR	4h	-0.09333	0.1294	0.4742	0.729913
DEL1	ERF1-GR	4h	0.31	0.1885	0.1067	0.3555
ERF1	ERF1-GR	4h	6.63	0.1851	<.0001	3.06222e-33
ERF11	ERF1-GR	4h	2.6433	1.0601	0.0162	0.117397
ERF2	ERF1-GR	4h	-0.1433	0.3804	0.708	0.847304
ERF5	ERF1-GR	4h	0.9	0.4202	0.0374	0.18079
ERF59	ERF1-GR	4h	1.45	0.9629	0.1384	0.40746
ERF6	ERF1-GR	4h	2.0733	0.8603	0.0199	0.134507
ERF8	ERF1-GR	4h	-0.2033	0.2305	0.3822	0.660382
ERF9	ERF1-GR	4h	0.2167	0.416	0.6049	0.805165
ERF98	ERF1-GR	4h	-0.07667	0.6195	0.902	0.953786
EXPA5	ERF1-GR	4h	-0.02333	0.1312	0.8597	0.941229
GA20OX1	ERF1-GR	4h	-0.4733	0.661	0.4774	0.729913
GA2OX6	ERF1-GR	4h	2.4133	0.9904	0.0186	0.131521
MPK3	ERF1-GR	4h	-0.02333	0.1903	0.9029	0.953786
MYB51	ERF1-GR	4h	0.4667	0.3055	0.1334	0.400078
RAP26L	ERF1-GR	4h	1.2467	0.9674	0.2038	0.481516
STZ	ERF1-GR	4h	0.49	0.724	0.5018	0.751757
UVI4	ERF1-GR	4h	0.3467	0.2421	0.1588	0.441124
WRKY15	ERF1-GR	4h	0.58	0.2556	0.0278	0.162597
WRKY28	ERF1-GR	4h	-0.00333	0.862	0.9969	1
WRKY30	ERF1-GR	4h	1.19	1.2973	0.3636	0.654332
WRKY33	ERF1-GR	4h	0.32	0.366	0.3864	0.66048
WRKY40	ERF1-GR	4h	0.9633	0.6444	0.1412	0.409249
WRKY48	ERF1-GR	4h	0.1133	0.8376	0.8929	0.953786
WRKY6	ERF1-GR	4h	0.5267	0.2201	0.0207	0.135181
XET	ERF1-GR	4h	0.2567	1.0365	0.8055	0.913616
ZAT6	ERF1-GR	4h	1.5033	0.6757	0.0309	0.165482
ACS6	WRKY15-GR	4h	-0.1067	0.1687	0.5304	0.768653
CYCA31	WRKY15-GR	4h	0.3133	0.136	0.0257	0.154129
CYCB12	WRKY15-GR	4h	-0.2267	0.1294	0.0862	0.302621
DEL1	WRKY15-GR	4h	0.37	0.1885	0.0556	0.231659
ERF1	WRKY15-GR	4h	0.64	0.1851	0.0012	0.0190882
ERF11	WRKY15-GR	4h	2.7567	1.0601	0.0124	0.10653
ERF2	WRKY15-GR	4h	0.03667	0.3804	0.9236	0.962295
ERF5	WRKY15-GR	4h	1	0.4202	0.0214	0.137964
ERF59	WRKY15-GR	4h	0.8067	0.9629	0.4062	0.682644
ERF6	WRKY15-GR	4h	2.2367	0.8603	0.0124	0.10653
ERF8	WRKY15-GR	4h	0.03	0.2305	0.897	0.953786
ERF9	WRKY15-GR	4h	0.6367	0.416	0.1325	0.399593
ERF98	WRKY15-GR	4h	-0.1333	0.6195	0.8305	0.929688
EXPA5	WRKY15-GR	4h	0.1333	0.1312	0.3149	0.612268
GA20OX1	WRKY15-GR	4h	-0.72	0.661	0.2815	0.571502
GA2OX6	WRKY15-GR	4h	2.7767	0.9904	0.0073	0.0755544
MPK3	WRKY15-GR	4h	0.1	0.1903	0.6016	0.803975
MYB51	WRKY15-GR	4h	0.54	0.3055	0.0837	0.297639
RAP26L	WRKY15-GR	4h	0.8067	0.9674	0.4086	0.684735
STZ	WRKY15-GR	4h	2.0533	0.724	0.0067	0.0717699
UVI4	WRKY15-GR	4h	0.2167	0.2421	0.3754	0.658622
WRKY15	WRKY15-GR	4h	4.5	0.2556	<.0001	1.26272e-20
WRKY28	WRKY15-GR	4h	-1.1667	0.862	0.1823	0.457737
WRKY30	WRKY15-GR	4h	1.6467	1.2973	0.2105	0.489424
WRKY33	WRKY15-GR	4h	0.5533	0.366	0.1372	0.40746
WRKY40	WRKY15-GR	4h	1.5433	0.6444	0.0204	0.134507
WRKY48	WRKY15-GR	4h	1.76	0.8376	0.0409	0.186708
WRKY6	WRKY15-GR	4h	0.72	0.2201	0.002	0.0285739
XET	WRKY15-GR	4h	1.5233	1.0365	0.1483	0.421753
ZAT6	WRKY15-GR	4h	2.1833	0.6757	0.0022	0.0312899
ACS6	WRKY28-GR	4h	-0.2167	0.1687	0.2054	0.481516
CYCA31	WRKY28-GR	4h	0.35	0.136	0.0133	0.10908
CYCB12	WRKY28-GR	4h	-0.2433	0.1294	0.0662	0.257753
DEL1	WRKY28-GR	4h	0.2833	0.1885	0.1395	0.40836
ERF1	WRKY28-GR	4h	0.4	0.1851	0.0358	0.177236
ERF11	WRKY28-GR	4h	0.49	1.0601	0.6461	0.817797
ERF2	WRKY28-GR	4h	-0.06	0.3804	0.8753	0.949322
ERF5	WRKY28-GR	4h	0.59	0.4202	0.1668	0.450827
ERF59	WRKY28-GR	4h	0.62	0.9629	0.5226	0.761072
ERF6	WRKY28-GR	4h	0.49	0.8603	0.5717	0.785202
ERF8	WRKY28-GR	4h	-0.1167	0.2305	0.6151	0.805832
ERF9	WRKY28-GR	4h	0.3667	0.416	0.3825	0.660382
ERF98	WRKY28-GR	4h	-0.2367	0.6195	0.7042	0.844997
EXPA5	WRKY28-GR	4h	-0.2833	0.1312	0.036	0.177236
GA20OX1	WRKY28-GR	4h	-0.6567	0.661	0.3255	0.624012
GA2OX6	WRKY28-GR	4h	-0.4733	0.9904	0.6349	0.817797
MPK3	WRKY28-GR	4h	-0.1667	0.1903	0.3855	0.66048
MYB51	WRKY28-GR	4h	-0.05333	0.3055	0.8622	0.942273
RAP26L	WRKY28-GR	4h	0.3467	0.9674	0.7217	0.854825
STZ	WRKY28-GR	4h	0.6733	0.724	0.3571	0.654332
UVI4	WRKY28-GR	4h	0.26	0.2421	0.2884	0.578666
WRKY15	WRKY28-GR	4h	0.1833	0.2556	0.4767	0.729913
WRKY28	WRKY28-GR	4h	9.6	0.862	<.0001	2.63645e-13
WRKY30	WRKY28-GR	4h	-0.2	1.2973	0.8781	0.949322
WRKY33	WRKY28-GR	4h	-0.5	0.366	0.1784	0.455437
WRKY40	WRKY28-GR	4h	-0.3033	0.6444	0.6399	0.817797
WRKY48	WRKY28-GR	4h	-0.2433	0.8376	0.7727	0.895004
WRKY6	WRKY28-GR	4h	0.4633	0.2201	0.0406	0.186708
XET	WRKY28-GR	4h	2.02	1.0365	0.0573	0.235475
ZAT6	WRKY28-GR	4h	1.45	0.6757	0.037	0.180633
ACS6	WRKY33-GR	4h	-0.32	0.1687	0.0641	0.252956
CYCA31	WRKY33-GR	4h	0.2867	0.136	0.0404	0.186708
CYCB12	WRKY33-GR	4h	-0.1533	0.1294	0.2418	0.532668
DEL1	WRKY33-GR	4h	0.09	0.1885	0.6353	0.817797
ERF1	WRKY33-GR	4h	0.4033	0.1851	0.0343	0.174506
ERF11	WRKY33-GR	4h	0.9733	1.0601	0.3632	0.654332
ERF2	WRKY33-GR	4h	-0.17	0.3804	0.657	0.824674
ERF5	WRKY33-GR	4h	0.2433	0.4202	0.5653	0.785202
ERF59	WRKY33-GR	4h	0.9467	0.9629	0.3303	0.631119
ERF6	WRKY33-GR	4h	1.5633	0.8603	0.0755	0.284958
ERF8	WRKY33-GR	4h	0.09667	0.2305	0.6768	0.83672
ERF9	WRKY33-GR	4h	0.4233	0.416	0.314	0.612268
ERF98	WRKY33-GR	4h	0.3933	0.6195	0.5286	0.767893
EXPA5	WRKY33-GR	4h	-0.12	0.1312	0.3652	0.654332
GA20OX1	WRKY33-GR	4h	-1.3133	0.661	0.0527	0.22129
GA2OX6	WRKY33-GR	4h	0.89	0.9904	0.3734	0.657017
MPK3	WRKY33-GR	4h	0.05333	0.1903	0.7805	0.89785
MYB51	WRKY33-GR	4h	0.03	0.3055	0.9222	0.962295
RAP26L	WRKY33-GR	4h	1.66	0.9674	0.0927	0.321571
STZ	WRKY33-GR	4h	0.1667	0.724	0.8189	0.924058
UVI4	WRKY33-GR	4h	0.23	0.2421	0.347	0.645368
WRKY15	WRKY33-GR	4h	0.5633	0.2556	0.0324	0.167896
WRKY28	WRKY33-GR	4h	-0.71	0.862	0.4143	0.686625
WRKY30	WRKY33-GR	4h	0.9467	1.2973	0.4691	0.729913
WRKY33	WRKY33-GR	4h	4.8767	0.366	<.0001	5.13184e-16
WRKY40	WRKY33-GR	4h	1.1367	0.6444	0.0838	0.297639
WRKY48	WRKY33-GR	4h	1.19	0.8376	0.1619	0.44354
WRKY6	WRKY33-GR	4h	0.44	0.2201	0.0513	0.216941
XET	WRKY33-GR	4h	0.97	1.0365	0.3541	0.651807
ZAT6	WRKY33-GR	4h	1.5933	0.6757	0.0225	0.142395
ACS6	ERF1-GR	8h	-0.00333	0.1687	0.9843	0.994036
CYCA31	ERF1-GR	8h	-0.1367	0.136	0.3201	0.616727
CYCB12	ERF1-GR	8h	0.01333	0.1294	0.9183	0.962295
DEL1	ERF1-GR	8h	-0.04	0.1885	0.8329	0.930597
ERF1	ERF1-GR	8h	6.53	0.1851	<.0001	3.06222e-33
ERF11	ERF1-GR	8h	0.89	1.0601	0.4054	0.682644
ERF2	ERF1-GR	8h	-0.3133	0.3804	0.4142	0.686625
ERF5	ERF1-GR	8h	0.05333	0.4202	0.8995	0.953786
ERF59	ERF1-GR	8h	1.48	0.9629	0.1306	0.397777
ERF6	ERF1-GR	8h	-0.3567	0.8603	0.6803	0.83672
ERF8	ERF1-GR	8h	-0.1833	0.2305	0.4304	0.699835
ERF9	ERF1-GR	8h	-0.28	0.416	0.5042	0.751757
ERF98	ERF1-GR	8h	-0.34	0.6195	0.5857	0.793307
EXPA5	ERF1-GR	8h	-0.02333	0.1312	0.8597	0.941229
GA20OX1	ERF1-GR	8h	0.2	0.661	0.7635	0.887825
GA2OX6	ERF1-GR	8h	3	0.9904	0.004	0.0494748
MPK3	ERF1-GR	8h	-0.4067	0.1903	0.0378	0.181218
MYB51	ERF1-GR	8h	0.01333	0.3055	0.9654	0.983406
RAP26L	ERF1-GR	8h	1.6133	0.9674	0.102	0.34421
STZ	ERF1-GR	8h	1.21	0.724	0.1013	0.34421
UVI4	ERF1-GR	8h	0.2367	0.2421	0.3333	0.632915
WRKY15	ERF1-GR	8h	0.33	0.2556	0.2029	0.481516
WRKY28	ERF1-GR	8h	-0.49	0.862	0.5724	0.785202
WRKY30	ERF1-GR	8h	1.8933	1.2973	0.151	0.425235
WRKY33	ERF1-GR	8h	-0.19	0.366	0.6061	0.805165
WRKY40	ERF1-GR	8h	1.1633	0.6444	0.077	0.287074
WRKY48	ERF1-GR	8h	1.35	0.8376	0.1136	0.370094
WRKY6	ERF1-GR	8h	0.2633	0.2201	0.2375	0.532668
XET	ERF1-GR	8h	0.43	1.0365	0.6801	0.83672
ZAT6	ERF1-GR	8h	0.4867	0.6757	0.4749	0.729913
ACS6	WRKY15-GR	8h	0.61	0.1687	0.0007	0.0129142
CYCA31	WRKY15-GR	8h	0.03	0.136	0.8264	0.928526
CYCB12	WRKY15-GR	8h	-0.1467	0.1294	0.2626	0.562671
DEL1	WRKY15-GR	8h	0.3033	0.1885	0.1143	0.370094
ERF1	WRKY15-GR	8h	0.4867	0.1851	0.0115	0.104688
ERF11	WRKY15-GR	8h	4.3233	1.0601	0.0002	0.00419265
ERF2	WRKY15-GR	8h	-0.1967	0.3804	0.6076	0.805165
ERF5	WRKY15-GR	8h	0.6567	0.4202	0.1248	0.386692
ERF59	WRKY15-GR	8h	2.2067	0.9629	0.0262	0.155499
ERF6	WRKY15-GR	8h	0.34	0.8603	0.6945	0.844376
ERF8	WRKY15-GR	8h	0.1	0.2305	0.6664	0.829528
ERF9	WRKY15-GR	8h	0.1967	0.416	0.6386	0.817797
ERF98	WRKY15-GR	8h	0.3867	0.6195	0.5355	0.774286
EXPA5	WRKY15-GR	8h	0.2667	0.1312	0.0479	0.206549
GA20OX1	WRKY15-GR	8h	-0.1867	0.661	0.7789	0.89785
GA2OX6	WRKY15-GR	8h	2.7333	0.9904	0.0082	0.0819826
MPK3	WRKY15-GR	8h	-0.1033	0.1903	0.5896	0.79499
MYB51	WRKY15-GR	8h	0.5133	0.3055	0.0996	0.341538
RAP26L	WRKY15-GR	8h	2.5433	0.9674	0.0115	0.104688
STZ	WRKY15-GR	8h	2.5833	0.724	0.0008	0.0143326
UVI4	WRKY15-GR	8h	0.53	0.2421	0.0336	0.172209
WRKY15	WRKY15-GR	8h	4.82	0.2556	<.0001	8.67927e-22
WRKY28	WRKY15-GR	8h	0.05	0.862	0.954	0.976255
WRKY30	WRKY15-GR	8h	3.5133	1.2973	0.0093	0.0915528
WRKY33	WRKY15-GR	8h	0.2533	0.366	0.4922	0.745805
WRKY40	WRKY15-GR	8h	2.1767	0.6444	0.0014	0.0224413
WRKY48	WRKY15-GR	8h	2.22	0.8376	0.0109	0.101869
WRKY6	WRKY15-GR	8h	0.8667	0.2201	0.0003	0.00620208
XET	WRKY15-GR	8h	-0.01333	1.0365	0.9898	0.994765
ZAT6	WRKY15-GR	8h	1.47	0.6757	0.0346	0.174506
ACS6	WRKY28-GR	8h	0.01333	0.1687	0.9374	0.968009
CYCA31	WRKY28-GR	8h	0.09333	0.136	0.496	0.749554
CYCB12	WRKY28-GR	8h	-0.11	0.1294	0.3994	0.675989
DEL1	WRKY28-GR	8h	0.1267	0.1885	0.5049	0.751757
ERF1	WRKY28-GR	8h	0.55	0.1851	0.0046	0.0557387
ERF11	WRKY28-GR	8h	1.99	1.0601	0.0667	0.25777
ERF2	WRKY28-GR	8h	-0.5367	0.3804	0.1648	0.447858
ERF5	WRKY28-GR	8h	0.2367	0.4202	0.5759	0.785383
ERF59	WRKY28-GR	8h	0.6267	0.9629	0.5182	0.756438
ERF6	WRKY28-GR	8h	-0.8633	0.8603	0.3207	0.616727
ERF8	WRKY28-GR	8h	0.3033	0.2305	0.1946	0.474153
ERF9	WRKY28-GR	8h	-0.04	0.416	0.9238	0.962295
ERF98	WRKY28-GR	8h	-0.3767	0.6195	0.5461	0.780009
EXPA5	WRKY28-GR	8h	-0.03	0.1312	0.8202	0.924058
GA20OX1	WRKY28-GR	8h	-1.4967	0.661	0.0282	0.162597
GA2OX6	WRKY28-GR	8h	0.76	0.9904	0.4467	0.718081
MPK3	WRKY28-GR	8h	-0.4233	0.1903	0.0309	0.165482
MYB51	WRKY28-GR	8h	-0.06667	0.3055	0.8282	0.928849
RAP26L	WRKY28-GR	8h	1.33	0.9674	0.1757	0.452365
STZ	WRKY28-GR	8h	1.1533	0.724	0.1178	0.3753
UVI4	WRKY28-GR	8h	0.43	0.2421	0.0822	0.295298
WRKY15	WRKY28-GR	8h	0.3567	0.2556	0.1694	0.452365
WRKY28	WRKY28-GR	8h	11.42	0.862	<.0001	5.22972e-16
WRKY30	WRKY28-GR	8h	0.8533	1.2973	0.5138	0.755498
WRKY33	WRKY28-GR	8h	-0.2133	0.366	0.5628	0.785202
WRKY40	WRKY28-GR	8h	1.1433	0.6444	0.0821	0.295298
WRKY48	WRKY28-GR	8h	1.1533	0.8376	0.1749	0.452365
WRKY6	WRKY28-GR	8h	0.27	0.2201	0.226	0.513933
XET	WRKY28-GR	8h	-0.36	1.0365	0.7299	0.860399
ZAT6	WRKY28-GR	8h	0.26	0.6757	0.7021	0.844376
ACS6	WRKY33-GR	8h	0.09667	0.1687	0.5695	0.785202
CYCA31	WRKY33-GR	8h	0.01333	0.136	0.9223	0.962295
CYCB12	WRKY33-GR	8h	-0.09667	0.1294	0.4586	0.729913
DEL1	WRKY33-GR	8h	0.006667	0.1885	0.9719	0.988413
ERF1	WRKY33-GR	8h	0.02333	0.1851	0.9002	0.953786
ERF11	WRKY33-GR	8h	2.3367	1.0601	0.0325	0.167896
ERF2	WRKY33-GR	8h	-0.4133	0.3804	0.2827	0.571502
ERF5	WRKY33-GR	8h	-0.24	0.4202	0.5706	0.785202
ERF59	WRKY33-GR	8h	1.2067	0.9629	0.216	0.498438
ERF6	WRKY33-GR	8h	-1.1067	0.8603	0.2046	0.481516
ERF8	WRKY33-GR	8h	0.09	0.2305	0.698	0.844376
ERF9	WRKY33-GR	8h	-0.16	0.416	0.7022	0.844376
ERF98	WRKY33-GR	8h	-0.1933	0.6195	0.7564	0.886066
EXPA5	WRKY33-GR	8h	-0.09333	0.1312	0.4805	0.729913
GA20OX1	WRKY33-GR	8h	-0.9133	0.661	0.1735	0.452365
GA2OX6	WRKY33-GR	8h	0.7633	0.9904	0.4447	0.717259
MPK3	WRKY33-GR	8h	-0.3567	0.1903	0.067	0.25777
MYB51	WRKY33-GR	8h	0.1367	0.3055	0.6567	0.824674
RAP26L	WRKY33-GR	8h	1.9967	0.9674	0.0445	0.196474
STZ	WRKY33-GR	8h	0.9733	0.724	0.1852	0.459198
UVI4	WRKY33-GR	8h	0.4267	0.2421	0.0845	0.298295
WRKY15	WRKY33-GR	8h	0.3467	0.2556	0.1814	0.457377
WRKY28	WRKY33-GR	8h	-0.71	0.862	0.4143	0.686625
WRKY30	WRKY33-GR	8h	0.7467	1.2973	0.5676	0.785202
WRKY33	WRKY33-GR	8h	4.9133	0.366	<.0001	4.14945e-16
WRKY40	WRKY33-GR	8h	0.25	0.6444	0.6997	0.844376
WRKY48	WRKY33-GR	8h	0.9167	0.8376	0.2793	0.571502
WRKY6	WRKY33-GR	8h	0.24	0.2201	0.281	0.571502
XET	WRKY33-GR	8h	-0.3167	1.0365	0.7613	0.886984
ZAT6	WRKY33-GR	8h	0.3833	0.6757	0.5732	0.785202
ACS6	MYB51-GR	1h	-0.1075	0.1748	0.5423	0.884171
CYCA31	MYB51-GR	1h	0.1825	0.1782	0.3125	0.760131
CYCB12	MYB51-GR	1h	-0.2175	0.1716	0.2129	0.680417
DEL1	MYB51-GR	1h	0.5	0.2402	0.0442	0.463065
ERF1	MYB51-GR	1h	-0.3625	0.3244	0.2709	0.735811
ERF11	MYB51-GR	1h	-0.4575	0.918	0.6212	0.904925
ERF2	MYB51-GR	1h	-0.5875	0.4018	0.1521	0.609293
ERF5	MYB51-GR	1h	-0.28	0.4468	0.5347	0.884171
ERF59	MYB51-GR	1h	-1.565	0.9102	0.0938	0.535862
ERF6	MYB51-GR	1h	-0.635	1.1945	0.5982	0.904925
ERF8	MYB51-GR	1h	-0.2	0.2065	0.3391	0.800046
ERF9	MYB51-GR	1h	-0.06	0.2414	0.8051	0.950241
ERF98	MYB51-GR	1h	-0.5575	0.5444	0.3125	0.760131
EXPA5	MYB51-GR	1h	0.1575	0.182	0.3924	0.836937
GA20OX1	MYB51-GR	1h	-0.425	0.455	0.3562	0.816959
GA2OX6	MYB51-GR	1h	-1.01	0.8372	0.2353	0.71007
MPK3	MYB51-GR	1h	-0.1175	0.1354	0.3911	0.836937
MYB51	MYB51-GR	1h	7.025	0.2679	<.0001	6.08656e-23
RAP26L	MYB51-GR	1h	1.7325	1.002	0.0921	0.535862
STZ	MYB51-GR	1h	-0.01	0.5746	0.9862	0.993668
UVI4	MYB51-GR	1h	0.06	0.2547	0.8151	0.950241
WRKY15	MYB51-GR	1h	0.07	0.1655	0.6748	0.917412
WRKY28	MYB51-GR	1h	-0.0025	0.53	0.9963	0.99626
WRKY30	MYB51-GR	1h	-0.265	1.1409	0.8176	0.950241
WRKY33	MYB51-GR	1h	-0.26	0.339	0.4479	0.847914
WRKY40	MYB51-GR	1h	-0.015	0.5335	0.9777	0.993668
WRKY48	MYB51-GR	1h	0.4575	1.012	0.6537	0.910666
WRKY6	MYB51-GR	1h	0.44	0.1997	0.0337	0.441739
XET	MYB51-GR	1h	0.055	1.0973	0.9603	0.993668
ZAT6	MYB51-GR	1h	-0.3325	0.6389	0.6059	0.904925
ACS6	STZ-GR	1h	-0.1075	0.1748	0.5423	0.884171
CYCA31	STZ-GR	1h	0.0125	0.1782	0.9445	0.993668
CYCB12	STZ-GR	1h	-0.125	0.1716	0.4709	0.85789
DEL1	STZ-GR	1h	0.35	0.2402	0.1534	0.609293
ERF1	STZ-GR	1h	-0.2875	0.3244	0.3812	0.834765
ERF11	STZ-GR	1h	0.2375	0.918	0.7973	0.949265
ERF2	STZ-GR	1h	-0.145	0.4018	0.7202	0.928657
ERF5	STZ-GR	1h	0.0775	0.4468	0.8632	0.963896
ERF59	STZ-GR	1h	-0.98	0.9102	0.2886	0.746291
ERF6	STZ-GR	1h	-0.015	1.1945	0.99	0.993668
ERF8	STZ-GR	1h	-0.05	0.2065	0.81	0.950241
ERF9	STZ-GR	1h	0.475	0.2414	0.0566	0.496618
ERF98	STZ-GR	1h	0.5475	0.5444	0.3211	0.768681
EXPA5	STZ-GR	1h	0.2875	0.182	0.1227	0.535862
GA20OX1	STZ-GR	1h	-0.175	0.455	0.7027	0.921859
GA2OX6	STZ-GR	1h	-0.4275	0.8372	0.6126	0.904925
MPK3	STZ-GR	1h	-0.0925	0.1354	0.4988	0.873345
MYB51	STZ-GR	1h	-0.08	0.2679	0.7669	0.928967
RAP26L	STZ-GR	1h	0.5525	1.002	0.5847	0.904925
STZ	STZ-GR	1h	8.305	0.5746	<.0001	4.46173e-15
UVI4	STZ-GR	1h	-0.2125	0.2547	0.4095	0.838583
WRKY15	STZ-GR	1h	0.27	0.1655	0.1113	0.535862
WRKY28	STZ-GR	1h	0.4325	0.53	0.4193	0.838583
WRKY30	STZ-GR	1h	1.065	1.1409	0.3566	0.816959
WRKY33	STZ-GR	1h	-0.165	0.339	0.6293	0.904925
WRKY40	STZ-GR	1h	0.8975	0.5335	0.1009	0.535862
WRKY48	STZ-GR	1h	0.885	1.012	0.3871	0.834765
WRKY6	STZ-GR	1h	0.3175	0.1997	0.1202	0.535862
XET	STZ-GR	1h	0.5825	1.0973	0.5986	0.904925
ZAT6	STZ-GR	1h	-0.8575	0.6389	0.1877	0.659892
ACS6	ZAT6-GR	1h	0.15	0.1748	0.3963	0.838583
CYCA31	ZAT6-GR	1h	0.22	0.1782	0.2248	0.699469
CYCB12	ZAT6-GR	1h	-0.0375	0.1716	0.8282	0.950241
DEL1	ZAT6-GR	1h	-0.0075	0.2402	0.9753	0.993668
ERF1	ZAT6-GR	1h	0.2175	0.3244	0.5067	0.876959
ERF11	ZAT6-GR	1h	1.38	0.918	0.1412	0.582932
ERF2	ZAT6-GR	1h	-0.125	0.4018	0.7575	0.928967
ERF5	ZAT6-GR	1h	0.74	0.4468	0.106	0.535862
ERF59	ZAT6-GR	1h	0.3875	0.9102	0.6728	0.917408
ERF6	ZAT6-GR	1h	1.0825	1.1945	0.3706	0.829039
ERF8	ZAT6-GR	1h	-0.085	0.2065	0.683	0.920191
ERF9	ZAT6-GR	1h	0.4475	0.2414	0.0717	0.535862
ERF98	ZAT6-GR	1h	-0.745	0.5444	0.1795	0.655493
EXPA5	ZAT6-GR	1h	0.035	0.182	0.8486	0.959527
GA20OX1	ZAT6-GR	1h	-0.165	0.455	0.7189	0.928657
GA2OX6	ZAT6-GR	1h	-0.35	0.8372	0.6783	0.917491
MPK3	ZAT6-GR	1h	0.03	0.1354	0.8259	0.950241
MYB51	ZAT6-GR	1h	0.2425	0.2679	0.3712	0.829039
RAP26L	ZAT6-GR	1h	1.69	1.002	0.1	0.535862
STZ	ZAT6-GR	1h	1.865	0.5746	0.0025	0.0654847
UVI4	ZAT6-GR	1h	0.355	0.2547	0.1717	0.638445
WRKY15	ZAT6-GR	1h	0.4825	0.1655	0.006	0.133357
WRKY28	ZAT6-GR	1h	-0.01	0.53	0.985	0.993668
WRKY30	ZAT6-GR	1h	0.355	1.1409	0.7574	0.928967
WRKY33	ZAT6-GR	1h	0.245	0.339	0.4744	0.858017
WRKY40	ZAT6-GR	1h	1.165	0.5335	0.0354	0.442553
WRKY48	ZAT6-GR	1h	0.785	1.012	0.4425	0.847914
WRKY6	ZAT6-GR	1h	0.5225	0.1997	0.0127	0.204218
XET	ZAT6-GR	1h	1.5575	1.0973	0.164	0.630867
ZAT6	ZAT6-GR	1h	0.535	0.6389	0.4077	0.838583
ACS6	MYB51-GR	24h	-0.05667	0.2018	0.7805	0.939047
CYCA31	MYB51-GR	24h	0.3367	0.2058	0.1103	0.535862
CYCB12	MYB51-GR	24h	-0.5567	0.1981	0.0079	0.15408
DEL1	MYB51-GR	24h	0.2267	0.2773	0.4189	0.838583
ERF1	MYB51-GR	24h	0.2267	0.3746	0.5488	0.885105
ERF11	MYB51-GR	24h	1.2833	1.06	0.2336	0.71007
ERF2	MYB51-GR	24h	0.24	0.464	0.608	0.904925
ERF5	MYB51-GR	24h	-0.3333	0.5159	0.5221	0.880022
ERF59	MYB51-GR	24h	-0.5067	1.0511	0.6326	0.904925
ERF6	MYB51-GR	24h	1.05	1.3793	0.4513	0.847914
ERF8	MYB51-GR	24h	-0.4167	0.2384	0.0889	0.535862
ERF9	MYB51-GR	24h	-0.3233	0.2787	0.2535	0.726486
ERF98	MYB51-GR	24h	0.4533	0.6286	0.4754	0.858017
EXPA5	MYB51-GR	24h	-0.1167	0.2102	0.5822	0.904925
GA20OX1	MYB51-GR	24h	-0.4867	0.5254	0.3601	0.818504
GA2OX6	MYB51-GR	24h	1.7233	0.9668	0.0828	0.535862
MPK3	MYB51-GR	24h	-0.05333	0.1564	0.735	0.928967
MYB51	MYB51-GR	24h	6.6233	0.3093	<.0001	1.81445e-20
RAP26L	MYB51-GR	24h	1.2833	1.157	0.2745	0.735811
STZ	MYB51-GR	24h	-0.1567	0.6635	0.8146	0.950241
UVI4	MYB51-GR	24h	0.1467	0.2941	0.621	0.904925
WRKY15	MYB51-GR	24h	0.09333	0.1911	0.6282	0.904925
WRKY28	MYB51-GR	24h	0.05667	0.612	0.9267	0.990519
WRKY30	MYB51-GR	24h	-0.1833	1.3174	0.8901	0.978034
WRKY33	MYB51-GR	24h	0.1967	0.3914	0.6183	0.904925
WRKY40	MYB51-GR	24h	0.64	0.6161	0.3056	0.751492
WRKY48	MYB51-GR	24h	0.5967	1.1686	0.6124	0.904925
WRKY6	MYB51-GR	24h	0.1033	0.2306	0.6566	0.911939
XET	MYB51-GR	24h	2.03	1.2671	0.1175	0.535862
ZAT6	MYB51-GR	24h	0.52	0.7377	0.4853	0.858017
ACS6	STZ-GR	24h	-0.1067	0.2018	0.6003	0.904925
CYCA31	STZ-GR	24h	0.16	0.2058	0.4418	0.847914
CYCB12	STZ-GR	24h	-0.6033	0.1981	0.0043	0.103396
DEL1	STZ-GR	24h	0.06	0.2773	0.8299	0.950241
ERF1	STZ-GR	24h	0.01	0.3746	0.9788	0.993668
ERF11	STZ-GR	24h	-0.62	1.06	0.5621	0.893564
ERF2	STZ-GR	24h	-0.15	0.464	0.7483	0.928967
ERF5	STZ-GR	24h	-0.8533	0.5159	0.1065	0.535862
ERF59	STZ-GR	24h	1.1133	1.0511	0.2963	0.747289
ERF6	STZ-GR	24h	0.8233	1.3793	0.5542	0.890641
ERF8	STZ-GR	24h	-0.48	0.2384	0.0514	0.469113
ERF9	STZ-GR	24h	0.2133	0.2787	0.4489	0.847914
ERF98	STZ-GR	24h	-0.13	0.6286	0.8373	0.955043
EXPA5	STZ-GR	24h	-0.13	0.2102	0.54	0.884171
GA20OX1	STZ-GR	24h	-0.37	0.5254	0.4856	0.858017
GA2OX6	STZ-GR	24h	1.28	0.9668	0.1936	0.659892
MPK3	STZ-GR	24h	-0.03	0.1564	0.8489	0.959527
MYB51	STZ-GR	24h	-0.48	0.3093	0.1292	0.557887
RAP26L	STZ-GR	24h	0.9467	1.157	0.4184	0.838583
STZ	STZ-GR	24h	9.3133	0.6635	<.0001	9.87295e-15
UVI4	STZ-GR	24h	0.2667	0.2941	0.3704	0.829039
WRKY15	STZ-GR	24h	0.28	0.1911	0.1513	0.609293
WRKY28	STZ-GR	24h	0.9767	0.612	0.1184	0.535862
WRKY30	STZ-GR	24h	1.0567	1.3174	0.4276	0.843396
WRKY33	STZ-GR	24h	-0.06667	0.3914	0.8657	0.964254
WRKY40	STZ-GR	24h	-0.1133	0.6161	0.855	0.959527
WRKY48	STZ-GR	24h	0.3967	1.1686	0.736	0.928967
WRKY6	STZ-GR	24h	-0.05333	0.2306	0.8183	0.950241
XET	STZ-GR	24h	1.07	1.2671	0.4037	0.838583
ZAT6	STZ-GR	24h	-0.9433	0.7377	0.2089	0.680417
ACS6	ZAT6-GR	24h	-0.08	0.2018	0.6941	0.921859
CYCA31	ZAT6-GR	24h	0.38	0.2058	0.0728	0.535862
CYCB12	ZAT6-GR	24h	-0.76	0.1981	0.0005	0.0151262
DEL1	ZAT6-GR	24h	0.5333	0.2773	0.0621	0.527218
ERF1	ZAT6-GR	24h	0.4967	0.3746	0.1929	0.659892
ERF11	ZAT6-GR	24h	1.97	1.06	0.071	0.535862
ERF2	ZAT6-GR	24h	0.1533	0.464	0.7429	0.928967
ERF5	ZAT6-GR	24h	0.56	0.5159	0.2847	0.744743
ERF59	ZAT6-GR	24h	0.8867	1.0511	0.4043	0.838583
ERF6	ZAT6-GR	24h	1.7367	1.3793	0.2158	0.680417
ERF8	ZAT6-GR	24h	-0.5133	0.2384	0.0379	0.444903
ERF9	ZAT6-GR	24h	-0.21	0.2787	0.456	0.851394
ERF98	ZAT6-GR	24h	-0.4	0.6286	0.5285	0.880859
EXPA5	ZAT6-GR	24h	-0.03667	0.2102	0.8625	0.963896
GA20OX1	ZAT6-GR	24h	-0.6	0.5254	0.2606	0.728427
GA2OX6	ZAT6-GR	24h	2.6267	0.9668	0.0099	0.186287
MPK3	ZAT6-GR	24h	0.04667	0.1564	0.767	0.928967
MYB51	ZAT6-GR	24h	-0.39	0.3093	0.2152	0.680417
RAP26L	ZAT6-GR	24h	2.17	1.157	0.0686	0.531928
STZ	ZAT6-GR	24h	0.9467	0.6635	0.162	0.62828
UVI4	ZAT6-GR	24h	0.2933	0.2941	0.3251	0.773931
WRKY15	ZAT6-GR	24h	0.2533	0.1911	0.1931	0.659892
WRKY28	ZAT6-GR	24h	0.006667	0.612	0.9914	0.993668
WRKY30	ZAT6-GR	24h	0.5267	1.3174	0.6916	0.921859
WRKY33	ZAT6-GR	24h	0.2433	0.3914	0.538	0.884171
WRKY40	ZAT6-GR	24h	0.8267	0.6161	0.1878	0.659892
WRKY48	ZAT6-GR	24h	0.24	1.1686	0.8383	0.955043
WRKY6	ZAT6-GR	24h	-0.22	0.2306	0.3461	0.80449
XET	ZAT6-GR	24h	2.1867	1.2671	0.0926	0.535862
ZAT6	ZAT6-GR	24h	0.3233	0.7377	0.6637	0.917408
ACS6	MYB51-GR	2h	-0.08667	0.2018	0.6701	0.917408
CYCA31	MYB51-GR	2h	0.1833	0.2058	0.3787	0.834765
CYCB12	MYB51-GR	2h	-0.09667	0.1981	0.6285	0.904925
DEL1	MYB51-GR	2h	0.33	0.2773	0.2415	0.712041
ERF1	MYB51-GR	2h	0.3033	0.3746	0.4232	0.842649
ERF11	MYB51-GR	2h	1.4533	1.06	0.1786	0.655493
ERF2	MYB51-GR	2h	-0.01667	0.464	0.9715	0.993668
ERF5	MYB51-GR	2h	0.1533	0.5159	0.7679	0.928967
ERF59	MYB51-GR	2h	0.7067	1.0511	0.5055	0.876959
ERF6	MYB51-GR	2h	1.58	1.3793	0.2593	0.728427
ERF8	MYB51-GR	2h	-0.3	0.2384	0.2162	0.680417
ERF9	MYB51-GR	2h	0.5467	0.2787	0.0574	0.496618
ERF98	MYB51-GR	2h	0.09667	0.6286	0.8786	0.971675
EXPA5	MYB51-GR	2h	0.01667	0.2102	0.9372	0.993668
GA20OX1	MYB51-GR	2h	-0.43	0.5254	0.4182	0.838583
GA2OX6	MYB51-GR	2h	-0.71	0.9668	0.4673	0.85789
MPK3	MYB51-GR	2h	-0.11	0.1564	0.4861	0.858017
MYB51	MYB51-GR	2h	7.3333	0.3093	<.0001	1.05642e-21
RAP26L	MYB51-GR	2h	0.4033	1.157	0.7294	0.928657
STZ	MYB51-GR	2h	1.02	0.6635	0.1327	0.557887
UVI4	MYB51-GR	2h	0.6167	0.2941	0.0429	0.459353
WRKY15	MYB51-GR	2h	0.4233	0.1911	0.0329	0.441739
WRKY28	MYB51-GR	2h	-0.1833	0.612	0.766	0.928967
WRKY30	MYB51-GR	2h	0.1267	1.3174	0.9239	0.990519
WRKY33	MYB51-GR	2h	-0.03	0.3914	0.9393	0.993668
WRKY40	MYB51-GR	2h	0.03333	0.6161	0.9571	0.993668
WRKY48	MYB51-GR	2h	0.3633	1.1686	0.7575	0.928967
WRKY6	MYB51-GR	2h	0.4033	0.2306	0.0884	0.535862
XET	MYB51-GR	2h	0.74	1.2671	0.5627	0.893564
ZAT6	MYB51-GR	2h	0.7667	0.7377	0.3054	0.751492
ACS6	STZ-GR	2h	-0.1433	0.2018	0.482	0.858017
CYCA31	STZ-GR	2h	-0.1567	0.2058	0.4513	0.847914
CYCB12	STZ-GR	2h	-0.12	0.1981	0.5484	0.885105
DEL1	STZ-GR	2h	0.1333	0.2773	0.6334	0.904925
ERF1	STZ-GR	2h	0.4	0.3746	0.2924	0.747289
ERF11	STZ-GR	2h	1.73	1.06	0.1111	0.535862
ERF2	STZ-GR	2h	0.57	0.464	0.2269	0.699469
ERF5	STZ-GR	2h	0.02667	0.5159	0.9591	0.993668
ERF59	STZ-GR	2h	3.19	1.0511	0.0044	0.103396
ERF6	STZ-GR	2h	1.5567	1.3793	0.2663	0.735152
ERF8	STZ-GR	2h	-0.08333	0.2384	0.7287	0.928657
ERF9	STZ-GR	2h	0.9433	0.2787	0.0017	0.0508422
ERF98	STZ-GR	2h	0.03	0.6286	0.9622	0.993668
EXPA5	STZ-GR	2h	-0.2033	0.2102	0.3396	0.800046
GA20OX1	STZ-GR	2h	-0.16	0.5254	0.7624	0.928967
GA2OX6	STZ-GR	2h	0.7933	0.9668	0.4171	0.838583
MPK3	STZ-GR	2h	0.17	0.1564	0.2839	0.744743
MYB51	STZ-GR	2h	0.49	0.3093	0.1216	0.535862
RAP26L	STZ-GR	2h	1.56	1.157	0.1857	0.659892
STZ	STZ-GR	2h	10.4333	0.6635	<.0001	3.43644e-16
UVI4	STZ-GR	2h	0.15	0.2941	0.6131	0.904925
WRKY15	STZ-GR	2h	0.8267	0.1911	0.0001	0.00409382
WRKY28	STZ-GR	2h	1.7567	0.612	0.0065	0.133357
WRKY30	STZ-GR	2h	2.1967	1.3174	0.1038	0.535862
WRKY33	STZ-GR	2h	0.5133	0.3914	0.1978	0.6654
WRKY40	STZ-GR	2h	1.1667	0.6161	0.0661	0.531928
WRKY48	STZ-GR	2h	2.5	1.1686	0.0386	0.444903
WRKY6	STZ-GR	2h	0.4967	0.2306	0.0377	0.444903
XET	STZ-GR	2h	1.95	1.2671	0.1322	0.557887
ZAT6	STZ-GR	2h	0.9667	0.7377	0.1981	0.6654
ACS6	ZAT6-GR	2h	-0.4233	0.2018	0.0428	0.459353
CYCA31	ZAT6-GR	2h	0.08	0.2058	0.6997	0.921859
CYCB12	ZAT6-GR	2h	-0.1633	0.1981	0.415	0.838583
DEL1	ZAT6-GR	2h	0.08333	0.2773	0.7655	0.928967
ERF1	ZAT6-GR	2h	0.6667	0.3746	0.0833	0.535862
ERF11	ZAT6-GR	2h	1.01	1.06	0.3468	0.80449
ERF2	ZAT6-GR	2h	0.36	0.464	0.4427	0.847914
ERF5	ZAT6-GR	2h	0.8333	0.5159	0.1147	0.535862
ERF59	ZAT6-GR	2h	1.9	1.0511	0.0787	0.535862
ERF6	ZAT6-GR	2h	2.3433	1.3793	0.0977	0.535862
ERF8	ZAT6-GR	2h	-0.3933	0.2384	0.1075	0.535862
ERF9	ZAT6-GR	2h	0.5233	0.2787	0.0683	0.531928
ERF98	ZAT6-GR	2h	0.02333	0.6286	0.9706	0.993668
EXPA5	ZAT6-GR	2h	-0.35	0.2102	0.1042	0.535862
GA20OX1	ZAT6-GR	2h	-0.5567	0.5254	0.2961	0.747289
GA2OX6	ZAT6-GR	2h	0.6333	0.9668	0.5164	0.880022
MPK3	ZAT6-GR	2h	-0.1367	0.1564	0.3877	0.834765
MYB51	ZAT6-GR	2h	-0.1733	0.3093	0.5786	0.904925
RAP26L	ZAT6-GR	2h	-0.4567	1.157	0.6953	0.921859
STZ	ZAT6-GR	2h	2.9633	0.6635	<.0001	0.00291028
UVI4	ZAT6-GR	2h	0.2833	0.2941	0.3416	0.800639
WRKY15	ZAT6-GR	2h	0.2	0.1911	0.3021	0.751125
WRKY28	ZAT6-GR	2h	0.3333	0.612	0.589	0.904925
WRKY30	ZAT6-GR	2h	-1.1567	1.3174	0.3855	0.834765
WRKY33	ZAT6-GR	2h	-0.04333	0.3914	0.9124	0.989399
WRKY40	ZAT6-GR	2h	1.0533	0.6161	0.0957	0.535862
WRKY48	ZAT6-GR	2h	-0.8067	1.1686	0.494	0.868331
WRKY6	ZAT6-GR	2h	0.1967	0.2306	0.3991	0.838583
XET	ZAT6-GR	2h	1.18	1.2671	0.3576	0.816959
ZAT6	ZAT6-GR	2h	1.3967	0.7377	0.0662	0.531928
ACS6	MYB51-GR	4h	-0.15	0.2018	0.462	0.855624
CYCA31	MYB51-GR	4h	0.01	0.2058	0.9615	0.993668
CYCB12	MYB51-GR	4h	0.03667	0.1981	0.8542	0.959527
DEL1	MYB51-GR	4h	0.2233	0.2773	0.4257	0.843396
ERF1	MYB51-GR	4h	0.2	0.3746	0.5966	0.904925
ERF11	MYB51-GR	4h	-2.1767	1.06	0.0471	0.466826
ERF2	MYB51-GR	4h	-0.1767	0.464	0.7055	0.922926
ERF5	MYB51-GR	4h	0.03333	0.5159	0.9488	0.993668
ERF59	MYB51-GR	4h	-1.7233	1.0511	0.1095	0.535862
ERF6	MYB51-GR	4h	-0.3567	1.3793	0.7974	0.949265
ERF8	MYB51-GR	4h	-0.3333	0.2384	0.1705	0.638445
ERF9	MYB51-GR	4h	-0.07667	0.2787	0.7848	0.941767
ERF98	MYB51-GR	4h	0.08667	0.6286	0.8911	0.978034
EXPA5	MYB51-GR	4h	-0.05333	0.2102	0.8011	0.950241
GA20OX1	MYB51-GR	4h	-0.5533	0.5254	0.2989	0.747289
GA2OX6	MYB51-GR	4h	1.1267	0.9668	0.2513	0.726486
MPK3	MYB51-GR	4h	-0.2633	0.1564	0.1005	0.535862
MYB51	MYB51-GR	4h	7.0667	0.3093	<.0001	2.56349e-21
RAP26L	MYB51-GR	4h	-0.8233	1.157	0.4811	0.858017
STZ	MYB51-GR	4h	-0.5867	0.6635	0.3823	0.834765
UVI4	MYB51-GR	4h	-0.3467	0.2941	0.246	0.718882
WRKY15	MYB51-GR	4h	-0.00333	0.1911	0.9862	0.993668
WRKY28	MYB51-GR	4h	-0.9833	0.612	0.116	0.535862
WRKY30	MYB51-GR	4h	-1.66	1.3174	0.2154	0.680417
WRKY33	MYB51-GR	4h	-0.51	0.3914	0.2006	0.668758
WRKY40	MYB51-GR	4h	-0.4333	0.6161	0.4862	0.858017
WRKY48	MYB51-GR	4h	-2.6633	1.1686	0.0281	0.394702
WRKY6	MYB51-GR	4h	0.1067	0.2306	0.6463	0.909578
XET	MYB51-GR	4h	0.8233	1.2671	0.5198	0.880022
ZAT6	MYB51-GR	4h	-0.65	0.7377	0.3839	0.834765
ACS6	STZ-GR	4h	0.1533	0.2018	0.4522	0.847914
CYCA31	STZ-GR	4h	-0.2467	0.2058	0.2383	0.71007
CYCB12	STZ-GR	4h	-0.07	0.1981	0.7259	0.928657
DEL1	STZ-GR	4h	-0.3333	0.2773	0.2369	0.71007
ERF1	STZ-GR	4h	-0.03333	0.3746	0.9296	0.991245
ERF11	STZ-GR	4h	-1.26	1.06	0.2421	0.712041
ERF2	STZ-GR	4h	-0.18	0.464	0.7002	0.921859
ERF5	STZ-GR	4h	-0.84	0.5159	0.1119	0.535862
ERF59	STZ-GR	4h	-0.3967	1.0511	0.708	0.923502
ERF6	STZ-GR	4h	1.6	1.3793	0.2534	0.726486
ERF8	STZ-GR	4h	-0.1167	0.2384	0.6275	0.904925
ERF9	STZ-GR	4h	0.3367	0.2787	0.2348	0.71007
ERF98	STZ-GR	4h	0.04667	0.6286	0.9412	0.993668
EXPA5	STZ-GR	4h	0.1767	0.2102	0.406	0.838583
GA20OX1	STZ-GR	4h	0.1667	0.5254	0.7528	0.928967
GA2OX6	STZ-GR	4h	2.5433	0.9668	0.0123	0.204218
MPK3	STZ-GR	4h	-0.08	0.1564	0.6119	0.904925
MYB51	STZ-GR	4h	0.1833	0.3093	0.557	0.891968
RAP26L	STZ-GR	4h	-0.4933	1.157	0.6723	0.917408
STZ	STZ-GR	4h	8.9267	0.6635	<.0001	3.31827e-14
UVI4	STZ-GR	4h	-0.3167	0.2941	0.2886	0.746291
WRKY15	STZ-GR	4h	-0.04333	0.1911	0.8219	0.950241
WRKY28	STZ-GR	4h	-0.3733	0.612	0.5453	0.885105
WRKY30	STZ-GR	4h	-1.19	1.3174	0.3721	0.829039
WRKY33	STZ-GR	4h	-0.25	0.3914	0.5269	0.880859
WRKY40	STZ-GR	4h	-0.2033	0.6161	0.7432	0.928967
WRKY48	STZ-GR	4h	-0.6467	1.1686	0.5831	0.904925
WRKY6	STZ-GR	4h	-0.08	0.2306	0.7305	0.928657
XET	STZ-GR	4h	0.6333	1.2671	0.6201	0.904925
ZAT6	STZ-GR	4h	-1.1667	0.7377	0.1223	0.535862
ACS6	ZAT6-GR	4h	0.02	0.2018	0.9216	0.990519
CYCA31	ZAT6-GR	4h	0.03	0.2058	0.8849	0.975977
CYCB12	ZAT6-GR	4h	-0.13	0.1981	0.5158	0.880022
DEL1	ZAT6-GR	4h	0.12	0.2773	0.6677	0.917408
ERF1	ZAT6-GR	4h	0.5767	0.3746	0.1321	0.557887
ERF11	ZAT6-GR	4h	0.59	1.06	0.5811	0.904925
ERF2	ZAT6-GR	4h	0.1533	0.464	0.7429	0.928967
ERF5	ZAT6-GR	4h	0.75	0.5159	0.1544	0.609293
ERF59	ZAT6-GR	4h	-1.1133	1.0511	0.2963	0.747289
ERF6	ZAT6-GR	4h	0.63	1.3793	0.6505	0.909578
ERF8	ZAT6-GR	4h	-0.1167	0.2384	0.6275	0.904925
ERF9	ZAT6-GR	4h	0.13	0.2787	0.6437	0.909578
ERF98	ZAT6-GR	4h	0.04	0.6286	0.9496	0.993668
EXPA5	ZAT6-GR	4h	-0.23	0.2102	0.2808	0.743417
GA20OX1	ZAT6-GR	4h	-1.1533	0.5254	0.0344	0.441739
GA2OX6	ZAT6-GR	4h	2.04	0.9668	0.0416	0.459353
MPK3	ZAT6-GR	4h	-0.06333	0.1564	0.6878	0.921859
MYB51	ZAT6-GR	4h	0.003333	0.3093	0.9915	0.993668
RAP26L	ZAT6-GR	4h	-0.8433	1.157	0.4706	0.85789
STZ	ZAT6-GR	4h	1.3633	0.6635	0.0469	0.466826
UVI4	ZAT6-GR	4h	0.08333	0.2941	0.7785	0.939047
WRKY15	ZAT6-GR	4h	0.31	0.1911	0.1132	0.535862
WRKY28	ZAT6-GR	4h	-1.0433	0.612	0.096	0.535862
WRKY30	ZAT6-GR	4h	0.2433	1.3174	0.8545	0.959527
WRKY33	ZAT6-GR	4h	-0.1833	0.3914	0.6423	0.909578
WRKY40	ZAT6-GR	4h	0.82	0.6161	0.1913	0.659892
WRKY48	ZAT6-GR	4h	-0.01333	1.1686	0.991	0.993668
WRKY6	ZAT6-GR	4h	0.2633	0.2306	0.2606	0.728427
XET	ZAT6-GR	4h	0.1667	1.2671	0.8961	0.981078
ZAT6	ZAT6-GR	4h	0.27	0.7377	0.7164	0.928657
ACS6	MYB51-GR	8h	-0.185	0.2472	0.4589	0.853375
CYCA31	MYB51-GR	8h	-0.195	0.252	0.444	0.847914
CYCB12	MYB51-GR	8h	-0.03	0.2427	0.9023	0.981221
DEL1	MYB51-GR	8h	-0.075	0.3396	0.8264	0.950241
ERF1	MYB51-GR	8h	0.16	0.4588	0.7292	0.928657
ERF11	MYB51-GR	8h	-2.235	1.2983	0.0934	0.535862
ERF2	MYB51-GR	8h	-0.965	0.5682	0.0978	0.535862
ERF5	MYB51-GR	8h	-0.505	0.6318	0.4292	0.843396
ERF59	MYB51-GR	8h	-1.8	1.2873	0.1703	0.638445
ERF6	MYB51-GR	8h	-1.71	1.6893	0.3179	0.76852
ERF8	MYB51-GR	8h	0.015	0.292	0.9593	0.993668
ERF9	MYB51-GR	8h	-0.575	0.3414	0.1005	0.535862
ERF98	MYB51-GR	8h	-1.225	0.7699	0.1201	0.535862
EXPA5	MYB51-GR	8h	0.05	0.2574	0.8471	0.959527
GA20OX1	MYB51-GR	8h	-2.16	0.6434	0.0018	0.0508422
GA2OX6	MYB51-GR	8h	-1.195	1.184	0.3194	0.76852
MPK3	MYB51-GR	8h	-0.47	0.1915	0.0189	0.283863
MYB51	MYB51-GR	8h	7.17	0.3789	<.0001	9.83165e-19
RAP26L	MYB51-GR	8h	0.69	1.4171	0.6292	0.904925
STZ	MYB51-GR	8h	-0.015	0.8126	0.9854	0.993668
UVI4	MYB51-GR	8h	-0.165	0.3602	0.6496	0.909578
WRKY15	MYB51-GR	8h	0.15	0.2341	0.5256	0.880859
WRKY28	MYB51-GR	8h	0.175	0.7495	0.8166	0.950241
WRKY30	MYB51-GR	8h	-0.02	1.6135	0.9902	0.993668
WRKY33	MYB51-GR	8h	-0.2	0.4794	0.6789	0.917491
WRKY40	MYB51-GR	8h	-0.855	0.7545	0.2644	0.734513
WRKY48	MYB51-GR	8h	-1.76	1.4312	0.226	0.699469
WRKY6	MYB51-GR	8h	0.01	0.2824	0.9719	0.993668
XET	MYB51-GR	8h	0.34	1.5518	0.8278	0.950241
ZAT6	MYB51-GR	8h	-1.27	0.9035	0.1682	0.638445
ACS6	STZ-GR	8h	0.08	0.2472	0.748	0.928967
CYCA31	STZ-GR	8h	-0.115	0.252	0.6509	0.909578
CYCB12	STZ-GR	8h	-0.055	0.2427	0.8219	0.950241
DEL1	STZ-GR	8h	-0.39	0.3396	0.2581	0.728427
ERF1	STZ-GR	8h	-0.2	0.4588	0.6654	0.917408
ERF11	STZ-GR	8h	-2.275	1.2983	0.0879	0.535862
ERF2	STZ-GR	8h	-0.63	0.5682	0.2747	0.735811
ERF5	STZ-GR	8h	-0.81	0.6318	0.2077	0.680417
ERF59	STZ-GR	8h	-3.47	1.2873	0.0105	0.188577
ERF6	STZ-GR	8h	-2.3	1.6893	0.1815	0.655493
ERF8	STZ-GR	8h	-0.595	0.292	0.0488	0.466826
ERF9	STZ-GR	8h	-0.515	0.3414	0.1399	0.582814
ERF98	STZ-GR	8h	-1.265	0.7699	0.1089	0.535862
EXPA5	STZ-GR	8h	-0.04	0.2574	0.8774	0.971675
GA20OX1	STZ-GR	8h	-1.695	0.6434	0.0122	0.204218
GA2OX6	STZ-GR	8h	-1.61	1.184	0.1821	0.655493
MPK3	STZ-GR	8h	-0.39	0.1915	0.0489	0.466826
MYB51	STZ-GR	8h	-0.295	0.3789	0.4411	0.847914
RAP26L	STZ-GR	8h	1.56	1.4171	0.278	0.740237
STZ	STZ-GR	8h	8.77	0.8126	<.0001	2.17454e-11
UVI4	STZ-GR	8h	0.14	0.3602	0.6998	0.921859
WRKY15	STZ-GR	8h	0.11	0.2341	0.6412	0.909578
WRKY28	STZ-GR	8h	-0.115	0.7495	0.8788	0.971675
WRKY30	STZ-GR	8h	0.78	1.6135	0.6316	0.904925
WRKY33	STZ-GR	8h	-0.69	0.4794	0.1584	0.620007
WRKY40	STZ-GR	8h	-0.24	0.7545	0.7522	0.928967
WRKY48	STZ-GR	8h	1.51	1.4312	0.2977	0.747289
WRKY6	STZ-GR	8h	0.185	0.2824	0.5164	0.880022
XET	STZ-GR	8h	1.005	1.5518	0.5212	0.880022
ZAT6	STZ-GR	8h	-2.61	0.9035	0.0064	0.133357
ACS6	ZAT6-GR	8h	-0.13	0.2472	0.6021	0.904925
CYCA31	ZAT6-GR	8h	-0.185	0.252	0.4676	0.85789
CYCB12	ZAT6-GR	8h	-0.09	0.2427	0.7128	0.927091
DEL1	ZAT6-GR	8h	-0.215	0.3396	0.5306	0.881
ERF1	ZAT6-GR	8h	0.51	0.4588	0.2734	0.735811
ERF11	ZAT6-GR	8h	-2.34	1.2983	0.0796	0.535862
ERF2	ZAT6-GR	8h	-1.335	0.5682	0.0242	0.351471
ERF5	ZAT6-GR	8h	-0.5	0.6318	0.4337	0.847914
ERF59	ZAT6-GR	8h	-2.61	1.2873	0.0498	0.466826
ERF6	ZAT6-GR	8h	-1.135	1.6893	0.5058	0.876959
ERF8	ZAT6-GR	8h	-0.03	0.292	0.9187	0.990519
ERF9	ZAT6-GR	8h	-0.685	0.3414	0.0521	0.469113
ERF98	ZAT6-GR	8h	-1.33	0.7699	0.0925	0.535862
EXPA5	ZAT6-GR	8h	0.125	0.2574	0.6301	0.904925
GA20OX1	ZAT6-GR	8h	-2.655	0.6434	0.0002	0.00676207
GA2OX6	ZAT6-GR	8h	-1.005	1.184	0.4014	0.838583
MPK3	ZAT6-GR	8h	-0.36	0.1915	0.068	0.531928
MYB51	ZAT6-GR	8h	-0.62	0.3789	0.1102	0.535862
RAP26L	ZAT6-GR	8h	0.825	1.4171	0.5639	0.893564
STZ	ZAT6-GR	8h	0.1	0.8126	0.9027	0.981221
UVI4	ZAT6-GR	8h	0.035	0.3602	0.9231	0.990519
WRKY15	ZAT6-GR	8h	0.58	0.2341	0.0179	0.277271
WRKY28	ZAT6-GR	8h	1.12	0.7495	0.1429	0.584744
WRKY30	ZAT6-GR	8h	0.15	1.6135	0.9264	0.990519
WRKY33	ZAT6-GR	8h	-0.185	0.4794	0.7018	0.921859
WRKY40	ZAT6-GR	8h	0.205	0.7545	0.7874	0.942324
WRKY48	ZAT6-GR	8h	1.585	1.4312	0.2747	0.735811
WRKY6	ZAT6-GR	8h	0.035	0.2824	0.902	0.981221
XET	ZAT6-GR	8h	-1.02	1.5518	0.515	0.880022
ZAT6	ZAT6-GR	8h	-1.165	0.9035	0.2052	0.679122
ACS6	ERF2-GR	1h	0.26	0.1598	0.1134	0.652986
CYCA31	ERF2-GR	1h	0.23	0.238	0.3417	0.845876
CYCB12	ERF2-GR	1h	-0.0675	0.1565	0.6692	0.929495
DEL1	ERF2-GR	1h	0.3875	0.2581	0.1438	0.663906
ERF1	ERF2-GR	1h	0.45	0.3544	0.2142	0.771347
ERF11	ERF2-GR	1h	1.6975	1.2928	0.1982	0.754275
ERF2	ERF2-GR	1h	6.2325	0.429	<.0001	7.28838e-13
ERF5	ERF2-GR	1h	0.85	0.4057	0.0439	0.477752
ERF59	ERF2-GR	1h	0.3025	0.8652	0.7288	0.94935
ERF6	ERF2-GR	1h	1.2025	1.3531	0.3806	0.859438
ERF8	ERF2-GR	1h	-0.27	0.201	0.1884	0.754275
ERF9	ERF2-GR	1h	0.755	0.21	0.0011	0.0258311
ERF98	ERF2-GR	1h	1.025	0.4529	0.0311	0.4419
EXPA5	ERF2-GR	1h	-0.1125	0.201	0.5799	0.924989
GA20OX1	ERF2-GR	1h	-0.3575	0.4539	0.4365	0.909406
GA2OX6	ERF2-GR	1h	1.115	1.0003	0.273	0.794393
MPK3	ERF2-GR	1h	0.1875	0.178	0.3007	0.802066
MYB51	ERF2-GR	1h	0.375	0.3686	0.3171	0.82732
RAP26L	ERF2-GR	1h	0.495	1.1999	0.6826	0.932726
STZ	ERF2-GR	1h	1.71	0.8429	0.0506	0.50612
UVI4	ERF2-GR	1h	0.13	0.2638	0.6258	0.924989
WRKY15	ERF2-GR	1h	0.38	0.3372	0.2688	0.794393
WRKY28	ERF2-GR	1h	0.3075	0.7803	0.6963	0.932726
WRKY30	ERF2-GR	1h	0.6925	1.1871	0.5643	0.924989
WRKY33	ERF2-GR	1h	0.585	0.499	0.2508	0.794393
WRKY40	ERF2-GR	1h	1.285	1.0186	0.216	0.771347
WRKY48	ERF2-GR	1h	0.6525	1.0431	0.5362	0.924989
WRKY6	ERF2-GR	1h	0.43	0.2775	0.1323	0.652986
XET	ERF2-GR	1h	0.8625	1.0769	0.4289	0.90806
ZAT6	ERF2-GR	1h	1.745	0.9126	0.0646	0.553557
ACS6	RAP26L-GR	1h	-0.25	0.1598	0.1274	0.652986
CYCA31	RAP26L-GR	1h	-0.0175	0.238	0.9419	1
CYCB12	RAP26L-GR	1h	0.185	0.1565	0.2462	0.794393
DEL1	RAP26L-GR	1h	-0.0175	0.2581	0.9464	1
ERF1	RAP26L-GR	1h	-0.07	0.3544	0.8448	0.996669
ERF11	RAP26L-GR	1h	-0.3175	1.2928	0.8075	0.976836
ERF2	RAP26L-GR	1h	0.0175	0.429	0.9677	1
ERF5	RAP26L-GR	1h	0.075	0.4057	0.8545	0.997448
ERF59	RAP26L-GR	1h	-0.3225	0.8652	0.7117	0.944742
ERF6	RAP26L-GR	1h	2.1075	1.3531	0.1289	0.652986
ERF8	RAP26L-GR	1h	-0.2275	0.201	0.2659	0.794393
ERF9	RAP26L-GR	1h	0.145	0.21	0.495	0.924989
ERF98	RAP26L-GR	1h	-0.2475	0.4529	0.5888	0.924989
EXPA5	RAP26L-GR	1h	-0.24	0.201	0.2419	0.794393
GA20OX1	RAP26L-GR	1h	0.045	0.4539	0.9216	1
GA2OX6	RAP26L-GR	1h	0.1425	1.0003	0.8876	1
MPK3	RAP26L-GR	1h	-0.165	0.178	0.3614	0.845876
MYB51	RAP26L-GR	1h	-0.3425	0.3686	0.3602	0.845876
RAP26L	RAP26L-GR	1h	5.8875	1.1999	<.0001	0.00121469
STZ	RAP26L-GR	1h	0.135	0.8429	0.8737	1
UVI4	RAP26L-GR	1h	-0.3525	0.2638	0.1916	0.754275
WRKY15	RAP26L-GR	1h	-0.1525	0.3372	0.6544	0.928772
WRKY28	RAP26L-GR	1h	-0.245	0.7803	0.7557	0.957387
WRKY30	RAP26L-GR	1h	-1.54	1.1871	0.205	0.754275
WRKY33	RAP26L-GR	1h	-0.2275	0.499	0.6519	0.928772
WRKY40	RAP26L-GR	1h	-0.6275	1.0186	0.5421	0.924989
WRKY48	RAP26L-GR	1h	-0.67	1.0431	0.5254	0.924989
WRKY6	RAP26L-GR	1h	-0.0575	0.2775	0.8373	0.996669
XET	RAP26L-GR	1h	0.3275	1.0769	0.763	0.95769
ZAT6	RAP26L-GR	1h	0.5525	0.9126	0.5491	0.924989
ACS6	ERF2-GR	24h	-0.02	0.1846	0.9144	1
CYCA31	ERF2-GR	24h	0.4433	0.2748	0.1174	0.652986
CYCB12	ERF2-GR	24h	-0.01333	0.1807	0.9417	1
DEL1	ERF2-GR	24h	0.54	0.298	0.0802	0.586838
ERF1	ERF2-GR	24h	-0.4633	0.4092	0.2667	0.794393
ERF11	ERF2-GR	24h	-0.9933	1.4928	0.5104	0.924989
ERF2	ERF2-GR	24h	6.2967	0.4953	<.0001	8.44159e-12
ERF5	ERF2-GR	24h	0.09	0.4685	0.8488	0.996669
ERF59	ERF2-GR	24h	0.9	0.999	0.3742	0.856867
ERF6	ERF2-GR	24h	1.85	1.5624	0.2448	0.794393
ERF8	ERF2-GR	24h	-0.2633	0.2321	0.2648	0.794393
ERF9	ERF2-GR	24h	0.8767	0.2424	0.0011	0.0258311
ERF98	ERF2-GR	24h	-0.06667	0.523	0.8994	1
EXPA5	ERF2-GR	24h	0.1167	0.2321	0.6189	0.924989
GA20OX1	ERF2-GR	24h	-0.14	0.5241	0.791	0.975531
GA2OX6	ERF2-GR	24h	-0.26	1.155	0.8233	0.987946
MPK3	ERF2-GR	24h	-0.24	0.2056	0.2522	0.794393
MYB51	ERF2-GR	24h	-0.6733	0.4256	0.1242	0.652986
RAP26L	ERF2-GR	24h	-2.4033	1.3856	0.0922	0.615823
STZ	ERF2-GR	24h	0.13	0.9733	0.8946	1
UVI4	ERF2-GR	24h	-0.12	0.3046	0.6964	0.932726
WRKY15	ERF2-GR	24h	0.1867	0.3894	0.6352	0.924989
WRKY28	ERF2-GR	24h	-0.2033	0.9011	0.823	0.987946
WRKY30	ERF2-GR	24h	-1.16	1.3707	0.4045	0.888651
WRKY33	ERF2-GR	24h	-0.2633	0.5762	0.6511	0.928772
WRKY40	ERF2-GR	24h	-0.3467	1.1762	0.77	0.962559
WRKY48	ERF2-GR	24h	0.76	1.2045	0.5327	0.924989
WRKY6	ERF2-GR	24h	-0.39	0.3205	0.2336	0.794393
XET	ERF2-GR	24h	1.89	1.2435	0.1381	0.657494
ZAT6	ERF2-GR	24h	-0.5533	1.0538	0.603	0.924989
ACS6	RAP26L-GR	24h	-0.2833	0.1846	0.1343	0.652986
CYCA31	RAP26L-GR	24h	-0.14	0.2748	0.6143	0.924989
CYCB12	RAP26L-GR	24h	-0.1667	0.1807	0.3636	0.845876
DEL1	RAP26L-GR	24h	0.09333	0.298	0.7563	0.957387
ERF1	RAP26L-GR	24h	-0.8567	0.4092	0.0451	0.477752
ERF11	RAP26L-GR	24h	-1.9467	1.4928	0.2012	0.754275
ERF2	RAP26L-GR	24h	-0.62	0.4953	0.2201	0.776843
ERF5	RAP26L-GR	24h	-0.00667	0.4685	0.9887	1
ERF59	RAP26L-GR	24h	-0.53	0.999	0.5993	0.924989
ERF6	RAP26L-GR	24h	0.89	1.5624	0.5728	0.924989
ERF8	RAP26L-GR	24h	-0.2433	0.2321	0.3021	0.802066
ERF9	RAP26L-GR	24h	0.06667	0.2424	0.7852	0.973354
ERF98	RAP26L-GR	24h	0.03333	0.523	0.9496	1
EXPA5	RAP26L-GR	24h	0.07667	0.2321	0.7435	0.94935
GA20OX1	RAP26L-GR	24h	0.04667	0.5241	0.9296	1
GA2OX6	RAP26L-GR	24h	-1.6233	1.155	0.1692	0.746627
MPK3	RAP26L-GR	24h	-0.33	0.2056	0.119	0.652986
MYB51	RAP26L-GR	24h	-0.5533	0.4256	0.2035	0.754275
RAP26L	RAP26L-GR	24h	2.9533	1.3856	0.0406	0.470946
STZ	RAP26L-GR	24h	-0.3767	0.9733	0.7012	0.934973
UVI4	RAP26L-GR	24h	-0.4733	0.3046	0.1308	0.652986
WRKY15	RAP26L-GR	24h	0.21	0.3894	0.5937	0.924989
WRKY28	RAP26L-GR	24h	-0.6067	0.9011	0.5058	0.924989
WRKY30	RAP26L-GR	24h	-0.7867	1.3707	0.5706	0.924989
WRKY33	RAP26L-GR	24h	-0.43	0.5762	0.4616	0.924989
WRKY40	RAP26L-GR	24h	-0.82	1.1762	0.4906	0.924989
WRKY48	RAP26L-GR	24h	0.53	1.2045	0.663	0.929419
WRKY6	RAP26L-GR	24h	-0.3633	0.3205	0.2663	0.794393
XET	RAP26L-GR	24h	-0.01	1.2435	0.9936	1
ZAT6	RAP26L-GR	24h	-2.2667	1.0538	0.0389	0.470946
ACS6	ERF2-GR	2h	-0.02	0.1846	0.9144	1
CYCA31	ERF2-GR	2h	0.03667	0.2748	0.8948	1
CYCB12	ERF2-GR	2h	-0.09	0.1807	0.622	0.924989
DEL1	ERF2-GR	2h	0.1767	0.298	0.5578	0.924989
ERF1	ERF2-GR	2h	-0.1367	0.4092	0.7408	0.94935
ERF11	ERF2-GR	2h	-0.01667	1.4928	0.9912	1
ERF2	ERF2-GR	2h	5.54	0.4953	<.0001	1.32648e-10
ERF5	ERF2-GR	2h	0.8833	0.4685	0.0682	0.568373
ERF59	ERF2-GR	2h	1.1033	0.999	0.2774	0.794393
ERF6	ERF2-GR	2h	1.6833	1.5624	0.2891	0.795733
ERF8	ERF2-GR	2h	-0.3333	0.2321	0.1604	0.718216
ERF9	ERF2-GR	2h	0.5433	0.2424	0.0324	0.4419
ERF98	ERF2-GR	2h	-0.38	0.523	0.4731	0.924989
EXPA5	ERF2-GR	2h	0.13	0.2321	0.5796	0.924989
GA20OX1	ERF2-GR	2h	0.1733	0.5241	0.7429	0.94935
GA2OX6	ERF2-GR	2h	-0.2067	1.155	0.8591	0.998941
MPK3	ERF2-GR	2h	-0.09333	0.2056	0.6531	0.928772
MYB51	ERF2-GR	2h	-0.02667	0.4256	0.9505	1
RAP26L	ERF2-GR	2h	0.7233	1.3856	0.6051	0.924989
STZ	ERF2-GR	2h	1.4633	0.9733	0.1422	0.663906
UVI4	ERF2-GR	2h	0.2767	0.3046	0.371	0.856252
WRKY15	ERF2-GR	2h	0.1733	0.3894	0.6594	0.928772
WRKY28	ERF2-GR	2h	-0.59	0.9011	0.5175	0.924989
WRKY30	ERF2-GR	2h	0.6633	1.3707	0.6322	0.924989
WRKY33	ERF2-GR	2h	0.2033	0.5762	0.7268	0.94935
WRKY40	ERF2-GR	2h	-0.05333	1.1762	0.9641	1
WRKY48	ERF2-GR	2h	4.44e-16	1.2045	1	1
WRKY6	ERF2-GR	2h	0.2567	0.3205	0.4298	0.90806
XET	ERF2-GR	2h	2.2967	1.2435	0.0737	0.586838
ZAT6	ERF2-GR	2h	1.2233	1.0538	0.254	0.794393
ACS6	RAP26L-GR	2h	0.11	0.1846	0.5553	0.924989
CYCA31	RAP26L-GR	2h	-0.1333	0.2748	0.6312	0.924989
CYCB12	RAP26L-GR	2h	0.2367	0.1807	0.2	0.754275
DEL1	RAP26L-GR	2h	-0.5867	0.298	0.0584	0.534538
ERF1	RAP26L-GR	2h	-0.2133	0.4092	0.6061	0.924989
ERF11	RAP26L-GR	2h	-2.3233	1.4928	0.1292	0.652986
ERF2	RAP26L-GR	2h	-0.54	0.4953	0.2841	0.794393
ERF5	RAP26L-GR	2h	0.2333	0.4685	0.6218	0.924989
ERF59	RAP26L-GR	2h	0.1067	0.999	0.9156	1
ERF6	RAP26L-GR	2h	0.3867	1.5624	0.8061	0.976836
ERF8	RAP26L-GR	2h	-0.03333	0.2321	0.8867	1
ERF9	RAP26L-GR	2h	0.08	0.2424	0.7437	0.94935
ERF98	RAP26L-GR	2h	0.2333	0.523	0.6587	0.928772
EXPA5	RAP26L-GR	2h	-0.1867	0.2321	0.4276	0.90806
GA20OX1	RAP26L-GR	2h	-0.22	0.5241	0.6774	0.932726
GA2OX6	RAP26L-GR	2h	-1.9167	1.155	0.1065	0.652986
MPK3	RAP26L-GR	2h	-0.1733	0.2056	0.4058	0.888651
MYB51	RAP26L-GR	2h	0.2867	0.4256	0.5058	0.924989
RAP26L	RAP26L-GR	2h	6.33	1.3856	<.0001	0.00280264
STZ	RAP26L-GR	2h	0.01667	0.9733	0.9864	1
UVI4	RAP26L-GR	2h	0.06333	0.3046	0.8367	0.996669
WRKY15	RAP26L-GR	2h	0.2033	0.3894	0.6054	0.924989
WRKY28	RAP26L-GR	2h	0.1533	0.9011	0.866	1
WRKY30	RAP26L-GR	2h	-0.72	1.3707	0.6035	0.924989
WRKY33	RAP26L-GR	2h	-0.06667	0.5762	0.9087	1
WRKY40	RAP26L-GR	2h	-0.7867	1.1762	0.5083	0.924989
WRKY48	RAP26L-GR	2h	-0.7	1.2045	0.5654	0.924989
WRKY6	RAP26L-GR	2h	0.04	0.3205	0.9015	1
XET	RAP26L-GR	2h	0.16	1.2435	0.8984	1
ZAT6	RAP26L-GR	2h	-0.38	1.0538	0.7207	0.948288
ACS6	ERF2-GR	4h	-1.78e-15	0.1846	1	1
CYCA31	ERF2-GR	4h	0.21	0.2748	0.4509	0.91499
CYCB12	ERF2-GR	4h	-0.1667	0.1807	0.3636	0.845876
DEL1	ERF2-GR	4h	0.05667	0.298	0.8505	0.996669
ERF1	ERF2-GR	4h	0.5633	0.4092	0.1791	0.754275
ERF11	ERF2-GR	4h	2.9733	1.4928	0.0547	0.529554
ERF2	ERF2-GR	4h	6.76	0.4953	<.0001	1.95276e-12
ERF5	ERF2-GR	4h	1.54	0.4685	0.0024	0.0451472
ERF59	ERF2-GR	4h	3.4567	0.999	0.0015	0.0302149
ERF6	ERF2-GR	4h	2.8367	1.5624	0.0785	0.586838
ERF8	ERF2-GR	4h	0.1333	0.2321	0.5696	0.924989
ERF9	ERF2-GR	4h	0.3867	0.2424	0.121	0.652986
ERF98	ERF2-GR	4h	-0.6367	0.523	0.233	0.794393
EXPA5	ERF2-GR	4h	-0.2667	0.2321	0.2597	0.794393
GA20OX1	ERF2-GR	4h	-0.3367	0.5241	0.5251	0.924989
GA2OX6	ERF2-GR	4h	0.78	1.155	0.5042	0.924989
MPK3	ERF2-GR	4h	0.2233	0.2056	0.286	0.794393
MYB51	ERF2-GR	4h	0.74	0.4256	0.0924	0.615823
RAP26L	ERF2-GR	4h	1.12	1.3856	0.4247	0.90806
STZ	ERF2-GR	4h	3.5267	0.9733	0.001	0.0258311
UVI4	ERF2-GR	4h	0.02333	0.3046	0.9395	1
WRKY15	ERF2-GR	4h	0.81	0.3894	0.0462	0.477752
WRKY28	ERF2-GR	4h	-0.4967	0.9011	0.5855	0.924989
WRKY30	ERF2-GR	4h	1.58	1.3707	0.2587	0.794393
WRKY33	ERF2-GR	4h	0.44	0.5762	0.4514	0.91499
WRKY40	ERF2-GR	4h	1.1133	1.1762	0.3508	0.845876
WRKY48	ERF2-GR	4h	0.93	1.2045	0.4459	0.91499
WRKY6	ERF2-GR	4h	0.6867	0.3205	0.0408	0.470946
XET	ERF2-GR	4h	-0.1833	1.2435	0.8837	1
ZAT6	ERF2-GR	4h	2.7633	1.0538	0.0131	0.207082
ACS6	RAP26L-GR	4h	0.1	0.1846	0.5916	0.924989
CYCA31	RAP26L-GR	4h	-0.03333	0.2748	0.9043	1
CYCB12	RAP26L-GR	4h	-0.11	0.1807	0.5472	0.924989
DEL1	RAP26L-GR	4h	-0.2067	0.298	0.4934	0.924989
ERF1	RAP26L-GR	4h	0.39	0.4092	0.3484	0.845876
ERF11	RAP26L-GR	4h	1.9733	1.4928	0.1953	0.754275
ERF2	RAP26L-GR	4h	1.5167	0.4953	0.0045	0.0755371
ERF5	RAP26L-GR	4h	0.84	0.4685	0.0822	0.586838
ERF59	RAP26L-GR	4h	3.2067	0.999	0.003	0.0521432
ERF6	RAP26L-GR	4h	2.1333	1.5624	0.1814	0.754275
ERF8	RAP26L-GR	4h	0.1667	0.2321	0.4778	0.924989
ERF9	RAP26L-GR	4h	0.1333	0.2424	0.5863	0.924989
ERF98	RAP26L-GR	4h	-0.6767	0.523	0.2056	0.754275
EXPA5	RAP26L-GR	4h	-0.08	0.2321	0.7328	0.94935
GA20OX1	RAP26L-GR	4h	0.05	0.5241	0.9246	1
GA2OX6	RAP26L-GR	4h	1.77	1.155	0.135	0.652986
MPK3	RAP26L-GR	4h	0.1633	0.2056	0.4331	0.908684
MYB51	RAP26L-GR	4h	0.2867	0.4256	0.5058	0.924989
RAP26L	RAP26L-GR	4h	4.9867	1.3856	0.001	0.0258311
STZ	RAP26L-GR	4h	2.1167	0.9733	0.0369	0.470946
UVI4	RAP26L-GR	4h	-0.01	0.3046	0.974	1
WRKY15	RAP26L-GR	4h	0.6033	0.3894	0.1318	0.652986
WRKY28	RAP26L-GR	4h	0.8633	0.9011	0.3454	0.845876
WRKY30	RAP26L-GR	4h	3.13	1.3707	0.0301	0.4419
WRKY33	RAP26L-GR	4h	0.2633	0.5762	0.6511	0.928772
WRKY40	RAP26L-GR	4h	0.48	1.1762	0.6858	0.932726
WRKY48	RAP26L-GR	4h	1.2167	1.2045	0.3203	0.828353
WRKY6	RAP26L-GR	4h	0.3133	0.3205	0.3364	0.845876
XET	RAP26L-GR	4h	-0.3533	1.2435	0.7781	0.968568
ZAT6	RAP26L-GR	4h	1.5367	1.0538	0.1542	0.701076
ACS6	ERF2-GR	8h	-0.08	0.1846	0.6675	0.929495
CYCA31	ERF2-GR	8h	0.01	0.2748	0.9712	1
CYCB12	ERF2-GR	8h	-0.01	0.1807	0.9562	1
DEL1	ERF2-GR	8h	-0.00667	0.298	0.9823	1
ERF1	ERF2-GR	8h	-0.3333	0.4092	0.4219	0.90806
ERF11	ERF2-GR	8h	-0.7267	1.4928	0.6296	0.924989
ERF2	ERF2-GR	8h	6.2167	0.4953	<.0001	8.82806e-12
ERF5	ERF2-GR	8h	0.1167	0.4685	0.8049	0.976836
ERF59	ERF2-GR	8h	0.7633	0.999	0.4502	0.91499
ERF6	ERF2-GR	8h	-0.6433	1.5624	0.6832	0.932726
ERF8	ERF2-GR	8h	0.2433	0.2321	0.3021	0.802066
ERF9	ERF2-GR	8h	0.2267	0.2424	0.3571	0.845876
ERF98	ERF2-GR	8h	0.03	0.523	0.9546	1
EXPA5	ERF2-GR	8h	0.42	0.2321	0.0804	0.586838
GA20OX1	ERF2-GR	8h	-1.8567	0.5241	0.0012	0.0258487
GA2OX6	ERF2-GR	8h	0.3	1.155	0.7967	0.975531
MPK3	ERF2-GR	8h	-0.35	0.2056	0.099	0.645899
MYB51	ERF2-GR	8h	-0.55	0.4256	0.2062	0.754275
RAP26L	ERF2-GR	8h	-2.4567	1.3856	0.0855	0.596204
STZ	ERF2-GR	8h	0.6167	0.9733	0.5307	0.924989
UVI4	ERF2-GR	8h	0.1467	0.3046	0.6337	0.924989
WRKY15	ERF2-GR	8h	-0.12	0.3894	0.7601	0.95769
WRKY28	ERF2-GR	8h	-3.8	0.9011	0.0002	0.00751604
WRKY30	ERF2-GR	8h	-1.2167	1.3707	0.3822	0.859438
WRKY33	ERF2-GR	8h	-0.3667	0.5762	0.5296	0.924989
WRKY40	ERF2-GR	8h	-0.8367	1.1762	0.4819	0.924989
WRKY48	ERF2-GR	8h	-1.17	1.2045	0.3389	0.845876
WRKY6	ERF2-GR	8h	-0.33	0.3205	0.3118	0.820517
XET	ERF2-GR	8h	1.7033	1.2435	0.18	0.754275
ZAT6	ERF2-GR	8h	-0.08667	1.0538	0.935	1
ACS6	RAP26L-GR	8h	-0.17	0.1846	0.3637	0.845876
CYCA31	RAP26L-GR	8h	-0.1	0.2748	0.7186	0.948288
CYCB12	RAP26L-GR	8h	-0.00333	0.1807	0.9854	1
DEL1	RAP26L-GR	8h	-0.1967	0.298	0.5144	0.924989
ERF1	RAP26L-GR	8h	-0.6467	0.4092	0.1248	0.652986
ERF11	RAP26L-GR	8h	-2.7067	1.4928	0.0789	0.586838
ERF2	RAP26L-GR	8h	-0.5267	0.4953	0.2959	0.802066
ERF5	RAP26L-GR	8h	0.09	0.4685	0.8488	0.996669
ERF59	RAP26L-GR	8h	-0.26	0.999	0.7963	0.975531
ERF6	RAP26L-GR	8h	0.04333	1.5624	0.978	1
ERF8	RAP26L-GR	8h	-0.01	0.2321	0.9659	1
ERF9	RAP26L-GR	8h	-0.2633	0.2424	0.2859	0.794393
ERF98	RAP26L-GR	8h	0.21	0.523	0.6909	0.932726
EXPA5	RAP26L-GR	8h	-0.1333	0.2321	0.57	0.924989
GA20OX1	RAP26L-GR	8h	-0.05	0.5241	0.9246	1
GA2OX6	RAP26L-GR	8h	-1.2767	1.155	0.277	0.794393
MPK3	RAP26L-GR	8h	-0.2267	0.2056	0.279	0.794393
MYB51	RAP26L-GR	8h	-0.83	0.4256	0.0606	0.534538
RAP26L	RAP26L-GR	8h	2.26	1.3856	0.1124	0.652986
STZ	RAP26L-GR	8h	-1.0733	0.9733	0.2781	0.794393
UVI4	RAP26L-GR	8h	-0.12	0.3046	0.6964	0.932726
WRKY15	RAP26L-GR	8h	-0.2833	0.3894	0.4725	0.924989
WRKY28	RAP26L-GR	8h	-3.4433	0.9011	0.0006	0.0200579
WRKY30	RAP26L-GR	8h	-0.7533	1.3707	0.5869	0.924989
WRKY33	RAP26L-GR	8h	-0.42	0.5762	0.472	0.924989
WRKY40	RAP26L-GR	8h	-2.2933	1.1762	0.0597	0.534538
WRKY48	RAP26L-GR	8h	-1.66	1.2045	0.1781	0.754275
WRKY6	RAP26L-GR	8h	-0.2967	0.3205	0.3624	0.845876
XET	RAP26L-GR	8h	1.0867	1.2435	0.3885	0.863373
ZAT6	RAP26L-GR	8h	-0.93	1.0538	0.3839	0.859438
ACS6	ERF11-GR	1h	-0.07	0.2208	0.7526	0.933033
CYCA31	ERF11-GR	1h	0.01	0.1865	0.9575	0.987603
CYCB12	ERF11-GR	1h	-0.165	0.1548	0.2923	0.699636
DEL1	ERF11-GR	1h	-0.0425	0.2394	0.8599	0.967534
ERF1	ERF11-GR	1h	0.1175	0.3068	0.7036	0.912398
ERF11	ERF11-GR	1h	10.0475	0.8995	<.0001	2.07374e-13
ERF2	ERF11-GR	1h	-0.12	0.4138	0.7732	0.934499
ERF5	ERF11-GR	1h	0.4675	0.3404	0.1761	0.540286
ERF59	ERF11-GR	1h	0.285	0.6048	0.6396	0.885596
ERF6	ERF11-GR	1h	1.255	0.8407	0.1427	0.490255
ERF8	ERF11-GR	1h	-0.4075	0.176	0.0252	0.159641
ERF9	ERF11-GR	1h	0.1025	0.3139	0.7455	0.933033
ERF98	ERF11-GR	1h	0.475	0.5257	0.3711	0.764468
EXPA5	ERF11-GR	1h	0.1375	0.1599	0.3944	0.769727
GA20OX1	ERF11-GR	1h	-0.29	0.2586	0.268	0.662636
GA2OX6	ERF11-GR	1h	0.29	0.8785	0.7428	0.933033
MPK3	ERF11-GR	1h	0.1725	0.1733	0.3249	0.720311
MYB51	ERF11-GR	1h	0.22	0.3536	0.537	0.880816
RAP26L	ERF11-GR	1h	0.715	1.0115	0.4832	0.831106
STZ	ERF11-GR	1h	1.2125	0.6414	0.0647	0.28841
UVI4	ERF11-GR	1h	0.2225	0.2575	0.3921	0.769727
WRKY15	ERF11-GR	1h	0.29	0.2423	0.2373	0.628041
WRKY28	ERF11-GR	1h	-0.3325	0.7068	0.6403	0.885596
WRKY30	ERF11-GR	1h	0.1925	1.3342	0.8859	0.967534
WRKY33	ERF11-GR	1h	0.3425	0.3957	0.3913	0.769727
WRKY40	ERF11-GR	1h	0.645	0.7035	0.3638	0.764468
WRKY48	ERF11-GR	1h	0.3425	0.752	0.651	0.890379
WRKY6	ERF11-GR	1h	-0.1325	0.222	0.5536	0.885029
XET	ERF11-GR	1h	0.9725	1.0763	0.371	0.764468
ZAT6	ERF11-GR	1h	0.9225	0.6831	0.1832	0.556965
ACS6	ERF5-GR	1h	0.095	0.2208	0.669	0.90135
CYCA31	ERF5-GR	1h	0.1275	0.1865	0.4977	0.845159
CYCB12	ERF5-GR	1h	-0.3375	0.1548	0.0346	0.201963
DEL1	ERF5-GR	1h	0.53	0.2394	0.0319	0.191493
ERF1	ERF5-GR	1h	0.46	0.3068	0.1408	0.487378
ERF11	ERF5-GR	1h	1.2025	0.8995	0.1876	0.558097
ERF2	ERF5-GR	1h	0.5075	0.4138	0.2265	0.606613
ERF5	ERF5-GR	1h	7.975	0.3404	<.0001	2.88285e-25
ERF59	ERF5-GR	1h	0.065	0.6048	0.9149	0.977885
ERF6	ERF5-GR	1h	1.91	0.8407	0.0281	0.170928
ERF8	ERF5-GR	1h	-0.235	0.176	0.1885	0.558097
ERF9	ERF5-GR	1h	0.5675	0.3139	0.0772	0.334244
ERF98	ERF5-GR	1h	0.15	0.5257	0.7767	0.934499
EXPA5	ERF5-GR	1h	0.0025	0.1599	0.9876	0.995711
GA20OX1	ERF5-GR	1h	-0.4925	0.2586	0.0632	0.287406
GA2OX6	ERF5-GR	1h	1.8375	0.8785	0.0418	0.227635
MPK3	ERF5-GR	1h	0.055	0.1733	0.7525	0.933033
[truncated: 553 more rows]

## Sheet: Probes
	ID	Accession	Targ Region	Target Sequence	Tm_CP	Tm_RP	Gene	PN(CP;RP)	NSID
1	ACS6	NM_117199.1	1455-1554	AGTAACCTCAGGTTAAGCTTTAGTGACACGAGGCGGTTCGATGATGGCTTCTTCTCGCCTCATTCGCCTGTGCCGCCTTCTCCGCTAGTCCGTGCACAGA	82	82	ACS6	340215;240215	NM_117199.1:1454
2	HK3	AT2G28390.1	645-744	TTTTGTGGAGAATGGTGGTGACCGTGTCAACTTAGTCAAGGCAGGAAATCACCAGGTTGTCTTTCTCGTTAAGGGGCCAATATATCTGGTCTGCATCAGC	82	80	AT2G28390	300103113;200103113	AT2G28390.1:644
3	HK2	AT2G32170.1	2155-2254	AGGCACGACTCTTCTTGTCAGCCGGCCTTGACCAATAGTTGTACATATAAGGAAGAAAGCAAACACATTCGTGACCCAATAACAGGAGTGTCTATCGAGG	81	85	AT2G32170	300103114;200103114	AT2G32170.1:2154
4	ERF98	AT3G23230.1	172-271	AGGGCTTATGACCGAGCAGCCTTTAACCTTAGGGGTCATCTCGCTATACTCAACTTCCCTAATGAGTATTATCCACGTATGGACGACTACTCGCTTCGCC	85	80	AT3G23230	300103116;200103116	AT3G23230.1:171
5	HK5	AT4G24550.1	1130-1229	GCGGGGGTGAGCATACACTGCGTGCAAAGCTTACATTTTCACAGGAATTTCATGGTAATATCACAAAGGAAGCAGGGCCAGTCAGCATGACGTTCACGAT	82	85	AT4G24550	300103118;200103118	AT4G24550.1:1129
6	HK4	AT5G15710.1	755-854	TCATAGCCACAAGTGATATATACGGGGATAAGTCACTTCCTACTGAAGTTTATGATTCCAAAACTGACAAATGGTCCTTACATCAGATAATGCCTGCGGT	80	80	AT5G15710	300103120;200103120	AT5G15710.1:754
7	CYCB1 2	AT5G06150.1	727-826	GATCGATTCCTCTCTGTGAAAGCTGTCCCTAAAAGAGAGTTACAGCTAGTGGGAATCAGTGCCTTGCTTATTGCTTCCAAATATGAAGAAATCTGGCCAC	81	81	CYC1BAT	300103119;200103119	AT5G06150.1:726
8	CYCA3 1	NM_123674.1	93-192	CAACAAGAAGAGAGTCGTACTCGGAGAGCTTCCAAACTTGTCCAACATCAAGAAATCTCGAAAAGCCACTACAAAACAGAAGAAGAAATCAGTTTCGATT	83	78	CYCA3;1	312468;212468	NM_123674.1:92
9	DEL1	NM_180681.1	727-826	GTCTTCTCAGCCTCACTCTAGTAGCCAGACTGATAGTTCAAAACCTGGTTCTCTTCCCCAATCTTCAGATCCCTCCAAAATAGATAACCGACGAGAGAAA	81	81	DEL1	312463;212463	NM_180681.1:726
10	ERF1	AT4G17500.1	254-353	GTATCCTCAACGACGCCTTTCACGGCGGTTGGGAGCCGTCTTCTTCGTCTTCCGACGAAGATCGTAGCTCTTTCCCGAGTGTTAAGATCGAGACTCCGGA	81	81	ERF-1	300103127;200103127	AT4G17500.1:253
11	ERF11	AT1G28370.1	92-191	ACGCAGCCGAGATCAGAGATCCTTTCAAGAAGTCACGTGTCTGGCTCGGTACTTTCGACACTCCTGAAGAAGCCGCTCGTGCCTACGACAAACGTGCTAT	85	86	ERF11	300082948;200082948	AT1G28370.1:91
12	ERF2	AT5G47220.1	26-125	CCGACTACGCTTTGTTGGAGTCGATAACACGTCACTTGCTAGGAGGAGGAGGAGAGAACGAGCTGCGACTCAATGAGTCAACACCGAGTTCGTGTTTCAC	84	84	ERF2	300082959;200082959	AT5G47220.1:25
13	ERF5	AT5G47230.1	689-788	GGAAGAGAGACGATGATGAGAAAGTGACTGTGGTTGAGAAAGTGTTGAAGACGGAACAGAGCGTTGACGTTAACGGTGGAGAGACGTTTCCGTTTGTAAC	85	81	ERF5	300082943;200082943	AT5G47230.1:688
14	ERF6	AT4G17490.1	290-389	ATCGAAAACCGCCGTTGAAGATCGCACCACCGAACCGAACCAAGTGGATTCAATTCGCAACCGGAAATCCTAAACCGGAACTTCCCGTACCGGTTGTAGC	85	82	ERF6	300082954;200082954	AT4G17490.1:289
15	ERF8	AT1G53170.1	360-459	CGGCGGCGGCGCGTGTCGTCGTAAGATCCCGCTTGTGCATCCGGTTTACTACTATAACATGGCGACGTATCCAAAGATGACGACGTGTGGTGTCCAGAGC	83	86	ERF8	300082950;200082950	AT1G53170.1:359
16	ERF9	AT5G44210.1	210-309	AGCTTACGACACCGCCGCTAGAGAGTTTCGTGGCTCCAAAGCAAAGACTAATTTCCCTCTTCCCGGAGAGTCTACTACGGTTAACGACGGTGGCGAGAAC	86	84	ERF9	300082958;200082958	AT5G44210.1:209
17	EXPA5	AT3G29030.1	291-390	CGATCCTCAATGGTGCATAAAAGGCCGATCCATTGTGGTCACTGCCACTAACTTTTGTCCTCCTGGTGGTGCATGCGACCCTCCCAACCACCATTTCGAT	84	83	EXPA5	300103126;200103126	AT3G29030.1:290
18	GA20OX1	AT4G25420.1	297-396	CATCAGCGAGGAGCTTATTTCAGACGCTCATGAATACACGAGCCGCTTCTTTGATATGCCTCTCTCCGAAAAACAGAGGGTTCTTAGAAAATCCGGTGAG	82	81	GA20OX1	300082956;200082956	AT4G25420.1:296
19	GA2OX6	AT1G02400.1	448-547	GAGATCATTGATCTGACGATCGAGAATTTATGGGGACAGAAGTCTAGCGAAGTGAGTGAGCTGATCAGAGACGTTCGTAGCGATTCGATCCTACGGTTGA	81	81	GA2OX6	300082944;200082944	AT1G02400.1:447
20	MPK3	AT3G45640.1	753-852	GACAGAGTTGCTTGGCACACCGACAGAATCTGATCTCGGTTTTACTCACAATGAGGATGCGAAAAGATACATCCGGCAACTTCCCAACTTCCCACGTCAG	81	85	MPK3	300082953;200082953	AT3G45640.1:752
21	MYB51	AT1G18570.1	363-462	TATTGATCCAGTTACACACAAGGGCATAACCTCCGGTACCGACAAATCAGAAAACCTCCCGGAGAAACAAAATGTTAATCTGACAACTAGTGACCATGAT	83	83	MYB51	300082918;200082918	AT1G18570.1:362
22	ERF59	AT1G06160.1	287-386	AGATAAGAGACTCAACGAGGAAAGGGATAAGAGTGTGGCTTGGGACATTCGACACCGCGGAGGCGGCGGCTCTCGCTTATGATCAGGCGGCTTTCGCTTT	88	87	ORA59	300103123;200103123	AT1G06160.1:286
23	HK1	AT1G13320.1	1472-1571	ATCGGATGACGATTCTTCGTGCAGTATCGCTTCTCGCTCCAGTAATGGGATCCGAGATCACATGTTCCAAACTCTTACCTGCGGTAATAACTGCATCTAA	80	79	PP2AA3	300103112;200103112	AT1G13320.1:1471
24	RAP2.6L	AT5G13330.1	260-359	GCACCAAGGCTAAACTGAACTTCCCTGAACGGGTCCAAGGCCCTACTACCACCACAACCATTTCTCATGCACCAAGAGGAGTTAGTGAATCCATGAACTC	92	83	Rap2.6L	300082919;200082919	AT5G13330.1:259
25	STZ	AT1G27730.1	108-207	ATCTAAGAGATCAAGATCCGATTTCCACCACCAAAACCTCACTGAGGAAGAGTATCTAGCTTTTTGCCTCATGCTTCTCGCTCGCGACAACCGTCAGCCT	83	80	STZ	300082903;200082903	AT1G27730.1:107
26	UVI4	NM_129788.2	607-706	GGTTCTTGATTCTCTAGTACCGTTGTCAGGTGCTCATCTCGAGCACGACTATTCTATGGTTACTCCCGGTCCATCTATTGGATTCAAGCGTCCTTGGCCA	79	78	UVI4	334856;234856	NM_129788.2:606
27	WRKY15	AT2G23320.1	570-669	GAGAAAATGTAACTCTGAGAATCTTCTCACCGGAAAATGCGCTTCCGCTTCTTCCTCCGGTCGTTGTCATTGCTCGAAGAAAAGAAAGATAAAACAGAGG	80	79	WRKY15	300082906;200082906	AT2G23320.1:569
28	WRKY28	AT4G18170.1	310-409	GAAACTAGGGTTTCTCCTTCTAATTCTTCCTCTAGTGAGGCTGATCACCCCGGTGAAGATTCCGGTAAGAGCCGGAGGAAACGAGAGTTAGTCGGTGAAG	79	86	WRKY28	300082913;200082913	AT4G18170.1:309
29	WRKY30	AT5G24110.1	315-414	AGCTGGTGTTGATAGAACGCTGGACGATGGATTCAGTTGGAGAAAGTACGGCCAGAAGGATATTCTCGGAGCCAAATTTCCAAGAGGATACTATAGATGC	84	83	WRKY30	300082916;200082916	AT5G24110.1:314
30	WRKY33	AT2G38470.1	1356-1455	CTACACTACTTCTTCTCAAGCACCATATACACTTCAGATGCTGCACAACAACAACACTAATACCGGGCCTTTTGGTTACGCCATGAACAACAATAACAAC	81	82	WRKY33	300082909;200082909	AT2G38470.1:1355
31	WRKY40	AT1G80840.1	85-184	CCGACAAGTGCTTTGGTGGAAGAATTAAACCGAGTTAGTGCTGAGAACAAGAAGCTCTCGGAGATGCTAACTTTGATGTGTGACAACTACAACGTCTTGA	81	81	WRKY40	300082905;200082905	AT1G80840.1:84
32	WRKY48	AT5G49520.1	553-652	CAAGAGCAAAAGGGTACTAAGCCACAGTTGAAGGCAAAGAAGAAGAATCAAAAGAAAGCTAGAGAAGCTAGGTTTGCGTTTCTGACGAAGAGCGATATTG	86	80	WRKY48	300082917;200082917	AT5G49520.1:552
33	WRKY6	AT1G62300.1	287-386	AGAAATCTAGGGTTTGTCGTGAAGACGACGAAGGATTTCGTGTGAAGAAGGAAGAACAAGATGATCGAACGGACGTAAATACCGGTTTGAATCTTCGAAC	79	79	WRKY6	300082904;200082904	AT1G62300.1:286
34	XET	AT1G10550.1	475-574	ACGCAAGCCTTTCACGACTATACCCTCATTTGGAACTCCCACCATACTGTATTTTTGGTAGACAACATTCCGGTTAGGCAGTTTCCAAACCGGGGAGCCT	83	80	XTH33	300103111;200103111	AT1G10550.1:474
35	ZAT6	AT5G04340.1	38-137	CTCCGATGCCGACTCTGTTTCAAGATTCAGCACTAGGGTTTCATGGAAGCAAAGGCAAACGATCTAAGCGATCAAGATCTGAATTCGACCGTCAGAGTCT	81	82	ZAT6	300082957;200082957	AT5G04340.1:37
